# Supplementary material for: Evolution of the modular, disordered stress proteins known as dehydrins
Source: PLoS One. 2019 Feb 6;14(2):e0211813. doi: 10.1371/journal.pone.0211813 (PMC6364937; doi:10.1371/journal.pone.0211813)
Supplement: S1 File — (FASTA) [file pone.0211813.s010.fasta]

>Acoerulea|Aqcoe2G065100.1|KS
ATGGCAGGAATCATGAACAAGATTGGAGATGCTCTTCACATTGGAGGTAACAAGGAAGAACAAAAGCAGGGTGAAGCTCACAAAACTGAAATCAAGCATGGTGAAACTGCACATAAACCTGAACAGAAGGAAGGATTTGTAGACAAAATTAAGGACAAAATTACTGGACAAGGACCTCATAAGACTGAAGGTGGTGGTGAGAAGAAGAAGAAAAAGGAGAAGAAGAAGAAGGAAGGTGACCATGGTCATGATGGTAGCAGCAGCAGCAGCGACAGCGATTAA
>Acoerulea|Aqcoe5G125000.1|SK
ATGGCAGCCGAACAAATTCAACACCCCTTGACCAATGAGAGCAACGTTGAAGAGCATGAGACCAATGATCGTGGAATCTTGAATTTCTTGGAGAAAAAAGAAGAAGAAAATAAGCCAGATGATGAACTTAGTGTTCCCGAATTTGCAGAAACTCATGTGTTGAAATCTGAAGAGAAGAAACAAGAGGAGGAGAATAAGCCTAGTTTAACCGAAAAGCTCCATCGATCCAACAGCAGTAGCTCTTCTAGCGATGAGGAAGGTGATGAAGGAGGAAAGAAGAAATCAAAGGGGTTGAAAGACAAGATCAAGGAGAAAATAGGAGGGGAGAAAGAACAAGAGAAGAATGCAGAACATAACCAAGTAGTTGCTGGAGATGTAACACGTCCAGAAGGGGCAGAAGACAAGAAAGGTTTTGCGGAAAAAATTAAGGAAAAGCTGCCAGGCACACACAAGACTGATAACAATGAAGAACTAGTTTCTCCAGACATAACACACCAAGAAGAGAAAGAGGAGAAGAAAGGTTTTATGGAAAAGATTAAGGAAAAAAAGCTGCCTGGCACAAACAAGACTGATGAAGTTGCACCAGTAGATAAATATCATCCAACAGAAGCAAATAAACACCAAGACGAATCCGAGGAAAAGAAAGGGTTTATGGAGAAGATTAAAGAAAAGTTGCCAGGAATACCTGCAAACCAGAAAAATGTGGAAGTGAAGGGAGAAAAAGAGACTGGCAACTATTATTGA
>Acoerulea|Aqcoe5G125200.1|K
ATGGCAACCGAGCAAAATCAGATCCCTAAAGCCCATGTGACCAATGAAGAAGAAGGTCAGCATGAGCATGAGCATCATACCATGTTGGATTTCTTGGAGAAAAAAGAAGAACAGAAGCCAACTGATGAGTTGAGTGTAAATGAGTTTGTAAAAGACCATGTCTCCAAATCTGAGGAGAAGAAGGAAGAGGAGGAGGAGCATAAGCCTACTTCTGCCCCAAATGTGGATCGATCCAGCGACATTCATTCTAGTGGAGATGTAACACATCCAGAAGAGACAGAGGAGAAGAATCTTATGGAGAAAATAAAGAACAAACTACCAGGTGCACACAAGAAGACTGATGAAGTTGCACCAGTAGAGCATCATCCAACTGAAACAAAAACAAATATTCACCAAGACAAACCCGAGGAGAAGAAAGGGTTGATGGAAAAGATTAAGGAGAAGTTGCCAGGGCACAACAAGAGTGTTGAAGAAGAGAAGGGTGCTATTTAA
>Acoerulea|Aqcoe5G186200.1|YK
ATGGCAGATCAACAGGATGTTTGGGGAACTGCACGTAACACTGATGAATTTGGCAACCCAAGAGCTCCTAAGCGAACTGATGACGATGAAACTTTAGCAACTGGAGGTATGGGCCATCAACAGCTGCACCGTGGTCGTGATGAACATGACAAGAACATGATGGATAAAGTCAAGGAGAAAGTACCTGGTTCACATACTGGTACTACTGATACAGGAGCTGGTTATGGAACTGGACAAAAAACTGCTGGTTGTGGACATGACGAGAAGGGGATGATGGACAAGATCAATGAAAAGATGCCTGGATCGCATACTAGTGAGACCGGCGGATGTGGTACTGGACAGAAACAAACTGGTTTTGGAGCTGGACAGCAAACTGGGTATGGACGTGAGCATGAGGATAAGGGAATGATGGAGAAGGTCAAGGAGAAGTTACCTGGTACTGGCCGTCATCAACCTTAA
>Acoerulea|Aqcoe6G128700.1|YSK
ATGTCTGGCTATCCAATTCAATCTACTGATGAACATGGCAACCTTGTTCCCCAAAGAGATGAGTATGGTAACTTAGTGCACCAGACTGGTACTGGTCATACTGGCACAGGCCAAACTGGTCCCGGCACTGGTCATACTGGTACTGGCGGCTATGGTGGTCATACTGGGACTGGTGGCTATGGTGCTGGCGATGGTACTGGCACTGGTCAACATACCGGGACCGGCCTTGGTACTGGCACTGGTCAACATGCTGGGACTGGCCTTGGCACCGGTGCCGGTCATCATACTGGTACTGGTGTTGGGGGTGAGCAACATGGAGGAGTACTTCGTCGCTCTGGAAGCTCGAGCTCTAGTAGCTCATCGGAAGATGATGGAATGGGAGGAAGGAGGAAGAAGGGACTGAAGCAAAAGATCAAGGAGAAATTGCCAGGAGGACAAAAGGAGACTCAGCCCGGGTATGGTGCTGGGACTACTGGTGCTGGGACTACTGGACCTGGGTATGGCACCACCACTGGTGCTGGTGCTGGGTATGGCACCACTGAGCAGCCACATGAGAAGAAAGGAATGATTGAGAAGATCAAGGAAAAATTGCCTGGACACCATGCTTAG
>Acoerulea|Aqcoe6G197600.1|SK
ATGGCTGAACAACAACCTCAAACTACTGTTGAAGGTGCTGAGATCAAAGATCGTGGTATGTTTGATTTCTTAAGTAAGAAAAAAGAAGAAGAAAAACCACAAGAAGCAGAAGTTCTTGCTACTGAATTAGAAAACGTACATGTCTCAGAACCTGTACATGATCATCATGTTGCTGAACCAGTTGAAGTGAAGAAAGAAGAAGTAGATGAGGAGAAAAAGCCTAGTTTACTTGAAAAGCTTCATCGATCTGATAGCAGCAGCTCTAGCTCTTCAAGTGAAGAGGAAGTGGAAGAAGATGGACAGAAGATCAAGAGGAAGAAGAATAAGGGATTGAAAGAAAAGATTAAGGAGAAGATCTCACCAGAAGAGAAAAAGGTTGAAGAAGATACTACAGTCCCAATTGAAAAGTTTGATGATGAAGTTGGTGTTGTTAGTCATGAAGGAGAAGTGAAACATCCAGAAGAGAAGAAAACTTTCATGGAAAAGATCAAGGAAAAACTCCCTGGTGGTAACAAGAAGACAGCTGATCATGAGTCTGCTTCAACTCCGGATGCTATAGTCCTTCCTCCACCTGCAGCACCAGTTCATGAGGAAGAACCTAAGGAAAAGAAGGGTATATTGGAGAAGATCAAGGAGAAATTGCCAGGGTACCATAAGACTGAAGATGAGAAGAAAGAAACTACTACTACTACCGAGCATTAA
>Acomosus|Aco011968.1|SK
ATGGAGGAGGAGAGGAATCAAAACCAAAGCGTGGTGAGTGGGGAAGAGGGGAGAGAGGTGGAGGTTAAAGACCGGGGTTTGTTCGACTTCATGGGGAGGAAGGAGGAGAAGGAGAAGGAGAAGGAGAAGATCGAAGAGGTGGATTTGGTCGCAGGAATGGAGAAGGTTCGCGTCGACGAGGTCGAGGACAGGAAGGAAGAGGAGAAGAAGAAGGAGGGCTTCTTGGAGAAGCTCCACCGCTCTCACAGCTCTAGCTCTAGCTCTAGCGCGTCGAGCGATGAGGAGGAAGGAGGAGAGGGAGAGAACAAGGAGAAGAAGAAAAAGAAGAAGGGGCTAAAGGAGAAGATCAAGGAGAAGCTCGGGGGCGGCGACAAAGAAGAGGAGCCCAAAGGAGAAGGGGAGAAGGAGACGGTACAGGTGGTGGCTCAAGAGGAGTTCGTAGAAGCAGTCCCCGCTTACGACGACGACACCGCGGTCACAGTGGAGGTTGTGGAGGGGACGGTGAAGCTCGACGGAGCCCCGGAGGGTGGTGAGAAGAAGGGCTTCTTGGAGAAGATCAAGGAGAAGCTCCCCGGCCACAAGAAGCCCTGCGAAGAAGCAGCAGCCCCCACCGTCGAAACTGCGGCGGAGTGCGCCAAGGAGAGTCATGATACTGTGGCGGATGCTAATGAAGGGTCGAAGGAGAACAAGAAGGGCTTCTTGGGTAAGATCATGGAGAAGTTGCCTGGGTACAACAAGGGTGGCGAGGAGAAGGAGAAGGAAACCGAGAAAACCAGCGCTTGTAACTAG
>Acomosus|Aco016516.1|SK
ATGCCGGGGACCGAGCGCGGCCACCGCCGCTCCGGCAGCGGCTCCAGCTCGAGCTCGTCTGAGGACGACGGAATGGGAGGGAGGAGAAAGAAGGGCATAAGGGAGAAGATCAAGGAGAAGATGCCCGGCGGCCACAAGACCGAGGACGAGCACGGCTACGCCGGCCAGACTGCACCGGTGACGACGCCGGGGACGGCGGCAGAAGGCGGGCACGAGAAGAAGGGCTTGATGGACAAGATCAAGGAAAAGCTGCCTGGAGGAGGCCACTAG
>Acomosus|Aco016518.1|YSK
ATGGCGGAGTACGGTCACCACGGAGGACGCCGTGTCGATGAGTACGGCAATCCGATTCCGGAGTCGTATAATGCGACCGGCACCGGCACCGGTGCCCATGGGACACATGGGACACATGGAATGACCGGCGTCGGACCTTATGGGACGGCGCAGCCGCAGGGAGGAGTGGCGGCCGTGGGCGGCAGTCACGGGCAGCTGAAGCCGGGGAGGGAGCGCGGCCACCGTCGCTCCGGCAGCAGCTCCAGCTCAAGCTCGTCGGAGGACGACGGGATGGGAGGGCGGAGGAAGAAGGGCGTGAAGGAGAAGATCAAGGAGAAGCTGCCCGGCGGCCACAAGACCGACGACCAGCACCGCTACGCCGGCCAGACTGCACCGGCGACGACGACTGCGACTGCGCCGCCGCCATCGGCTGCGACGACAGCAGAAGGCGGCTACGAGAAGAAGGGCATGATGGAGAAGATCAAGGAGAAGCTTCCCGGAGGAGGCCACTAA
>Acomosus|Aco021122.1|K=SK
ATGGCGCCGCAGTACAGCAACGAGAATAATGGCAGCAGGGTTCCGGTGGTGGTGGTGCATCACGGGAACCTGACAACGTCGCATGCCGACGGGCACGGCAGTCTGCTCCGGAAGGACCCTTACGGGACCCCCGTGGaaagggcggcggcggtggcggcgggcgCCGGGCATGAGCACCGCCACGGCATTCTGCACCGCTCCGGCAGCTCCAGCTCCAGCTCCAGCTCGTCATCGTCATCGTCGGAGGGCGGCGGGCAAGGCAGGGGAAGGAAGAATAGCAGCCTGAAGAGCAAGATCAAGGAGAAGCTGCCCGGAGGCCGCAAGAACGGCGTCGGACACGCCGCGAAGCCGAGCGGTGGCGTCGAACACACGGAGGCGTGGGGTACGACGACGACGACGACTACAGCGACCGCCAACGGAGGGCCTCGGGAGAAGAAGGGCTTCATGGAGAAGATCAAGGAGAAGCTCCCTGGCCACAACTGA
>Acomosus|Aco021124.1|SK
ATGGCCACCACTGCCGCGGAAAGGGCGGCGGCAACTGCGACTGAGGGCGGCAGGCACGAGACGACTAAGGAGCGCCACGGCATAGTACTGCACCGCTCCGGCAGCTCCAGCTCCAGCTCGtcgtcgtcgtcgtcctctgAGGACGACGggcaaggaggaagaagaaagaagaagaagagtctgaaggataagatcaaggagaagCTGCCTGGAGGGCACAAGAACGTCGACGAGCACCATCAGCCGACGCCAACGACGGCGACAGGGGAGCACGGCGTCGCACATACTGCGCCTGGAGCGACGACTACTGCAGCGACCGCCACCGCGGAAGGGCACCATGAGAAGAAGGGCTTCatggagaagatcaaggagaagctCCCTGGCCATCACTGA
>Ahalleri|Araha.1084s0018.1|YSK
ATGGCGTCTTACCAGAATCGTCCAGGAGGTCAGGCCACTGACGAGTACGGAAACCCGATCCAGCAGTTGGACGAGTACGGAAAACCGATGGGAGGCGGAGGATACGGAACTGGTGGTGGTGTAGGAGCCACCGGTGGAGGAGGTTATGGAACTGGTGGCCAGGGATACGGCACCGGGACCGGGACTGAAGCCTTTGGAACTGGCGGAGGAGCTAGGCACCAAGGCCAAGAGCAACTCCACAAGGAAAGTGGTGGTGGCTTGGGAGGAATGCTTCATCGCTCCGGGTCTGGATCCAGCTCTAGCTCGGAGGATGATGGACAAGGAGGGAGGAGGAAGAAGGGAATAACACAAAAGATCAAGGAGAAGTTGCCaggtcatgctgACCAGTCTGGTCAAGCTCAAGGGATGAGCGGCATGGGAACCGGAACAACAACCGGATATGATGCTGGTGGCTACGGCGGTGAGCGCCAAGagaagaaggggATGATGGACAAGATCAAGGATAAGCTTCCCGGTGGTGGTGGTCGTTAA
>Ahalleri|Araha.12526s0002.1|K
ATGCAGTCAAGTGATGAGGAAGCGGGTGAAAATGGGGAAAAGAAGGAGAAGGAGAAGAAGAACAAGAAGAAGAAGGAAGTTGTTGCAGATCAATGCGAAACAGAGGAGAAGAACAAGGAGAAGCTTCCTGCGGGTATAGGTCATGAGGATGGGAAGGAGAAAGGGTTTATGGAGAAGATGAAGGATAAGCTTCCCGGAGGTCACCATGGAAAGCCTGAAGCTGAACCTCATAATGACAAGGGCAAGGAGAAAGGGTTTATGGAGAAGATCAAAGAGAAGCTTCCCGGTCATACCAATGATGAGAAGAAGAAGGAAACCTAG
>Ahalleri|Araha.12619s0007.1|YK
ATGGCGGATCTGAAAGACGAAAGAGGAAACCCGATCTATCTCACGGACGAACACGGGAAGCCGGCTCAGCTCATGGACGAGTTTGGTAACCCCATGCACCTGACAGGTGTGGCAACCACCGTTCCTCACCTTAAGGAGAGCAGCTACACCGGTCCACACCCAATCACTGCCCCAGTCACCACCACCAATACTCCTCACCACGCACAACCTATCTCCGTGTCCCACGACCCTCTTCAAGACCATGATCTCCGCTGGTTCGGCACCAACTTGCCGGAGGAGGACTGGgaagatggtgAAGGAGCAAGGAGTAAAACTACGGAAGAAACTAAATCGAAGCCATCAGCTGCAACCGAAACAGGAACAGGATCAGGATCGATTCAAGAGCCCCACGAGAAGAAGGGTTTCTTTAAGAAGATCAAGGAGAAACTTTCTGGGCACCGTAATTTAATGTGA
>Ahalleri|Araha.12988s0001.1|YSK
ATGGCGGATTTGAAGGACGAACGAGGAAACCCAATCCATCTAACCGATGAACATGGAAACCCGGTCCAACTGACTGATGAGTTCGGTAACCCCATGCACCTAACCGGCGTTGCCACCTCCGCTCCTCAGTATAAGGAGAGTACTACCGGTGACATTGCAGAGCACCCTACTAGCACTGTTGAAGGAACACATCCCCAGCATGGCTCGCTTGAAGAGCATCTTCGTCGGTCTGGAAGTTCATCTAGCTCTAGCTCGGAGGATGATGGGCAAGGAGGGCGGCGGAAGAAGAGCATAAAGGAGAAAATCAAAGAAAAGTTTAGTAGCAGCAAGCACAAGGACGAACAAACGCCAAGCACAGCCACCACTACTATCGGATCGACAaccatggaccaACCCCACGAGAAGAAGGGCATTCTCGAGAAGATCAAGGACAAACTTCCTGGCCACCACAACCATAACCACCCATGA
>Ahalleri|Araha.23419s0001.1|SK
ATGGCAGAAGAGTACAAGAACAACGTTCCAGAGGAATCATCAACCACGACGCCGGAGGTTAAGGAACGGGGAATGTTCGATTTCTTGAAGAAAAAGGAGGAAGTTAAACCTCAAGAAACGACGACTCTCGCGTCTGAGTTCGAGCACAAGACTCAGATCTCTGAACCAGAGCCGTTTGTGGCCAAGCACGAAGAAGAGGAACAGATCAAGGAGCAAAAGCCTACTCTCCTTGAGAAGCTTCACCAGAAACACGAGGAAGAAGAAGAGAACAAGCCAAGCCTCCTCGACAAACTCCACGGTTCCAACAGCTCTTCTTCTTCTTCGAGTGATGAAGAAGGTGAAGACGGTGAGAAGAGAAAGAAGAAGAAGGAGAAGAAAAAGATCGTTGAAGGAGATGTGAAAACAGAGGAAGAGGAGAACCAAGGAGTAATGGACAAGATCAAGGAGAAGTTTCCATACGGCGAGAAACCAGAGGGTCATGATGACGTACCAGAGATCACCACCATGCCAGCACCACATTCGGTAGAGGATAAAAAACCAGAGGAAGAAGAGAAGAAAGGATTAATGGATAAGATCAAGGAGAAGCTTCCAGGCCACAGCAAGAAACCAGAGGATTCACAGGTGGTCAACAGCGCACCGCTGGTTGAAACAGCAACACCGATCGCGGAGCATCCGGAGGAGAAGAAGGGGTTTATGGATAAGATCAAAGAGAAGCTTCCAGGTTATCATGCCAAGACTAGTGGAGAGGAAGAGAAGAAAGATAAAGAGTCTCTGTAA
>Ahalleri|Araha.3199s0027.1|SK
ATGGCGGAGGAAATCAAGAACGTTCATGAGCAGGAGGTGCCAAAGGTAGCGACAGAGGAATCATCATCGGCTGAGGTTACAGATCGTGGATTGTTCGATTTCTTGGGAAAGAAGAAGGGCGAAACAAAACCCGAGGAAACGACGATCGATTCAGAGTTTGAGCAGAAGGTTCATATTTCGGAGCCGGAGCCGGCGCCGGAGGTTAAACACGAAAGTCTCCTTGAGAAGCTTCACCGAAGCGACAGTTCTTCTAGCTCCTCTAGTGAGGAAGAAGGTGAAGATGGTGAGAAGAGGAAGAAGAAAAAGGAGAAGAAGAAGCCAGTTGCTGAAGTAGAGGTGAAAACAGAGGAAGAGAAGAAAGGGTTTATGGAGAAGTTGAAGGAGAAGCTTCCAGGAAATAGTAAGAAGCCGGAAGATGGTTCAGCCGTCGCTGCGGCACCGgtggttgttcCTCCTCCGGTGGAGGAAGCGCATCCGGCGGAGAAGAAAGGGATTCTTGAGAAGATTAAGGAGAAGCTTCCAGGATACCACCCCAAGACCACCGTAGAGGAGGAGAAGAAGGACAAAGAATAA
>Ahalleri|Araha.41700s0001.1|K
ATGCATGAAGGAGGAGGATGGACTAGGTGGAatggaaggaggaggaagaagaagggaataacggAGAAGATTAAAGAGAAGCTGTCGGGCCATCACGAGTCCAACAAGACTTCTTTAGGTTCTACCACGACGGCCTATGATACCGGCACCGTTCACCACGAGAAGAAAGGCATGATGGAGAAGATCAAAGAGAAGCTTCCGGGTGGTCATTATTAG
>Ahalleri|Araha.9031s0001.1|SK
ATGGCTGAGGAGTACAAGAACAACGTTCCCGAGCACGAGACACCAAAGGTCGCAACAGAGGAATCACCAGCGACGACTACAGAGGTTACGGATCGTGGATTGTTTGATTTCTTGGGGAAGAAGGAAGAGGAAGTGAAACCTCAAGAGACGACGACGCTCGAGCCTGAGTTCGATCACAAGGCTCAGAACTCTGAACCGGAGTTAGCTGCGGAGCACGAGGAAGTGAAGGAGAACAAGATTACTCTCCTTGAAGAGCTTCAAGAGAAGACTGAGGAAGATGAGGAGAACAAGCCTAGTGTCATCGAAAAGCTTCACCGATCCAACGGCTCTGCTTCCTCTTCGAGCGATGAAGAAGGTGAGGAGAAGAAGGAGAAGAAGAAGATCGTTGAAGGAGAGGAAGAGAAGAAAGGACTAGCGGAGAAGATCAAGGAGAAGCTTCCAGGCCACCACGACAAGAAACCAGAGGATGATGTACCAGTTTCCACCACCATCCAGGTACCAGTGTCGGAGAGTGTGGTGGAGCATGACCAACCCGAGGAAGAGAAGAAAGGACCAGTGCAGAAGATCAAGGAGAAGCTTCCTGGCCACCACGACAAGACTGCAGAGGATTCACCAGCTGTCACCAGCACGCCGTTGGTTGTAACGGAGCATCCAGTGGAGCCTACGACGGagcatccggagGAGAAGAAGGGCATTTTGGGAAAGATTAAAGAGAAGCTTCCAGGTTATCATGCCAAGACCACTGAAGAGGAAGAGAAGAAAGTAAAAGAGACTGATGCTTAA
>Ahypochondriacus|AHYPO_003168-RA|YSK
ATGGATCGATTGAGAGATGAGTATGGGAACCCTGTTCGTCAAACCGATGAATTTGGGAACCCGGTTCAGCATAAAGGCACCATGGGTGCTTATGATACGGGCACGGGTAATTATGATTCTATGATGGGCAGTGGGTATGGGGCGGCTGATCAGGGAATGCACACTTCAACTGGAAGTGGCTACGACACAGGTGTGGGTATGGGTGGTACCCAGCAACTACATCACCATCAGATGCCTCATGATCATACTGGTCTTACTGGGACGGGTATTGGGACTGAACACCGGACTGGCATGGGTGGCTACGACACAGGTACTCATGACACTGGTCTTACTGGGGTGGGAATTGGGACTGGACACCGGACTGGTATGGGTGGGTATGATACAGGCCGTGTTGGTGTGGGTCAGAAGACTCATGACACTGGTGTTATTGGCAGTACAGGAATTGGAAGTGGTATGGGTGGGTATGATACAGGTGTGGCCGGTATGGGTGGTACCCACCAATTACAGCATGAGAAGCATCATGACACTGGTCTTACTGGTACACTTCACCGCTCTGGGAGCTCTACTTCTAGCTCTAAAAAGGGACTAAAGCAGAAGATAAAGGAAATATTACCTGGAGGAGGGAACAAGAATCAGCAGGAATACGGGTCTACCACAACTCCTGGGTATGATGCACATGGCTCCCATCAGACCTATGAACAGCACGACAAGAAAGGAATTATGGATAAGATTAAGGATAAGCTGCCCGGAACTCATCGCTCATGA
>Ahypochondriacus|AHYPO_003625-RA|K=SK
ATGTCGAATCCATATCAATCCGAGATCACTGAGACCGATGCTAAGGAACGCGGTCTCTTTGATTGCTTTGGAAAGAAGGACGAGGCGCCAAAAGAGGATGTTGTTGTGGAAGATAAAGAAAAGCTCCAACGTTCAAACAGTAGCAGCTCTAGCTCAATAAAGAGGAAGAAGAAGAAGGGACTAACAGACAAGATCAAGGAAAAGCTTCCGGGTCACAAAGACGATGAAGCTGCTGCTGTTCATGAAAACGATCATAACAATAATCATCATCAGCAAGCTGAAAACCCAGAAGAGAAGAAAGGTTTTCTAGAGAAGATCAAAGAGAAGTTGCCGGGTCATCACAAGGATGAAGCTGTTCCTCCTCAACCTCCAGTCGCACCTCACTGTGGAGGAGTACAGGAGCCTCAGGAAAAAAAAGGGTTTTTAGAAAAGATCAAAGAGAAGCTTCCTGGTGGACATAAGGATGCTGATGAAACCAAGAAAGATCATTAA
>Ahypochondriacus|AHYPO_004102-RA|YSK
ATGGAAGCACATTTGAGGGATTCGCATGGGCAACCAGTAGAGTTAACAGATGAGCTTGGTCGTCCTGTTAAGTTAACTGATGAGCATGGTCAGCCTGTACATCTTACTGGTGTTGCATTTCCATCATCTGATACAACTGCAACTGTCCGGGCTCCGTCTTATGGAACCGGGCATACGACGCTTGGGGAAGCGATGGAAGGCGCTGGAGCACCGCCGGCTGTTGGTGGGACAACGACGATTGGAGATGTTTTGGGAGGTGGGCAGTATCAGCCTAAGAGAGGAGATCAGACTGAGGAGATGGGTTTTGGTGGTGGTGGTGTAGTATCTGGAGAGATTCAACGGAGTGGTTATTCGAGCTCTGGCTCATCTGAGGGCGAGGGCTTAGGTGAAGGGCATGAACATGAAGGTGGGAGGAGGAAGAAGAAAGGATTTGGAGAAAAGATAAAGGAGAAGTTGATGGGAGGGAAGCACAAGGATACCAAGGAAAATAAAGACATGTATCAAACTGCCAGCACCACCGTAACCACCACCACTACGACTACTCTCGAACATCATGAGGATGAGCACGAGAAAAAGGGTATCATGGACAAGATCAAAGAAAAATTGCCCGGCACTGGCCACCACTGA
>Ahypochondriacus|AHYPO_007185-RA|SK
ATGGCTGATGAAAGGATTAACGAGACACCCGCTTCAGTAGAAGCTACTGATCGTGGATTGTTTGATTTCATGAAGAAAAAGGAGGATACCGCTGAGGGATGTAAGACATCGGAGACTGAAGTTATCACCTCTGGTGTTGAGAAAATTCACGTGTCTGAACCCGAGTGCAAGAAAGAGGAAAAGAAACATGGTGGACTCCTTGAGAAACTCCATCATGATAGTTCTAGCTCAAGCTCGTCTGATGAGGAAGGAGACGATGAAGAAAAAAAGAAAAGGAGAAAAGAAAGAAAAGAGAAGAAGAAAGCAGGGTTGAAGGAGAAGTTGGAAGAGAAATTGCATCATGATCATGACACTAACGTACCAATAGAAAATGTCCACGTGGAAGAGAATGTGTACTCTACTCCACCATCTTATCCTGAACCTGCAGCACCTGATCACCACCATCAAGAGACAGAAGAAAAGAAAGGTGGTTTACTTGACAAAATCAAAGACAAAATGCCAGGTCAGCACAAGAATCACAAGCCCGACGAGCATGACACGGCGGCTCCAGCTGCGCCGCAAGCCGAGCCGTGCGCCGAGGTAGATAAGGAGAAGAAAGGGTTCTTAGACAAGATTAAAGAGAAGATACCTGGATTTCATTCCAAGAGTGAGACTGAGGAAAAGAAGGATCATGATTAA
>Ahypochondriacus|AHYPO_015880-RA|YK
ATGAATTTCTTGAGGGACGAGTACGGGAAGCCAGTCCGTCAAACTGACGAGTACGGGAATCCAGTACAGCACACGGGCACCATGGGTGCATATGAGACAGGAGCAACCAGGTATGTAGGAGATTCTACTCTTGGTGGTGGTGGAGATTATGATTCTACGATGGGTGGGTATGGTGTCATAGGTACCGGAGGGAGGAAGAAGGAAGAAAAAGGGGCTGACGCAGAGATAAAAGAAAAATTACCTGGTGGCAAGCACAAGAATGAAGAATATAGCTCAACCATGACTCCTGGGTATGATGTCTATGAAGAACACGAGAAGAAGGGAATCATGGACAAGATTAAAGACAAGCTGCCAGGCACTCATCGTTGA
>Alyrata|AL1G33370.t1|SK
ATGGCTGAGGAGTACAAGAACAACGTTCCCGAGCACGAGACACCAAAGGTCGCAACAGAGGAATCACCAGCGACGACTACAGAGGTTACGGATCGTGGATTGTTTGATTTCTTGGGGAAGAAGGAAGAGGAAGTGAAACCTCAAGAGACAACGACGCTCGAGTCTGAGTTTGATCATAAGGCTCAGATCTCGGAACCGGAGTTAGCTGCGGAGCACGAGGAAGTGAAGGAGAACAAGATTACTCTCCTTGAAGAGCTTCAAGAGAAGACCGAGGAAGATGAGGAGAACAAGCCTAGTGTCATCGAAAAGCTTCACCGATCCAACAGCTCTGCTTCCTCTTCGAGCGATGAAGAAGGGGAGGAGAAGAAGGAGAAGAAGAAGATCGTTGAAGGAGAGGAAGAGAAGCAAGGACTAGCGGAGAAGATCAAGGAGAAGCTTCCAGGCCACCACGACAAGAAACCAGAGGATGATGTACCAGTTTCCACTACCATCCCGGTACCAGTGTCGGAGAGTGTGGTGGAGCATGACCAAACCGAGGAAGAGAAGAAAGGACTAGGGGAGAAGATCAAGGAGAAGCTTCCTGGCCACCACGACAAGACTCCAGAGGATTCACCAGCTGTTACCAGCACACCGTTGGTTGTAACGGAGCATCCAGTGGAGCCTACGACGGAGCATCCGGTGGAACATCCGGAGGAGAAGAAGGGCATTCTGGAAAAGATTAAAGAGAAGCTTCCAGGTTATCATGCCAAGACCAGTGAAGAGGAAGAGAAGAAAGTAAAAGAGACTGATGATTAA
>Alyrata|AL1G33380.t1|SK
ATGGCAGAAGAGTACAAGAACAACGTTCCAGAGGAATCATCAACCACGACGCCGGAGGTTAAGGAACGGGGACTGTTCGATTTCTTGAAGAAAAAAGAGGAAGTGAAACCTCAAGAAACGACAACTCTCGCATCTGAGTTCGAGCACAAGACTCAGATCTCTGAACCAGAGCCGTCTGTGGCCAAGCACGAAGACGAGGAACTGAAGGAACATAAGCCTACTCTCCTTGAGAAGCTTCACCAGAAACACGAGGAGGAAGAAGAAAACAAGCATGGTCTCCTCGACAAACTCCACCGTTCCAACAGCTCTTCTTCCTCTTCAAGTGATGAAGAAGGTGAAGACGGTGAGAAGAGAAAGAAGAAGAAGGAGAAGAAAAAGATCGTTGAAGGTGATGTGAAAACAGAGGAAGAGGAGAACCAAGGAGTAATGGACAAGATCAAGGAGAAGTTTCCATACGGCGAGAAACCAGAGGGTCATGATGTACCAGTCGTCACCACCATGCCAGCACCACATTTGGTAGACGATAAAAAACCAGAGGAAGAAGAGAAGAAAGGATTAATGGATAAGATCAAAGAGAAGCTTCCAGGCCACAGCAAGAAACCAGAGGAGTCACAGGTCGTCAACACCGCACCGCTGGTTGAAACAGCAACACCGATCGCGGAGCATCCGGAGGAGAAGAAGGGGTTTATGGATAAGATCAAAGAGAAGCTTCCAGGTTATCATGCCAAGACTAGTGGAGAGGAAGAGAAGAAAGATAAAGAGTCTCTTTAA
>Alyrata|AL1G64750.t1|KS
ATGGCAGGACTCATCAACAAGATCGGAGATGCACTCCACATTGGAGGAGGCAACAAGGAAGGTGAGCACAAGAAGGAAGAGGAACACAAGAAGCACGTCGACGAGCACAAGAGTGGAGAGCACAAAGAAGGTATTGTTGACAAGCTCAAAGACAAGATCCACGGTGGTGAAGGCAAAAGCCACGACGGAGAAGGCAAAAGTCACGATGGTGAGAAGAAAAAGAAGAAGGACAAGAAGGAGAAGAAACATCATGATGATGGTCACCACAGCAGCAGCAGTGACAGCGACAGCGATTAA
>Alyrata|AL2G36240.t1|SK
ATGGCGGAGGAAATCAAGAACGTTCCTGAGCAGGAGGTGCCAAAGGTAGCGACAGAGGAATCATCATCGGCTGAGGTTACAGATCGTGGATTGTTCGATTTCTTGGGAAAGAAGAAGGACGAAACAAAACCCGAGGAGACTACGATCGATTCAGAGTTTGAGCAGAAGGTTCATATTTCGGAGCCGGAGCCGGCGCCGGAGGTTAAACACGAAAGTCTCCTTGAGAAGCTTCACCGAAGCGACAGTTCTTCTAGCTCCTCTAGTGAGGAAGAAGGTGAAGATGGTGAGAAGAGGAAGAAGAAGAAGGAGAAGAAGAAGTCAGTTGCTGAAGTAGAGGTGAAAACAGAGGAAGAGAAGAAAGGGTTTATGGAGAAGTTGAAGGAGAAGGCTGCGGCACCGGTGGAGGAAGCGCATCCGGCGGAGAAGAAAGGGATTCTTGAGAAGATTAAGGAGAAGCTTCCAGGATACCACCCCAAGACCACCGTAAAGGAGGAGAAGAAGGACAAAGAATAA
>Alyrata|AL4G10674.t1|YSK
ATGGCGGATTTGAAGGACGAACGAGGAAACCCAATCCATCTAACCGATGAACACGGAAACCCGGTGCAACTGACTGATGAGTTCGGTAACCCCATGCACCTAACCGGCGTTGCCAGCTCCGCTCCTCAGTATAAGGAGAGTACTACCGGCGACATTGCTGAGCACTCTACTAGCACTGTTGAAGGAACACATCCGGTCGATGCAGGAATACATCCGGCAGCTGCTGCTACCACCGCTGCCGCTGCCACAGGAGTCACTGCTGGTACCGGAGCAACCGCCACAGGGCAGCAGCACCATGGCTCGCTTGAAGAGCATCTTCGTCGGTCCGGAAGTTCATCTAGCTCTAGCTCGGAGGATGATGGGCAAGGAGGGCGGCGGAAGAAGAGCATAAAGGAGAAAATCAAAGAAAAGTTTAGTAGCAGCAAGCACAAGGACGAACAAACGCCAAGCACAGCCACTACTACTGTCGGATCCACAACCACTGACCAACCCCACGAGAAGAAGGGCATTCTCGAGAAGATCAAGGACAAACTTCCTGGCCACCACAACCATAACCACCCATGA
>Alyrata|AL5G31370.t1|K
ATGGATTCTTACCAGAACCAAACCGGAGTGCCAAAGAAGGGGATGACGGAGAAAATCATGGAGAAGCTACCAGGCCATGATGGTGCTACTAGCACCGGCGGTGTACACCCCGAGAAGAAAGGGATGCCGGAGAAAGTTATGGAGCAGCTACCAGGTAATCATGGAATTCACCAGACTGGAACCAACACGGGCTATGGTAACACTGGCGGTCTTCACCACGAGAAGGAAGGTATGACGGAGAAAGTTATGGAGCAGCTACCAGGTCATCAGGGGTCACACCAAACTGGTACTAATACTAATGTCGTTCACCATGAGGAAAAAGGTATAGCTGAAAAACTTAAAGAGCAGCTACCAGGTAATCATGGAACTCACCAGACTGGAACCACTGCAAATCATGGTAACACTGACGTTGTTCACCACGAGAAGAAAAGTATGATTGATAAGACTAAAGAGAAGCTTCCCGGTGGTCATCACTAA
>Alyrata|AL5G31390.t1|K
ATGGATTCTTACCAGAACCAAACCGGAGTGCCAAAGAAAGGGATGACGGAGAAAATCATGGAGAAGCTACCAGGTCATCATGGAACTCATCAGACTCATGGAACCAACACGGGTTATGGTAACACTGGTGGTGTTCACCACGAGAAGAAAGGTATGACTGAGAAAGTTATGGAGCAGCTACCAGGTCATCATGGAACTCACCAGACTCATGGAACCAACACGGGTTATGGTAACACTGGCGGTGTTCACCACGAGAGGAAAGGTATGACTGAGAAAGTTATGGAGCAGCTACCAGGTCATCATGGAACTCACCAGACTCATGGAACCAACACGGGTTATGGTAACACTGGCGGTGTTCACCACGAGAAAAAAAGTATGACCGAAAAAGTTATGGAGAAACTACCAGGTCATCAGGGGTCACACCAAACGGGTACTAACACGGGTTATGGTGCTACTAACACTAATGTCGTTCACCATCAGAAAAAAGGTATAGCTGAAAAAATTAAAGAGCAGTTGCCAGGTCATCATGGAGCTCACCAAACTGGAACCACTGCAAATTATGGTAATACTGGCGTTGTTCACCACGAAAAGAAGAGTACGATTGATAAGATTAAAGAGAAGCTTCCCGGTGGTCATCACTAA
>Alyrata|AL5G31400.t1|SK
ATGGAGTCTTACCAAAACCAGTCCGGAGCGCAGCAGACTCACCAACAGCTTGACCAATTTGGAATTCCATTTCCAGCCACCACCGGAGCCTATGGAACTGCAGGTGGAGCTCCGGTCATGGCGGAAGGTGGTGGTTTGAGTGGCATGCTTCACCGTTCGGGGAGTAGCTCTAGTTCTAGCTCGGAGGACGATGGACTAGGTGGAAGGAGGAGGAAGAAGAAGGGAATAACCGAGAAGATTAAAGAGAAGCTGCCGGGTCATCACGAGTCCAACAAGACTTCTTTAGCTTCTACCACGACGGCCTATGATACCGGCACCGTTCACCACGAGAAGAAAGGCATGATGGAGAAGATCAAAGAGAAGCTTCCGGGTGGTCATCATTAG
>Alyrata|AL7G10280.t1|SK
ATGGCGGATCATCCTCGTTCTAGTGAGCAGCAAGAAGCTGATGTTGCAGCTTCCAAAGGCTGTGGGATGTTTGACTTTCTCAAGAAGAAACCCGAAGATGTACATTCTTCCGAGAATGCCGGTGTAACCAAGGAGCCCAAGGAAGAGGAGAAGCCTTCTCTCGCTGAAAGACTCCACCTTTCTGACAGCTCTTCAAGTGATGAGGAAGCGGGTGAAAATGGGGAAAAGAAGGAGAAGGAGAATAAGAAGAAGAACAAGAAGGAAGTTGTTGCAGCTCAATGTGAAACAGAGGAGAAGCTTCCTGCGGGTAGAGGTCATGAGGATGGGAAGGAGAAAGGGTTTATGGAGAAGATGAAGGATAAGCTTCCCGGAGGTCACCATGGAAAGCCTGAAGCTGAAGCTCATAATGACAAGGGCAAGGAGAAAGGGTTTATGGAGAAGATCAAAGAGAAGCTTCCTGGTCATACCAATGATGAGACGAAGAAGGAAACGTAG
>Alyrata|AL7G11070.t1|YK
ATGGCGGATCTGAAAGACGAACGAGGAAACCCGATCTATCTCACAGACGAACACGGGAAGCCGGCTCAGCTCATGGATGAGTTTGGTAACGCCATGCACCTTAAAGGTGTGGCAACCACCGTTCCTCACCTTAAGGAGAGCAGCTACACCGGTCCACACCCAATCACTGCCCCTGTCACCACCACCAATACTCCTCACCACGCACAACCAATCTCCGTGTCCCACGACCCTCTTCAAGACCATGATCTCCGCTGGTTCGGCACCAACTTGCCGGAGGAGGACTGGGAGGATGGTGAAGGAGCAAGGAGTAAAACTACGGAAGAAACTAAATCGAAGCTAGGCGTCAACAACCCATCAGCTGCAACCGTAACAGGAACAGGAACAGGAACAGGATCAGGATCAGGATCGATTCAAGAGCCCCACGAGAAGAAAGGTTTCTTTAAGAAGATCAAGGAGAAACTTTCTGGCCACCGTAATTTAATGTGA
>Alyrata|AL8G45130.t1|YSK
ATGGCGTCTTACCAGAACCGTCAAGGAGGTCAGGCCACTGACGAGTACGGAAACCCGATCCAGCAGAGGGACGAGTACGGAAACCCGATCCAGCAGAGGGACGAGTACGGAAACCCGATGGGAGGAGGAGGAGGTTATGGAACTGGTGGCCAAGGATACGGTACCGGGACCGGGACTGAAGCCTTTGGAACTGGCGTAGGAGCTAGGCACCACGGCCAAGAGCAACTCCACAAGGAAAGTGGTGGTGGCTTGGGAGGAATGCTTCACCGCTCCGGATCTGGATCCAGCTCTAGCTCGGAGGATGATGGACAAGGAGGGAGGAGGAAGAAGGGAATAACACAAAAGATTAAGGAGAAGTTGCCAGGTCATCATGATCAGTCGTCTGGTCAAGTTCAAGGGATGGGCGGCATGGGAACCGGATATGACGCTGGTGGCTACGGCGGTGAGCGCCACGAGAAGAAGGGGATGATGGACAAGATCAAGGATAAGCTTCCCGGTGGTGGTGGCCGTTAA
>Athaliana|AT1G20440.1|SK
ATGGCTGAGGAGTACAAGAACAACGTTCCCGAGCACGAGACACCAACGGTCGCAACAGAGGAATCACCAGCGACGACAACAGAGGTTACGGATCGTGGATTGTTTGATTTCTTGGGGAAGAAGGAAGAGGAAGTGAAACCTCAAGAGACAACGACGCTCGAGTCTGAGTTCGATCATAAGGCTCAGATCTCTGAACCGGAGTTAGCTGCGGAGCACGAGGAAGTGAAGGAGAACAAGATTACTCTGCTAGAGGAGCTTCAAGAAAAGACCGAGGAAGATGAGGAGAACAAGCCTAGTGTCATCGAAAAGCTTCACCGATCCAACAGCTCTTCTTCCTCTTCGAGCGATGAAGAAGGTGAGGAAAAGAAGGAGAAGAAGAAGAAGATCGTTGAAGGAGAGGAAGATAAGAAAGGACTAGTGGAGAAGATCAAGGAGAAGCTCCCAGGACACCACGACAAGACAGCAGAGGATGATGTACCAGTTTCCACTACCATCCCGGTACCAGTGTCGGAGAGTGTGGTGGAGCATGACCATCCCGAGGAAGAGAAGAAAGGATTAGTTGAGAAGATCAAGGAGAAGCTTCCTGGTCACCACGACGAGAAAGCAGAGGATTCACCAGCTGTCACGTCCACGCCGTTGGTTGTAACGGAGCATCCGGTGGAGCCTACGACGGAGCTTCCAGTGGAACATCCGGAGGAGAAGAAGGGGATTTTGGAAAAGATCAAAGAGAAGCTTCCAGGTTATCATGCCAAGACCACTGAAGAGGAAGTGAAGAAAGAAAAAGAGTCTGATGATTAA
>Athaliana|AT1G20450.1|SK
ATGGCAGAAGAGTACAAGAACACCGTTCCAGAGCAGGAGACCCCTAAGGTTGCAACAGAGGAATCATCGGCGCCAGAGATTAAGGAGCGGGGAATGTTCGATTTCTTGAAGAAAAAGGAGGAAGTTAAACCTCAAGAAACGACGACTCTCGCGTCTGAGTTTGAGCACAAGACTCAGATCTCTGAACCAGAGTCGTTTGTGGCCAAGCACGAAGAAGAGGAACATAAGCCTACTCTTCTCGAGCAGCTTCACCAGAAGCACGAGGAGGAAGAAGAAAACAAGCCAAGTCTCCTCGACAAACTCCACCGATCCAACAGCTCTTCTTCCTCTTCGAGTGATGAAGAAGGTGAAGACGGTGAGAAGAAGAAGAAGGAGAAAAAGAAGAAGATTGTTGAAGGAGATCATGTGAAAACAGTGGAAGAAGAGAATCAAGGAGTAATGGACAGGATTAAGGAGAAGTTTCCACTCGGAGAGAAACCAGGGGGTGATGATGTACCAGTCGTCACCACCATGCCAGCACCACATTCGGTAGAGGATCACAAACCAGAGGAAGAAGAGAAGAAAGGGTTTATGGATAAGATCAAGGAGAAGCTTCCAGGCCACAGCAAGAAACCAGAGGATTCACAAGTCGTCAACACCACACCGCTGGTTGAAACAGCAACACCGATTGCTGACATCCCGGAGGAGAAGAAGGGATTTATGGACAAGATCAAAGAGAAGCTTCCAGGTTATCACGCCAAGACCACTGGAGAGGAAGAGAAGAAAGAAAAAGTGTCTGATTAA
>Athaliana|AT1G54410.1|KS
ATGGCAGGACTCATCAACAAGATCGGAGACGCACTCCACATTGGAGGAGGCAACAAGGAAGGTGAGCACAAGAAGGAAGAGGAACACAAGAAACACGTTGACGAGCACAAGAGTGGTGAGCACAAAGAAGGTATTGTTGACAAGATCAAAGACAAGATCCACGGTGGTGAAGGTAAAAGCCACGACGGAGAAGGCAAAAGCCACGACGGTGAGAAGAAAAAGAAGAAGGACAAGAAGGAGAAGAAACATCATGATGATGGTCACCACAGCAGCAGCAGTGACAGCGACAGCGATTAA
>Athaliana|AT1G76180.1|SK
ATGGCTGAGGAAATCAAGAATGTTCCTGAACAGGAGGTGCCAAAGGTAGCAACAGAGGAATCATCGGCAGAGGTTACAGATCGTGGATTGTTCGATTTCTTGGGAAAGAAGAAAGACGAAACAAAACCAGAGGAGACTCCGATCGCTTCAGAGTTTGAGCAGAAGGTTCATATTTCAGAGCCGGAGCCAGAGGTTAAACACGAAAGTCTTCTTGAAAAGCTTCACCGAAGCGACAGTTCTTCTAGCTCCTCAAGTGAGGAAGAAGGTTCAGATGGTGAGAAGAGGAAGAAGAAGAAGGAGAAGAAGAAGCCAACTACTGAAGTTGAGGTAAAGGAGGAAGAGAAGAAAGGGTTTATGGAGAAGTTGAAAGAGAAGCTTCCTGGACACAAGAAACCTGAAGACGGTTCAGCCGTCGCTGCGGCACCGGTGGTTGTTCCTCCTCCTGTGGAAGAAGCGCATCCAGTGGAGAAGAAAGGGATTCTTGAGAAGATTAAGGAGAAGCTTCCAGGATACCACCCTAAGACCACCGTAGAGGAGGAGAAGAAAGATAAAGAATAA
>Athaliana|AT2G21490.1|YSK
ATGGCGGATTTGAGGGACGAAAAAGGTAATCCGATCCATCTAACTGACACACAGGGAAACCCAATTGTCGACCTGACTGATGAGCACGGTAACCCCATGTACCTAACCGGTGTTGTTAGCTCCACTCCTCAGCATAAGGAGAGTACTACCAGCGACATTGCAGAGCACCCTACTAGCACCGTTGGAGAAACACATCCGGCAGCTGCTCCAGCTGGTGCTGGTGCTGCCACCGCTGCCACTGCGACAGGAGTCTCTGCTGGTACTGGAGCAACCACCACAGGGCAGCAACACCATGGGTCGCTTGAAGAGCATCTTCGTCGGTCTGGAAGTTCATCTAGCTCTAGCTCGGAGGATGATGGGCAAGGAGGGAGGAGGAAGAAGAGCATAAAGGAGAAAATTAAAGAGAAGTTCGGTAGCGGCAAACACAAGGACGAACAAACACCAGCGACCGCCACAACAACAGGACCTGCCACTACCGACCAACCTCACGAGAAGAAGGGCATTCTCGAGAAGATCAAGGACAAGCTTCCAGGCCACCATAACCACAACCACCCATGA
>Athaliana|AT3G50970.1|K
ATGAATTCTCACCAGAATCAAACCGGAGTGCAAAAGAAGGGAATAACGGAGAAAATCATGGAGAAGCTACCAGGTCATCATGGACCTACTAACACTGGTGTTGTTCACCACGAGAAGAAAGGGATGACGGAGAAAGTTATGGAGCAGCTGCCAGGTCATCATGGTGCTACTGGTACCGGTGGTGTTCACCACGAGAAGAAAGGAATGACGGAAAAAGTTATGGAGCAGCTGCCAGGTCATCATGGATCACACCAAACTGGAACCAACACAACTTATGGTACTACTAACACTGGTGGTGTTCACCACGAGAAAAAAAGTGTGACCGAAAAAGTTATGGAGAAACTACCAGGTCATCATGGGTCACATCAAACTGGGACTAACACGGCTTATGGTACTAACACTAATGTCGTTCACCATGAGAAAAAAGGTATAGCAGAAAAGATTAAAGAGCAACTGCCAGGTCATCATGGAACTCACAAAACTGGAACCACCACAAGTTATGGTAATACTGGCGTTGTTCACCATGAAAATAAAAGTACGATGGATAAGATTAAAGAGAAGCTTCCCGGTGGTCATCACTAG
>Athaliana|AT3G50980.1|YSK
ATGGAGTCTTACCAAAACCAGTCCGGAGCGCAGCAGACTCACCAACAGCTTGACCAATTTGGAAATCCATTTCCAGCCACCACCGGAGCCTATGGAACTGCCGGTGGAGCTCCAGCCGTGGCTGAAGGTGGTGGTTTAAGTGGCATGCTTCACCGTTCTGGGAGTAGCTCTAGCTCTAGCTCGGAGGATGATGGACTAGGTGGAAGGAGGAGGAAGAAGAAGGGAATAACGGAGAAGATTAAAGAGAAGCTGCCGGGTCATCACGACTCCAACAAGACTTCTTCTTTAGGTTCTACAACGACGGCCTATGATACCGGCACCGTTCACCACGAGAAGAAAGGCATGATGGAGAAGATCAAAGAGAAGCTTCCGGGTGGTCATCATTAG
>Athaliana|AT4G38410.1|SK
ATGGCGGATCATCCTCGTTCTACTGAGCAGCAAGAAGCTGATGCTGCAGCTTCCAAAGGCTGTGGGATGTTTGACTTTCTCAAGAAGAAACCCGAAGATGTACATTCTTCCGAGAATGCCCGTGTAACCAAGGAGCCCAAGGAAGAGGAGAAGCCTTCTCTCGCTGAAAGATTCCACCTTTCTGACAGCTCTTCAAGTGATGAGGAAGCGGGTGAAAATGGGGAAAAGAAGGAGAAGAAGAAGAAGAAGAAGAAGAATGAAGTTGCTGAAGATCAATGTGAAACAGAGGAGAAGATTCCTGCGGGTATAGGCCATGAGGATGGGAAGGAGAAAGGGTTTATGGAGAAGATAAAGGATAAGCTTCCCGGAGGTCACAATGGAAAGCCTGAAGCTGAACCTCATAATGACAAGGCCAAGGAGAAAGGGTTTATGGAAAAGATCAAAGAGAAGCTTCCTGGTCATACCAATGATGAGAAGAAGAAGGAAACCTAG
>Athaliana|AT4G39130.1|YK
ATGGCGGATCTGAAAGACGAACGAGGAAATCCGATATATCTCACGGACGCACACGGGGAGCCAGCTCAGCTCATGGACGAGTTTGGTAACGCCATGCATTTGACAGGTGTGGCAACCACCGTTCCTCACCTGAAGGAGAGCAGCTACACAGGTCCACACCCAATCACTGCCCCAGTCACCACCACCAATACTCCTCACCACGCACAACCTATTTCCGTGTCCCACGACCCTCTTCAAGACCATGATCTCCGCTGGTTCGGCACCAGTTCGACGGAGGAGAATGGCGAAGGAGTAGGGAGGAAAACTAATATAACGGATGAAACAAAATCGAAGCTAGGCGTCGACAAGCCATCAGCTGCGACCGTAACAGGATCAGGATCAGGATCGGTTCACGAGAAGAAGGGTTTCTTTAAGAAGATTAAGGAGAAACTTTCTGGCCACCATAATGATCTTTGA
>Athaliana|AT5G66400.1|YSK
ATGGCGTCTTACCAGAACCGTCCAGGAGGTCAGGCCACTGACGAGTACGGAAACCCGATCCAGCAGCAGTATGACGAGTACGGAAATCCGATGGGAGGAGGAGGATACGGAACTGGTGGTGGTGGAGGAGCTACAGGTGGCCAAGGATACGGAACAGGTGGCCAAGGGTACGGATCAGGTGGCCAAGGGTACGGAACCGGTGGCCAAGGATACGGAACCGGGACCGGGACTGAAGGCTTTGGAACTGGCGGAGGAGCTAGGCACCACGGCCAAGAGCAACTCCACAAGGAAAGTGGTGGTGGCTTGGGAGGAATGCTTCACCGCTCCGGATCTGGATCCAGCTCTAGCTCGGAGGATGATGGACAAGGAGGGAGGAGGAAGAAGGGAATAACACAAAAGATCAAGGAGAAGTTGCCAGGTCATCATGATCAGTCTGGTCAAGCTCAAGCGATGGGCGGCATGGGATCCGGATATGATGCTGGTGGCTACGGTGGTGAGCACCACGAGAAGAAGGGGATGATGGACAAGATCAAGGAAAAGCTTCCCGGTGGTGGCCGTTAA
>Atrichopoda|evm_27.model.AmTr_v1.0_scaffold00001.295|SK
ATGGCCGATGAACACACCACAAGCGTCGTCCCCGAGAGCGGAGATGGCCGTGTGGAGGTCCATGAGCGAGGGCTCTTTGGGCACCATCACCCTGAAACCCCTGAACAGAAGCAAGAAGAGGCCTTAGCTTCGAAGTTTGAAGAGGTCTACGTTTCTGAAGAGAAAAAGGAGGAGAAAGAGAAAGATGAGGAGAAGAAGGGTAGCCTACTCGAGAAGCTCCACCGCTCGGGCAGCTCGAGCTCCAGCTCTTCAAGCGATGAAGAAGAGGCGGAAGAATGGAAAAAAAAGAAGAAAGAGAGGAAGGGATTGAAGGAGAAGATTAAGGAGAAGCTGTCAGGTGGATCAGAGGCAGTTAAAGAGAAAGCAGGAGAGGGAGCACCACACTGTGCGGGGGCGGAGCACGCGCACGAGAAGGAGAAGAAGGGATTGCCCGAGAAGATCAAGGAGAAACTTCACGGTGGCGGAGGATACGGTGCTCCGCAGCACCCTGTCGAAGCTCCAGAGAGTGCTCCGCAGACCAGTGCTCCACACCCTGAAGGGCAGAGCCATGAAGAAAAGAAGGGCTTCTTGGAGAAGATCAAAGAGAAGTTCTCTGGCTACCACCCTAACAGTGGAGAAGAGACTACTCCCTCTCACTAA
>Atrichopoda|evm_27.model.AmTr_v1.0_scaffold00004.97|KS
ATGGCTTCCATTGTGAACAAGATTGGGGAGAAGCTTGGTATCGGTGGAGACAAGAAGCATGGAGAGGAGCACAAACATGGTGAGGAGCACAAACATGGTGAGGAGCTCAAACACCACAAGGAAGGGGAGCATTCTCATGGGGAGCATGGTGAGCACAAGGAAGGGTTCATGGAGAAAGTGAAGGAGAAGATCCATGGAGATGGGGACAAGATCCATGGAGATGGGGAGAAGGAGAAGAAGAAGAAGAAGAAGAAGAAGAAGAAGCCTGGCCACGAGCATGATGGCGGCAGCAGCAGCAGCAGCTCTGACAGTGATTAG
>Atrichopoda|evm_27.model.AmTr_v1.0_scaffold00082.27|SK
ATGGCAGAATACCGTGGGGATGAGCGATACCAGAAGCATGAGCACGGTTATGAGCAAGGGCAACCAGGCTATTATGGTGGGACCGTCACCGGCACCGGCACCGGAGCAGGCACCGGAGCCGGTACGGGTACTGGTGGCGTAATGCTAGGTACAACCGGCGCTGGTATGATGCATGGCACTCAGCCTGAGCAGCAGAAGCTTCACCGTTCTAACAGCTCCAGTTCATCCTCCTCGGAGGATGATGGCATGGGGGGCCGAAGGAAGAAGAAGGGGTTAAAGGAGAAGATCAAGGAAAAGCTCCCTGGTGGTCACAAGACCACAGAAGGACAAGGACATGAGGCGGGGGCGGGGGTTCACGGGCATGAGCATGAGCATGAGAAGAAGGGCATTATAGAGAAGATCAAGGAAAAGCTGCCTGGTCACCACAAGGATCAACTCAACGCCTGA
>Bdistachyon|Bradi1g13330.1|KS
ATGGCGGGCATCATCCACAAGATCGAGGAGAAGCTCCACATGGGCGGTGGCAGCGACCACAAGGACGAGCACAAGAAGGAGGAGGAGCACAAGAAGAAGGACGGCGAACACAAGAAGGACGGGGAGCACAAGGAGGGCATGATGGAGAAGATCAAGGACAAGATCACCGGCGAGCACGGCGACGGCGACAAGTCGTCCGGCGACCACAAGGAGAAGAAGGACAAGAAGAAGAAGAAGGAGAAGAAGCACGGCGAGGGCCACAAGAAGGAAGACGGCCACAGCAGCAGCAGCGACAGCGACTGA
>Bdistachyon|Bradi1g37410.1|YSK
ATGGAGTACCAGGGCCAGCACGGTCAGGCGACAAACCGCGTGGACGAGTACGGCAACCCGGTGGCCGGACACGGCAGCACGACGGCCGGCATCGGCACCGGCGCGGCCGCCGGCGGGCATTTCCAGCCTTCGAGGGAGGAGCACAAGACCGGCGGGATCCTTCACCGCTCCGGCAGCTCCAGCTCCAGCTCGTCTGAGGACGATGGCATGGGCGGAAGGAGGAAGAAGGGGATCAAGGATAAGATCAAGGAGAAGCTCCCTGGTGGTGGCCACAAAGACGGGCAGCAGACCACGGCGACCGGTGGCACCTACGGGCAGCAAACAGGCCATACTGGGGTTGCTGGCACCGGGGCGCATGGCACCGGCACCGGCACCGGCGGCACTTACGGGCAGCATGGGCACACCGGGGTGACCGGAACTGGGACCGACGGCACCGGCGAGAAGAAGGGCATCATGGACAAGATTAAGGAGAAGCTGCCTGGCCAGCACTGA
>Bdistachyon|Bradi2g47575.1|YSK
ATGGCGGACTACAGTGGAGAGTACGGGCACCCGTACCCGCGCGTCGACCAGTACGGCAACCCAGTGCCGCCGGTCGACCAGTACGGCAACCCCATCCCGAGGGAACTGGGCCTGCTGCCCACGTACAGCTCGGAAGGCATCGGCGACATGGTGGTGGCGCCGGCCGATTACGGCGCCGGCATGGCTAGCACGGCGTACCCGCACGAGGGCGTGATACTTGGCGGCGGCGGCGCCGTTTCCCCGAACGGCGCCACCGAGGCTTACACACACGATGAGGGCGCGCTAAGCGGCGGCAGTCTCGCCCCTGGCGAGACCACGGCGTACGCTTATGATGAGGGCGTGGTCGGCAGCGGCATCATCGCGGGCGACCAGCTCCAGTCCAGCAGGGAGAAGGAGGAGCACACGACGCTCGGCGAAACTCTTCGCCGCTCCGGCAGCTCCAGCTCCAGCTCGTCGTCGGAGGATGACGGTCAAGGCGGGCGGCAGAGGAGGAAGAAGAGCATCAAGGAGAAGATAAAGGAGAAGTTTCCGGGCAGCAATAACAGCAACAAGCAGGAGGAGCACAAGGGCGCCGGGCACGCGGTGCCGGCGGCGGCTGGGACGGGGACGCATGCAGCGGCAACGCACGAAAAGAAGGGCATCATGCAGAAGATCAAGGAGAAGCTCCCTGGCCACCACTGA
>Bdistachyon|Bradi3g43855.1|YSK
ATGGATCGCTACCAGGGTCAGCAGGGCTACGGCGCCAACCAGGTCGACGAGTACGGTAACCCGGTTGCCCGGCATGGCGCCACCGGCGGCATGGGAGGAACATACGAGGCTCCCGGCGCGTTCACGGGCACTGGCGGCGGCCAGGGCCAGGGGCAGCAGTTCCAGCCCACCAACGGCGAGCACAAGACCGGCGGGATTCTGCACCGCTCTGGCAGCTCCAGCTCCAGCTCGTCTGAGGACGACGGCGTGGGCGGGAGGAGGAAGAAGGGCATGAAGGAGAAGATCAAGGAGAAGTTTCCCGGCGGCCACAAGGAAAACCAGCAGCACATGGCGGCTGGAACTGGAGGAGCCTACGGGCAGCAGCAAGGGTACGGAGGAATGACCGGCACTGGCGCCGGGGCGCACGGCGTGGACACCGGCGAGAAGAAGGGACTCATGGACAAGATCAAGGAGAAGCTGCCTGGCCAGCACTGA
>Bdistachyon|Bradi3g43870.1|YSK
ATGAATCACCACCAGGGGCAGCACGGCTACGGCGCCAACCAGGTGGACGAGTACGGCAACCCCGTGGCCCGGCCTGGCGCCACCGGCGGCATGGGAGGGGCATACGACGCTGCCGGTGCGTTCACGGGCACCGGCGGCCAGGGCCAGGGGCAGCAGTTCCAGCCCACCAGGGGCGAGCACAAGACTGGCGGGATTCTGCACCGCTCTGGCAGCTCCAGCTCCAGCTCGTCCGAGGATGACGGCATGGGCGGGAGGAGGAAGAAGGGCATGAAGGAGAAGATCAAGGAGAAGCTCCCCGGTGGCCACAAGGATAACCAGCAGCACATGGCTGCGGGGACCGGAGGAGCCTATGGGCAGCACACCACGGCGGGGACCGGAGGCCCCTACGGGCAGGGGCAGCACACGGCCGCCGGGACCGGCGGAGCCTACGGGCAGCAGCAAGGATACGGAGGAATGACCGGCACTGGGGCGCACGGCGGGCACGGCGTGGACACCGGCGAGAAGAAGGGACTCATGGACAAGATCAAGGAGAAGCTGCCTGGCCAGCACTGA
>Bdistachyon|Bradi3g51200.1|SK
ATGGAGGATGAGAGGAGCACCCAGTCGCACCAGGGCGGTGAGGCCGATCAGGTGGAGGTAACGGATAGGGGCCTCTTTGACAAGTTCATCGGTAAGAAGAAGGAAGAGGAGGACAAGAAGCAGGAGGAGGTGCTGGTCACCGGCATGGAGAAGGTCTCCGTGGAAGAGCCCGAGGTGAAGGAGGAGGAGCACCAGGATGGCGAGAAGAAGGAGAGCCTCTTCACCAAGCTGCAGCGATCCAGCTCCAGTTCCAGCTCGTCGAGTGACGAGGAAGAGGAGGTGATCGATGACAACGGCGAGGTGATCAAGAGGAAGAAGAAGAAGGGGCTCAAGGAGAAGATCAAGGAGAAGTTGCCCGGCCACAAGGACACCGAGACGGCCGCGCCCACACCGGCGCCCCCCGCTCCTGTGGTGACTCACGGCGGCCACCATGATGACGGAGCCGTCGCCGTCGAGAAGATCGACGAAGTCAAGACAGAGGCGCCAGTGGCGCCCGAGGAGGAAAAGAAAGGCTTCTTGGAGAAGATCAAGGAGAAGCTTCCTGGCGGCCACAAGAAGCCGGAAGAGGCTGCTGCGGTGCCAGCTGTCACACATGCTGCCCCAGCACCGGTGCACGCGCCAGCGGTGCCGGCGGCCACCGAGGAGGTGAGCAGCCCGGAGAAGAAGGGCATATTAGGCAAGATCATGGACAAGCTGCCTGGTTACCACAAGACACCCGGGGAGGAGGACAAGGCCGCTGCCGGCGAGCACAAGACCACCGCTTAA
>Bdistachyon|Bradi4g19525.1|YSK
ATGGCGCACTTCCAGGGCCAGCAGCACGGCCACCCGACCGCCACCCGCGTCGACGAGTTCGGCAACCCTGTCTCTGCCGCCGGTGCCGGACACCGCGTCGCCCAAGGGTTGGGACATCTGCAGGGGCAGGGGCAGCACGGCGCCCATGCCACGACACGCTTCGACGAGTACGGCAACCCAATAGCCGCTGCTACCGGGGCTCACGGCCTCGGTGGCACCGGTGCCCACGGCGTCGGGCACGGCACCACTGGCCATGGCGGTGGCTACGACTCCACTGGCACTGGCACAGGGGGCGCCTATGGCGGCCGGCAGGCAGGGTACGGTGCCACTGGCACGGGCACCCACGACACCGGTGGTGGCTATGGAGGCGTCGGTGACTCGGCTGCTGGGTACGGTGCCACGGGCACCGGGATTCACGATGCGGGCGGTCTGGGCGCCGGGCATGCTGCTGGGCACGGTGCGGCGACCCGTGCCGGTGTTCACGACGCCGGTGGTTTTGGAACGGGCCATACGGCCGGGTACGGCGCCACTGGTACCCATGGCACGGGTCACAAGCTCGGGTCTGAGACCGCAATCACGGGGACCCATGGCATAGGCCACACGGCCGGGCATGGCACTACTGGCACCGGTACCGGAATCATGGGGACCCATGGCACAGGCCACACGGCCGGGCATGGCACCACCGGCACCGGCACCGGAATCATGGGGACCCTTGGCACAGGGCACAAGACTGGCGGGATACTCCACCGCTCTGGCAGCTCCAGCTCAAGCTCGTCATCAGAGGACGACGGGATGGGCGGCAGGAGGAAGAAAGGCATGAAGCAGAAGATCAAGGAGAAGATGCCCGGCGGACACAAGGAGCAGGCCGGGACGGCCGGATACACGGGGGCCACTGCCACTGGCACCGGAGGGGCCTACGCGCCTGCTGCTACCACCGAGGGGGCTCACGAGAAGAAGGGCGTCATGGAGAAGATCAAGGAGAAGCTCCCTGGCGGCAACAAGGACAACCCGCCGCACACCACGGCCACCACCGGCGGCTATGGCTCTGCTGCCACCACCGGCACCGGTGGCTATGGGTCTGCTGCGACTACCGGCACCGGCACGCATGCCCCGACGACCGAGGGGACGCACGAGAAGAAGGGCATGATGGAGAAGATCAAGGAGAAGCTTCCCGGCGGCCACCACTGA
>Bdistachyon|Bradi4g22280.2|SK
ATGCCATCAAAGATTAAGGACGACCACAAGACCGACGGCGTGCTTCGTCGCTCCGGCGGCTCCAGCTCCAGTTCGTCTGAGGACGACGGCGTGGGCGGGAGGAGGAAGAAGGGGATGAAGGAGAAGATCAAGGAGAAGCTCCCCGGTGGCAACAAGCAGGCCGATGAGCAGCAGATGGCAGGCGTCGGGCAGCAAGCAGGGCACACTACTGGAGCCACCGGCACTGGCACTGGCACTGCTGGAACGGACGGGGCGGAGGCCACCACCGGCGAGAAGAAGGGCGTGATGGAGAAGATCAAGGAGAAGCTTCCCGGGCAGCACTGA
>Bdistachyon|Bradi4g22290.1|SK
ATGGAGCACCAGGGGCAGCTACACGGCGCAACCAACAAGGTCGACGAGCACAGCGCAGGCGGCGTCGCCGGCGCCGGCATGGGAACGCACGGAGGCGTGGGCACCGGCGGGCAGTTCCAGCCAATGAAGGACGACCACAAGACCGACGGCGTGCTCCGTCGCTCCGGCAGCTCCAGCTCCAGCTCGTCTGAGGACGACGGCGTGGGCGGGAGGAGGAAGAAGGGGATGAAGGAGAAGATCAAGGAGAAGCTCCCCGGGGGCAACAAGCAGGCTGATGAGCAGCAGACGGCAGGCGTCGGGCAGCAAGCAGGGCACACTACTGGAGTCACCGGCGGCACTGGCACTGCTGGAACGCACGGGGCGGAGGCCACCACCGGCGAGAAGAAGGGCGTGATGGAGAAGATCAAGGAGAAGCTTCCCGGGCAGCACTGA
>Bdistachyon|Bradi5g10860.1|SK
ATGGAGGATGAGAGAAACACCCAGTCGCACCAGGCCGCCGATCAGGTGGAGGTAACAGATAGGGGCCTCTTCGACAAGTTCATCGGTAAGAAGAAGGAAGAGGAGGACAAGAAGCAGGAGGAGGTGCTGGTCACCGGCATGGAGAAGGTCTCCGTGGAAGAGCCCGAGGTGAAGGAGGAGGAAGTACACCAGGATGGAGAGAAGAAGGAGAGCCTCTTCACGAAGCTGCAGCGATCCAGCTCCAGCTCCAGCTCGTCAAGTGACGAGGAAGAGGAGGTGATCGACGACAACGGTGAGGTGATCAAGAGGAAGAAGAAGAAAGGGCTCAAGGAGAAGATCAAGGAGAAGCTGCCCGGCCACAAGGACACCGAGGGCGAGCACAAGACTGCCGCACCCACACCGGGGCCGCCCGTGCCTAGCCACCATGATGATGACGGAGCCGTCGTCGTCGAGAAGATCGATGGTGAAGTCAAGACAGAGGCGCCACCGGCACCCGAGGAGGAAAAGAAAGGTTTCTTGGAGAAGATCAAGGAGAAGCTGCCTGGCGGCCACAAGAAGCCGGAAGACACTGCTGCGGTGCCAGTCACACATGGTGCCCCAGCACCGGTGCACACGCCGGGGCCGGCAGCCACCGAGGAGGTGAGCAGCCCGGAGAAGAAGGGCATACTAGGCAAGATCATGGACAAGCTGCCTGGTTACCACAAGACACCTGGGGAGGAGGACAAGGCCGCCGCCGGCGAGCACAAGACCACCGCTTAA
>Boleraceacapitata|Bol019288|YSK
ATGGCGTCTTACCAAAACCGACCCGGAGCTCAGGCCACTGACGAGTACGGAAACCCTATCCAGCAGTTGGACGAATATGGAAACCCAATTGGCCGTGGAGCTACCGGCGGAGGAGGTTACGGAACTGGTGGAGGATACGGAGGAGGAGCAACGGGTGGGACCTACGGGACAGGTGGCGAAGGATACGGGGCTGGAACTGGAGCACTGGGAGCTGGCGTAGGAGGTAGGCATCACGGCCAGGAGCAGCTCCATAAGGAAAGTGGTGGTGGTGGCTTGGGAGGAATGCTTCACCGCTCTGGATCCGGATCCAGCTCTAGCTCGGAGGATGATGGACAAGGTGGGAGGAGGAAGAAGAAGGGAATAACTGATAAGATTAAGGAGAAGTTGCCAGGTCACCATGATCAGTCTGGTCAATCTCAAGGCATGGGGATGGGAACTACCACTGGTTATGACGAGGGAGGCTATGGTGGCGAACGCCACGAGAAGAAGGGGATGATGGAAAAGATCAAGGAAAAGCTTCCCGGTGGTGGTCATCACTAA
>Boleraceacapitata|Bol026959|SK
ATGGCTGAAGAGTACAAGAACGCTTCGGAGGAGTTCAAGAACGTCCCTGAACACGAGTCGACCCCAAAGGTTGCCACCACGGAGGAACCATCTGCGACGACGGGAGAGGTTAAGGATCGTGGACTGTTTGACTTCTTGGGGAAAAAAGAGGAAGTGAAACCTCAAGAGACGACGACACTTGAGTCAGAGTTTGAGCACAAGGCTCAGGTCTCGGAACCGCCGGCGTTTGTGGCGAAGCACGAAGAAGAGGAAGAGAGGGAGCATAAGCCTACTCTCCTCGAGAAGCTTCACCATAAGCACGAGGAAGAAGAAGAAGAGAACAAACCTAGTCTCCTCCAGAAGCTTCACCGATCCAATAGCTCTTCCTCTTCAAGCGATGAAGAAGGAGAAGATGGTGAGAAGAGGAAGAAGGAGAAGAAGAAGATCGCTGAAGAAGATGAGAAAACAAAGGAAGATAGAAAAGGGGTAATGGAGCAGATCAGGGAGAAGTTTCCACACGGAACAAAGACAGAGGATGACACTCCAGTCATCGCCACCCTGCCGGTGAAGGAGGAAACGGTAGAGCATCCGGAGGAGAAGAAAAGACTGATGGAGAAGATCAAGGAGAAGCTTCCAGGTCACAGCGAGAAACCAGAGGATTCTCAAGTGGTCGACACGGCGGCTGCAGTACCAGTGACGGAGAAAACGGCGGAGCATCCGGAAGAGAAGAAAGGACTGATGGGGAAGATCAAAGAGAAGCTCCCAGGTTATCACGCCAAGAGCACTGAAGAGGAGGAGAAGAAGAAAGAAAAGGAGTCCGATGATTTAGAAGGATGA
>Boleraceacapitata|Bol027659|SK
ATGGCAGAAGAAACCAAGAACGTTCACGAGCATGAGGCACCTAAGGTAGCCACCGAGGAATCATCAACGGCCACCGGCGAGGTTACAGACCGTGGACTGTTCGATTTCTTGGGGAAGAAGAAAGATGAAACGAAACCAGAGGAGACCATCGACTCTGAGTTCGAGCAAAAGGTTCACATCTCAGAGCCGGTGCCTGAGGTTAAACACGAGGAAGAAAAAGAAGAGAAGAAGCATAGTCTCCTCGAGAAGCTTCACCGCAGCGACAGCTCTTCTAGCTCCTCAAGCGAGGAAGAGGGTGAAGATGGTGTGAAGAGGAAGAAGAAGAAGGACAAGAAGAAGGTAACTACTACTGAAGGAGAGGTGAAGACAGAGGAGGAGAAGAAAGGGTTTATGGATAAGCTGAAGGAGAAGCTTCCAGGACACGGGAAGAAGCCTGAAGAGAAGCCTGAAGACGCTTCGCCCGCACCGGTTGTTGCTCCTCCGGTGGAGGAAGCGCATCCGGCGGAGAAGAAGGGGATCTTGGAGAAGATTAAGGAGAAGCTTCCAGGGTACCATTCCAAGACCGTAGAGGAGGAGAAGAAGGATAAGGATGATCATTAA
>Boleraceacapitata|Bol028804|YK
ATGGCGGATATAAGAGACGAAAGAGGAAACCCGATCTACCTCGCGGACGAACAAGGCAAGCCAGCTCAGCTGGTGGACGAGTTTGGAAACGCGATGCACCTGACAGGTGTTGCAACCACCGTCCCTCACCTGAAGGAGAGCAGCTACACCGGTCCACACCCAATCACCGCCCCAATCACGACCACCCATACTCCTCACCACGCACAACCTATCTCCGTGTCTCACAACCCTCTTGAAAACAAAGGCATTTCTTCCTCCAACTCGATGGACGAATATGGTCAAGGATCACGACAAGGAGCTACTGTAACGGATGAAACTAAATCAAAGGTAGAGGGGCACGATCGATCAACTGCAACAGTGAGCGGATCAGGATCAGAAGAAGCTCACGAGAAGAAGGGGTTCCTTAACAAGATTAAGGAGAAACTTTCCGGCAACCATAACGATCCGTAA
>Boleraceacapitata|Bol033430|K=SK
ATGGCAGATCATCCTCGTTCAAGTGAGCAACAAGAAGCTGATGATGCAGCTTCCAAAGGTTGTGGAATGTTTGACTTTCTCAAGAAGAAACCTGAAGATGAGCATGTCTATGTGACTGACGCGACCAAGGAAAAAAAGGAAGAGGAGACACCTTCTCTTGCGGCAAGGCTTCACCGTTCTGGCAGCTCTAGTGATGAAGAAGTGGATGAAAATGGGGAAAAGAAGAAGAGGAAAGGATTGAAGGAGAAGGTGTTTGGTCACAAGGATGAAGATCATGTTTCTGAAGATCATCAATATACAACTGAGGAGAAGAAGGGCGTCACGGAGAAGATCATGTTAAAAGTTCATGCAGGTAAAGGGACTCATGAGCAAGCCAACAAGCATGAGCATGAAGATGGGGAGAAGAAAGGGTTTATGGAGAAGATGAAGGAGAAGCTTCCTGCAGCTGGAGGTCATCATGACCAAGCCAACAAGCCTGAACATCAGGAGGATGGGAAAGAGAAAGGGTTTATGGAAAAGATCAAGGGGAAGCTTCCTGCACCTGGAGGTCATCATGACCAAGCCAACAAGCATGAGCATCATGAGGATGGGAAGGAGAAAGGGTTTATGGACAAGATTAAGGAGAAGATTCCTGGAGTTCACAATGGAAAGCCCGAAGTTGAGCCTCGTCATGAAAATGGTAAAGAGAAAGTGTTTATGGAGAAGATCAAGGAGAAGCTCCCTGGTCATATCAAGCATGATGACAGTGATGAGAAGAAAAAGGAAACTTAG
>Boleraceacapitata|Bol039256|SK
ATGGCAGAGGAAACCAAGAACGTAGTTCATGAGCAGGAGGTGCCAAAGGTAACGACCGAGGAATCATCAGCGGAGGTCACGGATCGAGGACTGTTTGATTTCTTGGGGAAGAAGAAGGAGGAAACAAAACCTGAGGAGACCATCGACTCTGAGTTTGAACATAAGGTTCATATCTCAGAGCCAGTGGTGCCTGAGGTTAAACACGAGAAAGAAGAGAAAAATCATAGTCTCCTCGAGAAGCTTCACCGAAGCGACAGCTCTTCTAGCTCCTCAAGCGAGGAAGAAGGGGAAGATGGTGAGAAGAGGAAGAAGAAGAAGGACAAGAAGAAGACTGCTACTACTGCTGAAGGAGAGGTGAAAACAGAGGAGGAGAAGAAAGGGTTTATGGATAAGCTGAAGGAGAAGCTTCCAGGACATGGAAAGAAGCCTGAAGATGCTTCACCCGCCGCACCGGTTGTTGCTCCTCCGGTGAAGGAAGCGCATCCGGCGGAGAAGAAGGGGATTCTGGAGAAGATCAAGGAGAAGCTTCCAGGGTACCATCCCAAGACCGTAGATGAGGTGAAGAAGGAAAAGGAGACTGATTAA
>Boleraceacapitata|Bol039869|SK
ATGGCGGAGGAAACCAAAAACGTGCATGAGCACGAAGTGCCAAAGGTATCAACGGAGGAATCATCTGCGGAGACGGGAGAGGTTACAGATCGTGGTATGTTCGACTTCTTGAAAAAGAAGAATGAGGAAACAAAATCAGAAGAGACGATCAACTCAGAGTTCGAGCAGAAGGTTCAGGTTTCTGAGCCGGTCCCTGAGGTTAAACACGAGGAAGAGGAGAAGAAGCCTAGTCTCCTTGAAAAACTTCACCGAAACGACAGCTCTTCTAGCTCCTCAAGCGAGGAAGAAGGTGAAGATGGTGAGAAGAGGAAGAAGAAGAAAAAGGATAAGAAGAAGATTGCTACTGAAGGAGAGGTGCAAACAGAGGAGGAGAAGAAAGGGTTTATGGACAAGCTCAAGGAGAAGCTTCCAGGACACGGAAAGAAGCCTGAAGATGACTCAACCGCTGTGGCTGCACCGGTTGTTGCTCCTCCTGTGGAGGAAGCGCATCCGGCTGAGAAGAAGGGGATCTTGGAGAAGATTAAAGAGAAGCTTCCAGGATACCACTCAAAGACCGTTGAGGAGGAGAAGAAAGATGATCACTGA
>Boleraceacapitata|Bol042507|KS
ATGGCAGGAATCATCAACAAGATCGGAGATGCTCTCCACATCGGAGGAGGCAACAAGGAAGATGAGCACAAGAAGGAGGAACACAAGAAACACGCCGACGAGCACAAGAGTGGTGAGCACAAGGAGGGTATCGTTGATAAGATCAAAGACAAGATCCAAGGCGGAGAAGGCCACAGCAGCGGAGACCACAAACATGACGGTGAGAAGAAAAAGAAGAAGGACAAGAAGGAGAAGAAACATCATCATGATGGTCACCACAGCAGCAGCAGTGACAGCGACAGCGATTAA
>Boleraceacapitata|Bol045867|YSK
ATGGCGGATTTGAAAGACGAAAGAGGAAACCCAATCCATCTAACCGACGAACACGGAAACCCGGTCCAGCTCACTGATGAGTTCGGTAATCCCATGCACATAACCGGGGTCGCCAGCTCTGCCCCTCAGTATAAGGAGAGTGTTACTGGTAGCATTCAAGAGTATCGAACACCAGCAGGAGTCGCTGCAGGCACCGGTGCAGCTGCCACCACGGCCGCAGGAGTCACTACTGGTGAGACTACCACGGAGCAGCAACACCATGAATCGCTTGGAGAGCACCTTCGTCGCTCAGGAAGTTCATCAAGCTCTAGCTCGGAGGATGATGGACAAGGAGGAAGGAGAAAGAAGGGCATTAAAGACAAAATCAAAGAGAAGTTAAGTAGCGATAAGCACAAGGATGAACAAACCCCCAGCACTGCCACAACTACTGGACCCACCACCACCACTGGAGCCGCCGCCACCGACCAACACCATGAGAAGAAGGGCATTCTCGAGAAGATCAAGGAGAAACTCCCCGGCCACCACAACCACCACCACCCGTGA
>BrapaFPsc|Brara.B02255.1|SK
ATGGCAGAGGAAACCAAGAACGTAGTTCATGCGCAGGAGGTGCCAAAGGTAACGACCGAGGAATCATCAGCGGAGGTCACGGATCGAGGACTGTTTGATTTCTTGGGGAAGAAGAAGGAGGAAACAAAACCTGAGGAGACCATCGACTCTCAGTTTGAACATAAAGTTCATATCTCAGAGCCAGTGGTGCCTGAGGTTAAACACGAGGAAGAAGAGAAAAAGCATAGTCTCCTCGAGAAGCTTCACCGAAGCGACAGCTCTTCTAGCTCCTCAAGCGAGGAAGAAGGGGAAGATGGTGAGAAGAGGAAGAAGAAGAAGGACAAGAAGAAGACTGCTACTACTGCTGAAGGAGAGGTGAAAACAGAGGAGGAGAAGAAAGGGTTtatggataagCTGAAGGAGAAGCTTCCAGGACATGGAAAGAAGCCTGAAGATGCTTCACCCGCCGCACCCGTTGTTGCTCCTCCGGTGGAGGAAGCGCATCCGGCGGAGAAGAAGGGGATTCTGGAGAAGATCAAGGAGAAGCTTCCAGGGTACCATCCCAAGACCGTGGATGAGGTGAAGAAGGAAAAGGAGACTGATTAA
>BrapaFPsc|Brara.B03992.1|YSK
ATGGCTTCTTACCAGAACCGACCAGGAGCTCAGGCTACTGATGAGTACGGAAACCCCATCCAGCAGTTGGACGAGTATGGAAACCCGATTGGCGGTGGAGGATACGGGACAGCTGGTGGTGGCCTTGGAGCGACCGGAGGAGGAGGTTATGGGACTGCAGGTGGAGGATACGGCGGAGGTGCCACCGGTGGGACTTACGGGACAGGTGGCGAAGGATACGGGACAGGAACTGGAGCCTTGGGAGCAGGCGCAGGTGGAAGGCACCACGGCCAACAGCAACTCCATGAGGAAAGTGGTGGTGGGAGGGGCTTGGGAGGAATGCTTCACCGCTCTGGATCCGGATCTAGCTCTAGCTCGGAGGATGATGGGCAAGGTGGGAGGAGGAAGAAGAAGGGAATAACTGATAAGATTAAGGAAAAGTTGCCAGGCCATCATGATCAGTCTTCTGGTCAATCTCAAGGGATGGGAATGGGAACTACCACTGGTTATGATGCTGGAGGCTACGGTGGTGAGCGCCACGAGAAGAAGGGGATGATGGAaaagatcaaggAAAAGCTTCCCGGTGGTGGTGGTCATCATTAA
>BrapaFPsc|Brara.C04012.1|KS
ATGGCAGGAATCATCAACAAGATCGGTGATGCTCTCCATATCGGAGGAGGCCACAAGGAAGACGAGCACAAGAAGGAGGAACACAAGAAACACGCCGACGAGCACAAGAGTGGTGAGCACAAAGAGGGTATCGTTGATAAGATCAAAGACAAGATCCACGGTGGAGAAGGCCACAGCAGCGGAGACCACAAACATGACGGTGAGAAGAAAAAGAAGAAGGACAAGAAGGAGAAGAAACACCATGATGATGGTCACCACAGCAGCAGCAGTGACAGCGACAGCGATTAA
>BrapaFPsc|Brara.F01455.1|SK
ATGGCTGAAGAGTACAAGAACGCTTCGGAGGAGTTCAAGAACGTCCCTGAACACGAGTCGACCCCAAAGGTTGCCACCACGGAGGAACCATCTGCGACGACGGGAGAGGTTAAAGATCGTGGACTGTTTGACTTCTTGGGGAAAAAAGAGGAAGTGAAACCTCAAGAGACGACGACAACGACGACACTTGAGTCAGAGTTTGAGCACAAGGCTCAGGTCTCGGAACCGCCGGCGTTTGTGGCGAAGCACGAAGAAGAGGAAGAGAAGGAGCATAAGCCTACTCTCCTCGAGAAGCTTCACCAGAAGCACGAGGAAGAAGAAGAAGAGAACAAACCTAGTCTCCTCCAAAAGCTTCACCGATCCAACAGCTCTTCCTCTTCAAGCGATGAAGAAGGAGAAGATGGTGAGAAGAGGAAGAAGGAGAAGAAAAAGATCGCTGAAGAAGATGAGAAAACAAAGGAAGATAGAAAAGAGGTAATGGAGCAGATCAGGGAGAAGTTTCCACACGGAACAAAGACAGAGGATGATACCCCAGTCATCGCCACCCTTCCGGTGAAGGAGGAAACGGTAGAGCATCCGGAGGAGAAGAAAGGACTGATGGAGAAGATCAAGGAGAAGCTTCCAGGTCACAGCGAGAAACCAGAGGATTCTCAAGTGGTCGACACGGCGGCTGCAGTACCAGTGACGGAGAAAACGGCTGAGCATTCAGAAGAGAAGAAAGGACTGATGGAGAAGATCAAAGAGAAGCTCCCAGGTTATCACGCCAAGAGCACTGAAGAGGAGGAGAAGAAGAAAGAAAAGGAGTCCGATGATTAA
>BrapaFPsc|Brara.G01101.1|SK
ATGGCCGAAGAGTACAAGAACGCTTCTGAGGAGTTGAAGAACGTCCCCGAACACGAGACCCCAAAGATCACCACCACGGAGGAACCATCGGCGGCGACGGGAGAGGTTAAGGATCGTGGCTTGTTCGATTTCTTGGGGAAAAAAGAGGAAGTGAAACCTCAAGAAACGACCACACCGCTAGCGTCGGAGGTCGAGCATAAAGCTCAGATCACGGAAGAGCCGGCGTTTGTGGCGAAGCACGAAGAAGAGGAGCATAAGCCTACTCTCCTCGAGCAGCTTCACCAGAAGCACGAGGAGGAAGAGGAGAACAAGCCCAGTCTCTTACAGAAGCTTCACCGATCCAACAGCTCCTCTTCCTCTTCAAGCGAGGAAGAAGGTGAAGATGGTCAAAAGAGGAAGAAGGAGAAGAAGAAGAAGATCGTCGAAGGAGAAGAGAAGAAGGGAGTGATGGAGAAGATCAAAGAGAAGCTTCCAGGTCACAGCGAAAAACCTGATGATTCTCAAGTCGTCAACACGGAGGCTGCAGTACCAGTGTCGGATGAAACGGCGGAGCATCCGGAGGAGAAGAAAGGGATTCTTGAAAAGATCAAAGAGAAGCTTCCAGGTTATCACGCCAAGAGCTCTGAAGAGGACGAGAAGAAAGAAAAGGTGTCTGATGCTTAA
>BrapaFPsc|Brara.G02195.1|SK
ATGGCGGAGGAAACCAAGAACGTTCATGAGCAGGAGGTGCCAAAGGTAGTAATGGAGGAATCATCTGCGGCGACGGGAGAGGTTACAGATCGTGGTATGTTCGACTTCTTGAAAAAGAAGAAGGAGGAAACAAAACCAGAAGAGACGATCAACTCAGAGTTCGAGCAGAAGGTTCAGGTTTCTGAGCCGGTCCCTGAGGTTAAACACGAGGAAGCGGAGAAGAAACCTAGTCTCCTTGAGAAGCTTCACCGAAGCGACAGCTCTTCTAGCTCCTCAAGCGAAGAAGAAGGTGAAGATGGTGAGAAGAGGAAGAAGAAGAAAAAGGATAAGAAGAAGATTGCTACTGAAGGAGAGGTGCAAACAGAGGAGGCGAAGAAAGGGTTTATGGACAAGCTCAAGGAGAAGCTTCCAGGACACGGAAAGAAACCCGAAGATGACTCAGCCGTTGCGGCTGCACCGGTTGTTGCTCCTCCTGTGGAGGAAGCGCATCCGGCTGAGAAGAAGGGGATCTTGGAGAAGATTAAAGAGAAGCTTCCAGGATACCACTCAAAGACCGTTGAGGAGGAGAAGAAAGATGATCACTGA
>BrapaFPsc|Brara.G03414.1|SK
ATGGCAGATGAAACCAAGAACGTTCACGAGCATGAGGCACCTAAGGTAGCCACCGAGGAATCATCAACGGCCACCGGCGAGGTTACAGACCGTGGACTGTTCGATTTCTTGGGGAAGAAGAAAGATGAAACGAAACCAGAGGAGACCATCGACTCTGAGTTCGAGCAAAAGGTTCACATCTCAGAGCCGGTGCCTGAGGTTAAACACGAGGAAGAAAAAGAAGAGAAGAAGCATAGTCTCCTCGAGAAGCTTCACCGCAGCGACAGCTCTTCTAGCTCCTCAAGCGAGGAAGAAGGTGAAGATGGTGTGAAGAGGAAGAAGAAGAAGGACAAGAAGAAGGTAACTACTACTGAAGGAGAGGTGAAGACAGAGGAGGAGAAGAAAGGGTTtatggataagCTGAAGGAGAAGCTTCCAGGACACGGGAAGAAGCCTGAAGAGCCTTCACCGGCACCGGTGGTTGCTCCTCCGGTGGAGGAAGCGCATCCGGCGGAGAAGAAGGGGATCTTGGAGAAGATTAAGGAGAAGCTTCCAGGGTACCATCCCAAGACCGTAGAGGAGGAGAAGAAGGATAAGGATGATCATTAA
>BrapaFPsc|Brara.H00486.1|SK
ATGGGGGATCATCCTCGTTCAAGTGAGCAACAAGAAGCTGATGATGCAGCTTCCAAAGGTTGTGGAATGTTTGACTTTCTCAAGAAGAAACCTGAAGATGAGCATGTCTATGTGACTGACGCGACGAAGGAAAAAAAGGAAGAGGAGACACCTTCCCTTGCGGCAAGGCTTCACCGTTCTGGCAGCTCTTCGAGTGATGAAGAAGTGGATGAAAATGGGGAAAAGAAGAAGAGGAAAGGATTGAAGGAGAAGGTGTTTGGTCACAAGGATGAAGATCATGTTTCTGATGATCATCAATATACAACTGAGGAGAAGAAGGGCGTCACGGAGAAGATCATGTTAAAAGTTCATGCAGGTAAAGGGACTCATGAGCAAGCCAACAAGCATGAGCATGAAGATGGGGAGAAGAAAGGGTTTATGGAGAAGATGAAGGAGAAGCTTCCTGCAGCTGGAGGTCATCATGACCAAGCCAACAAGCCTGAACCTCAGGAGGATGGGAAAGAGAAAGGGTTTATGGAAAAGATCAAGGGGAAGCTTCCTGCACCTGGAGGTCATCATGACCAAGCCAACAAGCATGAGCATAATGAGGATGGGAAGGAGAAAGGGTTTATGGACAAGATTAAGGAGAAGATTCCTGGAGGTCACAATGGAAAGCCCGAAGTTGAGCCTCATCATGAAAATGGTAAAGAGAAAGGGTTTATGGAGAAGATCAAGGAGAAGCTCCCTGGTCATATCAAGCATGATGACAGTGATGAGAAGAAAAAGGAAACTTAG
>BrapaFPsc|Brara.I00913.1|YSK
ATGGCGTCTTACCAAAACCGACCCGGAGCTCAGGCCACTGACGAGTACGGAAACCCCATCCAGCAGTTGGACGAATATGGAAACCCGATTGGCCGTGGAGCTACCGGCGGCGGAGGTTACGGAACTGGTGGAGGATACGGAGGAGGAGCAACGGGTGGGACCTACGGGACAGGTGGCGAAGGATACGGGGCTGGAACTGGAGCATTGGGAGCTGGCGTAGGAGGTAGGCATCACGGCCAGGAGCAGCTTCATAAGGAAAGTGGTGGTGGTGGCTTGGGAGGAATGCTTCACCGCTCTGGATCCGGATCCAGCTCTAGCTCGGAGGATGATGGACAAGGTGGGAGGAGGAAGAAGAAGGGAATAACTGATAAGATTAAGGAGAAGTTGCCAGGTCACCATGATCAGTCTGGTCAATCTCAAGGCATGGGGATGGGAACTACCACCGGGTATGACGAGGGAGGCTATGCTGGCGAACGCCATGAGAAGAAGGGGATGATGGAaaagatcaaggAAAAGCTTCCCGGTGGTGGTCATCACTAA
>BrapaFPsc|Brara.I03437.1|YSK
ATGGAGTCTTACCAAAACCAGTCCGGAGCGCAGCAGACTCACCCTCAGCTTGACCAGTACGGGAATCCAGTCCCAATAGGCACCGGGGCATATGGAGGAGCTCCAGTCATGGCTGGTCATCACACAGAAGGTGGTGGTGGTTTGAGCGGAATGCTTCACCGCTCTGGAAGTAGCTCTAGCTCTAGTTCTAGCTCGGAGGACGATGGACTAGGTGGGAGGAGGAAGAAGAAGGGAATCACGGCGAAGATAAAAGAGAAGCTGCCAGGTCATCATGGGTCCCACCAGACTTCTTCAGCGACCAGCACCATACCCGTTTATGATGCAACCGGCACTGGCGCCGTTCACCACGAGAAGAAAGGCATCATGGAGAAGATCAAAGAGAAGCTTCCCGGCGGTCATCATTAG
>BrapaFPsc|Brara.I04639.1|YSK
ATGGCGGATTTGAAAGACGAAAGAGGAAACCCAATCCATCTAACCGACGAACACGGAAACCCGGTCCAGCTCACTGATGAGTTCGGTAACCCCATGCACATAACCGGTGTCGCCAGCTCTGCCCCTCAGTACAAGGAGAGTGTTACTGGTAACATTCAAGAGTATCGAACCGCAGCACCACCAGCAGGAGTCGCTGCAGGCACCGGTGTAGCTGCCACCACGGCCGCAGGAGTCGCTACTGGTGAAACTACCACGGGGCAGCAGCAACACCATGAATCGCTTGGAGAGCACCTTCGTCGCTCAGGAAGTTCATCAAGCTCTAGCTCGGAGGACGATGGACAAGGAGGAAGGAGAAAGAAGGGCATGAAAGACAAAATCAAAGAGAAGTTAAGTGGTGGTAAGCACAAGGATGAACAAACCCCCAGCACTGCCACAACTACTGGACCCACCACTACCACTGGAGCCGCCGCCGCCGACCAACACCATGAGAAGAAGGGCATTCTCGAGAAGATCAAGGAGAAACTCCCCGGCCACCACAACCACCACCCGTGA
>Bstacei|Brast01G171900.1|YSK
ATGGCGGACTACAGTGGAGAGTACGGGCACCCGTACCCGCGCGTCGACCAGTACGGCAACCCAGTGCCGCCGGTCGACCAGTACGGCAACCCCATCCCGAGGGAACCGGGCCTTTTGCCCGCGTACAGCTCGGGAGGCATGGGCGACGCCGCGGTGGCGCCAGCCGATATTTACGGCGCCGTTTCCCCGAACGGCGCCGAGGCATACGCGCACGACGAGGGCGCGGTAAGCGGCAGTCTCGCCCCTGGCGAGACCACGGCGTACGCTTATGATGAGGGCATAGTCGGCGGCGGCATCAGCGCGGGCGACCGGCTCCAGTCCAGATCGGAGAAGGAGGAGCACACGACGCTCGGCGAAACTTTGCGCCGCTCCGGCAGCTCCACCTCCAGCTCGTCGTCGGAGGAGGATGACGGACAGGGCGGGCGGCAGAGGAGGAAGAAGAGCATCAAGGAGAAGATAAAGGAGAAGCTTCCGGGCAGCAATGGCAACAAGCACGAGGAGCAGTACAAGGGCACCGGGCACGCGGTGCCGGCGGCTGGGACGGGGACGCATGCAGCGGCAACGCACGAAAAGAAGGGCATCATGCAGAAGATCAAGGAGAAGCTCCCTGGCCACCACTGA
>Bstacei|Brast02G251900.1|KS
ATGGCGGGCATCATCCACAAGATCGAGGAGAAGCTCCACATGGGCGGCGGCAGCGACCACAAGGACGAGCACAAGAAGGAGGGCGAGCACAAGAAGGAGGAGGAGCACAAGAAGAAGGATGGGGAACACAAGAAGGACGGGGAGCACAAGGAGGGCATGATGGAGAAGATCAAGGACAAGATCACCGGAGAGCACGGCGACGGCGACAAGTCATCCGGCGACCACAAGGAGAAGAAGGACAAGAAGAAGAAGAAGGAGAAGAAGCACGGCGAGGGCCACAAGAAGGAAGACGGCCACAGCAGCAGCAGCAGCGACAGCGACTGA
>Bstacei|Brast04G110500.1|SK
ATGGAGGATGAGAGGAGCACCCAGTCGCACCAGGGCGGTGAGGCCGATCAGGTGGAGGTAACAGATAGGGGCCTCTTCGACAAGTTCATCGGTAAGAAGAAGGAAGAGGAGGACAAGAAGCAGGAGGAGGTGCTGGTCGCCGGCATGGAGAAGGTCTCCGTGGAAGAGCCCGAGGTGAAGAAGGAGGAACACCAGGATGGCGAGAAGAAGGAGAGCCTCTTCTCCAAGCTGCAGCGATCCAGCTCCAGCTCCAGCTCGTCGAGTGACGAGGAAGAGGAGGTGATCGATGACAACGGCGAGGTGATCAAGAGGAAGAAGAAAAAGGGACTCAAGGAGAAGATCAAGGAGAAGCTGCCCGGCCACAAGGACACCGAGACGGCTGCACCCACACCGGCGCCCCCTGCTCCTGTGGTGACTCATGGCGGCCACCATGATGACGGACCCGTCGCAGTCGAGAAGATCGACGAAATCAAGACAGAGGCGCCACCGGCACCCGAGGAGGAAAAGAAAGGCTTCTTGGAGAAGATCAAGGAGAAGCTGCCCGGCGGCCACAAGAAGCCGGAAGACGCTGCTGCGGTGCCAGTCACACAAGCTGCCCCAGCACCGGTGCACGCGCCGGCGCCGGCAGCCACCGAGGAGGTGAGCAGCCCGGAGAAGAAGGGCATACTAGGCAAGATCATGGACAAGCTGCCTGGTTACCACAAGACACCTGGGGAGGAGGACAAGGCCGCCGCCGGCGAGCACAAGACCACCGCTTAA
>Bstacei|Brast04G194300.1|YSK
ATGAACCACCACCAGGGGCAGCACGGCTACGGCGCCAACGAGGTGGACGAGTACGGCAACCCGGTGGCCCGCCATGGCGCCACCGGCGGCATGGGAGGGACGTACGACGCTCCCGGCGCGTTCACGGGCACCGGCGGCCAGGGCCAGGGCCAGCAGTTCCAGCCCACCAGGGGCGAGCACAAGACTGGCGGGATTCTGCACCGCTCTGGCAGCTCCAGCTCCAGCTCGTCCGAGGACGACGGCATGGGCGGGAGGAGGAAGAAGGGCATGAAGGAGAAGATCAAGGAGAAGCTCCCCGGCGGCCACAAGGATAACCAGCAGCAGCACATGGCAGCCGGAACCGGCGGAGCCTACGGGCAGCATACGGCCGCGGGGACCGGAGGAGCCTACGGGCAGCACACGGCGGCCGGAACCGGAGGAGCCTACGGACAGCAGCAAGGATACGGAGGAATGACCGGCACTGGGGCGCACGGGCACGGCGGAGACACGGGCGAGAAGAAGGGACTCATGGACAAGATCAAGGAGAAGCTGCCTGGCCAGCACTGA
>Bstacei|Brast04G197200.1|YSK
ATGGATCAGTACCAGGGGCAGCACGGCTACGGCGCCAACCACGTCGACGAGTACGGCAACCCGGTTGCCCGTCATGGCGCCACGGCCGGCGGCATGGGAGGAACATACGACGCTCCCGGTGCGTTCACGGGCAGCGGCGGCCAGGGCCATGGGCAGCAGTTCCAGCCCACCAGGGGCGAGCACAAGACCGGCGGGATTCTGCACCGCTCTGGCAGCTCCAGCTCCAGCTCGTCCTCTGAGGACGACGGCGTGGGCGGGAGGAGGAAGAAGGGCATGAAGGAGAAGATCAAGGAGAAGCTCCCCGGTGGCCACAAGGATAACCAGCAGCACATGGCCACGGGGACCGGAGGAGCCTACGGGCAGCACACGGCAGCCGGAACCGGCGGAGCCTACGGGCAGCAGCAAGGGTACGGAGGAATGGCCGGCACTGGCACCGGGACGCACGGCGTGGACAACGGCGAGAAGAAGGGACTCATGGACAAGATCAAGGAGAAGCTGCCCGGCCAGCACTGA
>Bstacei|Brast05G049400.1|SK
ATGGAGCACCAGGGGCAGCTGCACGGCGCGACCAACACCAAGGTGGACGAGCTCGGCAACCCGGCGGCGGCTGCCGGCGGCGTGGGCACCGGCGGGCAGTTCCAGCCCATGAAGGACGACCACAAGACCGACGGCGTGCTCCGTCGCTCCGGCAGCTCCAGCTCCAGCTCGTCCGAGGACGATGGCGTGGGCGGGCGGAGGAAGAAGGGCATGAAGGAGAAGATCAAGGAGAAGCTCCCCGGTGGCAACAAGCAGGCCGATCAGCAGCACACGGCAGCAGGCGCCGGTGCTTACGGCACCGGGCAGCAAGCAGGGCACGCTACCGGGGCCGAGGCCACCACCGGCGAGAAGAAGGGTGTCATGGAGAAGATCAAGGAGAAGCTTCCCGGGCAGCACTGA
>Bstacei|Brast05G075400.1|YSK
ATGGCGCATTTCCAGGGCCAGCAGCACGGCCACCCGGCCACCCGCGTCGACGAGTACGGCAACCCCGTGATCACCCCCGGTGCCGGCGGACACGGCGTCACCCAAGGCTTGGGGCATCTGCAGGACCAGCAGCATCACGGCCACGGCACCACACGCCTCGACGAGTACGGCAACCCGATACCTACTACCGGGGCTCACGGCACCGGAGCCCCCTACGGTTCTGCCGGAGCCGGTGGGTACGACACCACCGGCACTGGCATGGGGGGCGCCTATGGCCGGCAGGCAGGGTATGGTGCTACTGGCACGGGCACCCACGACGCCGGCGGCTACGGTGGCTCGGGTCACACGGCTGCCGGGGCCGGGTACGGTGCCACGGGCACTGGGATTCACGATGCCGGCGGTCTGGGCGCCGGTGGTCTTGGAACGGGCCACACGACCGGGTACGGCGCCACTGGAACCCATGGCACTGGCCACGCCCCCGGCACCGGTACCGGAATCATGGGGACCCATGGCACAGGCCACGCTGCCGGGCATGGCACTACCGGCACCGGCACTGGGATCACTGGGACCCACGGCACAGGGCACAAGACTGGCGGGATACTCCACCGCTCTGGCAGCTCCAGCTCAAGCTCGTCATCCTCTGAGGACGATGGGATGGGCGGCAGGAGGAAGAAAGGCATGAAGCAGAAGATCAAGGAGAAGATGCCCGGCGGACACAAGGAGCAGGCCACGGCGCCTGCCAGCGGCTACGGGACGGGCTACACTGGGGCCACCGGCACCGGAGGGGCCTACGCGCCTGCTGCCACCGAGGGGACTCACGAGAAGAAGGGCGTCATGGAAAAGATCAAGGAGAAGCTCCCTGGTGGCCACAAGGACGACCAGCCGCACACCACGGCCACCACAGGCGGCGGCTACGGGTCTGCTGCCACCACAGGCGGCGGCTACGGGTCTGCTGCCACCACAGGCGGCGGCTATGGATCTGCTGCCACCACCGGCACCGGCACTCATGCGGCGACGACCGAGGGGACGCATGAGAAGAAGGGCATCATGGAGAAGATCAAGGAGAAGCTTCCCGGCGGCCACAACTGA
>Bstacei|Brast09G089800.1|SK
ATGGAGGATGAGAGGAACACCCAGTCGCACCAGGCCGGCGGTGAGGCGGCCGATCAGGTGGAGGTAACAGATAGGGGCCTCTTCGACAAGTTCATCGGTAAGAAGAAGGAAGAGGAGGACAAGAAGCAGGAGGAGGTGCTGGCCACCGGCATGGAGAAGGTCTCCGTGGAAGAGCCCGAGGTGAAGAAGGAGGAACACCAGGATGGCGAGAAGAAGGAGAGCCTCTTCTCCAAGCTGCAGCGATCCAGCTCCAGCTCCAGCTCGTCAAGTGACGAGGAAGAGGAGGTGATCGACGACAACGGCGAGGTGATCAAGAGGAAGAAGAAGAAAGGGCTGAAGGAGAAGATCAAGGAGAAGCTGCCAGGCCACAAGGACACCGAGGGCGAGCACAAGACGGCCGCACCCACACCGGCGCAGCCCGCGCCTGCGGTGACTCACGGCGGCCACCATGATGACGGCTCCGTCGTCGTCGAGAAGATCCATGGTGAAGTCAAGACAGAGGCGCCACCGGCACCCGAGGAGGAAAAGAAAGGCTTCTTGGAGAAGATCAAGGAGAAGCTGCCCGGCGGCCACAGGAAGCCGGAAGACGCTGCTGCGGTGCCAGTCACACATGCTGCCCCGGCACCGGTGCACACGCCGGCGCCGGCAGCCACAGAGGAGGTGAGCAGCCCGGAGAAGAAGGGCATACTAGGCAAGATCATGGACAAGCTGCCTGGTTACCACAAGACACCTGGGGAGGAGGACAAGGCCGCCACAGGCGAGCATAAGAGCACCGCTTAA
>Bstricta|Bostr.0568s0050.1|YSK
ATGGCGTCTTACCAGAACCGTCCAGGAGGTCAGGCCACTGACGAGTATGGAAACCCGATCCAGCAGTTGGACGAGTATGGAAACCCGATTGGCGGCGGAGGAGGTTACGGGACTGGTGGAGGAGCCACCGGTGGGACCCATGGAACAGGTGGCCAAGGATACGGAACCGGGACCGGGACCGAAGCTTTTGGAACTGGCGGAGGAGCTAGGCACCAGGGCCAAGAGCAACTCCACAAGGAAAGTGGTGGTGGCTTGGGAGGAGGAATGCTTCACCTCTCCGGATCTGGATCCAGCTCTAGCTCGGAGGATGATGGACAAGGAGGGAGGAGGAAGAAGGGAATAACACAAAAGATTAAGGAGAAGTTGCCAGGTCATCATGACCAGTCTGGTCAAGCTCAAGGAATGGGTGGCATGGGAACCGGAACCGGTCAAGCTCAAGGAATGGGTGGCATGGGAACCGGAACCGGAACTACCACCGGATATGATGCCGGTGGTTACGGTGGCGAGCACCACGAGAAGAAGGGGATGATGGACAAGATCAAGGATAAGCTTCCCGGTGGTGGTGGCCGTTAA
>Bstricta|Bostr.13404s0009.1|KS
ATGGCAGGACTCATCAACAAGATCGGAGATGCACTCCACATTGGAGGCGGCAACAAGGAAGGTGAGCACAAGAAGCACGAGGAGGAACACAAGAAACACGTCGACGAGCACAAGAGCGGCGAGCACAAAGAAGGTATTGTTGACAAGATCAAAGACCAGATCCACGGTGGAGAAGGCAAAAGCCACGACAAAGAAGGCAAAAGCCACGACGGTGAGAAGAAAAAGAAGAAGGACAAGAAGGAGAAGAAACACCATGACGATGGTCACCACAGCAGCAGCAGTGACAGCGACAGCGATTAA
>Bstricta|Bostr.20129s0054.1|SK
ATGGCGGAAGAAACCAAGAACGTTACTGAGCAGGAGGTGCCAAAGGTAGCGACAGAAGAGTCATCATCGGCAGAGGTTACTGATCGTGGAATGTTCGATTTCTTGGGGAAGAAGAAGGACGAAACTAAACCCGAAGAGACGACGATCGACTCTGAGTTTGAGCAGAAGGTTCATATTTCGGAGCCTGCGCCGGAGGTTAAACACGTGGAAGAAGAGGAGAAGAAGAAGCCTAGTCTCCTTGAGAAGCttcacagaagCGACAGTTCTTCTAGCTCTTCAAGTGAGGAAGAAGGTGAAGATGGTGAGAAGAGGAAGAAGAAGAAGAAGGATAAGAAGAAGACAACCACAGAAACTGAAGTAGAGGTGAAAACAGAGGAGGAGAAGAAAGGGTTTATGGATAAACTGAAGGAGAAGCTTCCGGGACACAGTAAGAAGCCAGAGGATGCTTCACCCGTCGCTGCGGCACCGGTGGTTGTTCCTCCTCCGGTGGAGGAAGCACATCCGGTGGAGAAGAAAGGGATTCTGGAGAAGATTAAGGAGAAGCTCCCAGGATACCACCCCAAGACCACCGTAGAGGAGGAGAAGAAGGATAAAGAATAA
>Bstricta|Bostr.25542s0027.1|SK
ATGGCGGATCATCCTCGTTCTTCTAGTGAGCAGCAAGAAGCTGATGCTGCAGCTTCCAAAGGATGTGGGATGTTTGACTTTCTCAAGAAGAAACCCGAAGATGCACATTCTTCCGAGAATGCCGGTGTGACCAAGGAAAACAAGGAAGAGGAGAAGCCTTCTCTCGCTGAAAGACTCCACCTTTCCGACAGCTCTTCAAGTGATGAGGAAGCGGGTGAAAATGGGGGAAAGAAGAAGGAGAAGAAGAAGGAAGATGCTGCAGATCAATGTGAAACAGAGGAGAAGAAAGACATCATGGAGAAGATCAAGGAGAAGCTTCCTGCAGGTATAGGTCATGACCAAGCCAAGCCTGAACATGAGGATGGGAAGGAGAAAGGGTTTATGGAGAAGGTGAAGGATAAGCTTCCCGGAGTTCACCATGGGAAGCCTGAACTTGAACCTCATCATGACAACGCCAAGGAGAAAGGGTTTATGGACAAGATCAAAGAGAAGCTTCCTGGTCATACCAATGATGAGAAAAATAAGGAAACCTAG
>Bstricta|Bostr.25542s0101.1|YK
ATGGCTGATCTGAAAGACGAACGAGGAAACCCGATCTATCTTACGGACGAACACGGGAAGCCAGCTCAGCTCATGGACGAGTTTGGTAACGCTATGCACCTAACAGGTGTCGCAACCACCGTTCCTCACCTTAAGGAGAGCAGCTACACGGGTCCACACCCAATAACTGCCCCAATCACCACCACCAATACGCCTCATCACGCACAACCTATCTCCGTGTCCCACGACCCTCTTCAAGACCATGATCTCCGCTGGTTCGGCACCAACTCGACGGAGGAGGATGGCGAAGGAGTACGGAGGAAAAGTAATATAACGGATGAAACTAAATCGAAGCCATCAGCTGCGACCGGAACAGGATCAGGATCAGGATTTGTTCACGAGCCGCATGAGAAGAAGGGTTTCTTTAAGAATATTAAGGAGAAACTTTCCGGCCACCGTAATGATATGTGA
>Bstricta|Bostr.5022s0083.1|YSK
ATGGCGGATTTGAAGGACGAAAGAGGAAACCCAATCCATCTAACGGACGAACATGGTAACCCGGTCCAGCTCACTGATGAGTTCGGTAACCCCATGCACCTAACCGGCGTTGCCACCTCCACCACCCAGTATAAGGAGAGTACCACCAATGACATTGTGGAGCACCCTACTAGCACCGTTACCGGAACACACCCGGTCGGTACAAGAACACATTCGGCAGTTGCTCCGGCAGCTCCGGCCAGTGAGACAGGAGTTGCCGCAGGTACCGGAGCAACCACCACAGGGCAGCAACATCATGGCTCGCTTGAAGAGCATCTTCGTCGATCTGGAAGTTCATCTAGCTCTAGCTCGGAGGACGACGGGCAAGGAGGAAGGAGGAAGAAGAGCATAAAGGAGAAAATTAAAGAGAAATTTAGTAGCGGTAAGAACAAGGACGAACAAACACCCGCCACCGCCACGACCACCGGACCTACCACCACCACTGCCACAACCACCGACCAACACCACGAGAAGAAGGGCATTCTCGAGAAGATAAAGGATAAACTTCCCGGCCACCACAGCCACAACCACCCATGA
>Bstricta|Bostr.6864s0146.1|YSK
ATGGAGTCTTACCAAAACCAGTCCGGAGCGCAGCAGACTCATCAACAGCTTGACCAATTCGGAAATCCAGTTCCAGCCACCACCGGAGGCTATGCAACTGCCGGTGGAGCTCCGATCATGGCTGAAGGTGGTGGTTTGAGTGGCATGCTTCACCGTTCTAGGAGTAGCTCTAGCTCGGAGGATGATGGACTAGGTGGAAGGAGGAGGAAGAAGAAGGGAATAATGGAGAAGATTAAAGACAAGCTGCCGGGTCATCATGAGTCCAACCAGACATCTTCAGGTACCACCACGACTGCTTATGATAACGGTACTGGCGCCGTTCACCATGAGAAGAAAGGCATGATGGAGAAGATCAAAGAGAAGCTTCCGGGTGGTCATCATTAG
>Bstricta|Bostr.6864s0147.1|K
ATGAATTCTTACCAGAACCAATCCGGAGTGCAAAAGAAGGGAATAACGGAGAAAATTATGGAGAAGCTGCCAGGTCATCATGGATCTCACCAGACTGGAGTCAACACTGCTCATGGTGCTAGTGGTACTGGTGGCGTTCACCAGGGGCCGACAGAGAAAATTATGGAGCAGCTGCCAGGTCATCATGGATCACACCAAACTGGAACGAATACGGCTTATGGTAACACTGGCGGCGTTCACCACGAAAGAAAAGGCATGACAGAAAAAATTATGGAGAAACTACCAGGTCATCAGGGGTCTCACCAAACTGGGACTAACACGGCTCACGGCGCTACTAACACTAACGTCGTTCACTACGAAAAGAAAGGTATAGCAGAAAAAATTAAAGAACAGTTACCGGGTCATCATGCGACCCACCATACTGGAACCACTACGGATCATAATACCACTACGGGTCATAATACCACTGGTACTGGCGTTGTTCACCACGAGAAAAAAGGTATAGCAGAAAAAATTAAAGAGCAGTTGCCTGGTCATCATGGATCCCATCAAACTGGAACCACCACAGGTTATGGTAATACTGGCGTTGTTCACCACGAAAATAAGAGTACGATGGATAAGATCAAGGAGAAGCTTCCTGGTAGTCACTAG
>Bstricta|Bostr.7128s0640.1|SK
ATGGCGGAAGAGTACAAGAACAACGTTCCCGAGCACGAGACCCCAAAGGTCGCTACAGAGGAATCATCGGCGACGACGGCTGATGTTAAGGATCGTGGATTGTTCGATTTCTTGGGGAAGAAGAAAGAGGAAGTGAAACCTCAAGAGACAACGACGCACGAGTCTGAGTTGGATCATAAGCCTAAGATCTCGGATCCGGCGTTAGCGGCAGAGCACGAGGAAGTGAAGGAGAACAAGATTACCGTCCTCGAGGAGCTTCAGGAGAAGACCGAGACGGATGAGGAGAACAAACCAAGTGTCATCGAAAAGCTTCACCGATCCAACAGCTCTTCTTCCTCTTCTAGCGGAGAAGACGGTGAGGAGAAGAAGAAGAAGAAGGAGAAAAAGAAGATCGTCGAAGGAGAAGAAGAAAAGAAAGGAGTAGCGGAGAAAATCAAGGAGAAGCTTCCAGGCCACCACGACAAGAAACCAGAAGATGATCATGTACCAGTGTCGGAGAGTGTGGTGGAGCATTCGGCGGAGCATTACCAAACAGAGGAAGAGAAGAAAGGAGTAATGGATAAGATCAAGGAGAAGCTTCCAGCCCACAGCAAGGAACCAAAGGATTCACCAGCCGTAACGGAGCACCCGGTGGAGCATTCGGCGGAGAAGAAGGGGATTTTGGAAAAGATTAAAGAGAAGCTTCCAAGTCATCACGCCAAGACAGAGGAAGAGAAGAAAGAAAAAGTCTGA
>Bstricta|Bostr.7128s0641.1|SK
ATGGCGGAAGAGTACAAGAACAACGTTCCCGAGCACGAGACCCCTAAGGTCGAGACAGAAGAGTCATCAACGACGACGCCAGAGGTTAAGCCTCGGGGCATGTTCGATTTCTTCAAGAAAAAGGAGGAAGTGAAACCTCAAGAGACAACTACTCTCGCATCTGAGTTCGAGAACAAGACTCAGATCTCTGAACCAGAGCCGAAGCACGAAACGGAGGAACATAAAGAGCATAAGCCTACTCTACTCGAGCAGCTTCACCAGAAGCACGAGGAGGAAGAAGAGAACAAGCCAAATCTCCTCGAAAAACTTCACCGTTCCAATAGCTCTTCTTCCTCTTCGAGCGATGAAGAAGGTGAAGACGGCGAGAAGAGAAAGAAGAAGAAGGAGAAGAAAAAGACCATTGAAGGAGATGTGAAAACAGAGGAAGAGAATAAAGGAGTAATGGACAAAATCCAGGAGAAGTTTCCACACAGCGAGAAACCAGAGAGTCATGGTGTACCACCAGTCGTCACCACTATGCCAGCACCACATTCGGTAGAGCATAAAAAACCAGAGGAAGAAGAGAAGAAAGGACTAATGGATAAGATCAAGGAGAAGCTTCCTGGCCACAGCAAGAAACCTGAGGATTCACATGTCGTCAACACCACACCGCTGGTTGAAACAGCAACACCGATTTCAGAGCATCCGGAGGAGAAGAAGGGATTTATGGAAAAGATCAAAGAGAAGCTTCCAGGCCACCACGCCAAGACTAGTGGAGAGGAGGAGAAAAAATAA
>Cclementina|Ciclev10002349m|SK
ATGGCTGAAGAGATCAAGAAGCAGCAGAAGAGCCATGAGTACGAGCCGAGTGTTGGGACGGAAGGTGCAGTGGAGACCAAGGATCGCGGGATGCTTGATTTCTTGGGGAAGAAAGAAGAGGAGAAACCTCAACATCACGATCAGGGGGTGATCGCCACCGAGTTTGAGAAAGTTCATGTCTCTGAGCCTCAGCCAAAGGTAGAGGAACACAGGAAGGAGGAGAAAGAGGAAGAGAAGAAGCCCGGTTTCTTAGACAAACTTCACCGATCCACCAGCAGCTCTAGCTCTTCAAGCGATGAGGAGGAGGGCGATGATGAGGAAAAGAAGAAGAAGAAGAAGGAAAAGAAGGGACTGAAGGAGAAGCTCAAGGAGAAAATATCAGGTGAGAAAGAAGAGGACACGACAGTCCCTGTCGAGAAACTTGATGATGTCCATGCTCCCCACCACCAGGAAGAAGCCCATCCTGAAGAAAAGAAAGGATTTCTCAACAAGATCAAGGAGAAACTACCAGGACAGCAAAAGAAACCTGAAGATCATCAGGTCCCTTCTCCTGCTGCTGCTGAGCACCCCACATCAGTCGAGGCTCCTGAGGCAGAGGCCAAGGAGAAGAAGGGCATATTGGAGAAACTCAAGGAGAAGCTCCCTGGCTACCACCCAAAGTCTGAGGACGAAAAGGATAAGGACAAAGAAACTGCTGCCCATTAA
>Cclementina|Ciclev10026675m|YSK
ATGGCACATTTTCAGAACCAATACGGTGCAGTTCAGAAAACAAGCGGGTATGAGGACCCAAATCGCCAAGTAGACGCGTACGGGAACCCGGTGGTTAAAAGTACTGATGAGTATGGGAACCCAGTTCATCACACTGGAGGCGGAGGGTTCGATTCCACGGGTTACGGTGCCGCACCAGCGGCCGGCACCGGCATAGGTGGAGGGCATCATGGTCATGGCCTTCATCGTTCTGGAAGCTCGTCAAGCTCCAGCTCTTCTGAGGATGATGGGCAAGGTGGGAGGAGGAAGAAGAAGGGAGTGAAGGGGAAGATAAAGGAGAAGCTGCCGCTGGGACACAAAGACGAAAGATCATCATCCGCTGCTGCAACCACCACTCCTAGTGGTTATAGTGTTACCGGGGAGGGGCAGATGCGCCACCACGAGAAGAAAGGAATGATGGAGAAGATCAAAGACAATCTTCCTGGACACCGTCACTAG
>Cclementina|Ciclev10029285m|YSK
ATGGCAGATTTACGAGATGAACATGGGAACCCAATTGCGCTGACGGACGAACGCGGGAACCCAGTTCAGTTAACCGACGAATACGGCAACCCCATGCACCTTACCGGTGTTGCCACTACAAAAACCACAACTGCTACTACGACGACCCACGAACCTGCGCCTGCTGCTACTCAAGTTGATGGTGGCGGCTTAACGGGCGGACAAGGCGTGCATGCGGGAGCACCTACGGGTATCGAGACGGCGGGCGGTGCCGCGGTTGCAGCGACTGGGGCTGGTGGTGTTCATGAGCATAAAGAGTTGAAGCAGGAGCTCGAGGAGGAGCGTAAGCGTGAAGTTGAAGCTGAAGGGGAGATTCAGCGCTCCAGCAGTGCCAGCTCTAGTTCGTCCGAGGATGATGGGCAAGGTGGGAGAAGGAAGAAGAAGGGACTGCGAGAGAAGATAAAAGAGAAACTAACTCTGGGGAAGCAAAAGGACGAGCATCCGCAGACGACAGGGTTCTCCGCTGCCACCACCACCTCTACCACCACAACCGCAACGCAGCACCATGATCATGAGAAGAAGAGCATGATGGAGAAGATCAAGGAAAAGCTTCCCAGTGGCCACCACAGCAGCAGCCACAACCACTAA
>Cclementina|Ciclev10029952m|K=SK
ATGGCAGATCATCAGCAACAAGGAAATGAAGCAAAAGGTTGCGGAATGTTTGATTTCTTGAAGAATAAAAATGAAGAGAAATCTCAAGATGCAGCCATGGTCGATGTTGAGACAAAGGAAGAGAAGCCTGCTTTTGTGGAAAACCTACAACAAGCACATAGCAACTCTAGCTCGTCAAGTGAGGAAGAAATAGAGGGAGCAGATGGAGAGAAGAAGAGGAAGAAGAAGAAGGGATTAAAGGAGAAGATCCAAGAGAAAATATCGAGTGAAAAGGAAGAAAATGCGGTTGAGAAAAACGATGAGATAGCGAGTGCAGAAGCAACACATCTGGAGGAGAAGAAAGGCTTTCTCGAGAAGATCAAGGATAAACTTCCAGGTCAACACAAGAAGGCTGAAGAGGGTGCTGCTTGTGCTGGGTGTTGCCCAAATGAGCATTTAGCAGAAGGGGATGAAAAGGAGAAGAAAGGAATATTAGAGAAGATCAAGGAGAAGCTTCCCGGTTATCACAGTGAAGACGAGAAGGCAAAGCACAAGGATAATTGA
>Cgrandiflora|Cagra.0799s0088.1|SK
ATGGCGGAAGAAACCAAGAACGTTACTGAGCAGGAGGTGCCAAAGGTAGCCACAGAGGAATCGTCATCGACTGAGGTTACTGATCGTGGACTCTTCGATTTCTTGGGTAAGAAGAAGGACGAAACCAAACCCGAAGAGACGACGATCGACTCTGAGTTCGAGCAGAAGGTTCATATCTCTGAGCCAGCGCCTGAGGTTAAACACGAGGAAACAGAGGAGAAGAAGCCTAGTCTCCTTGAGAAGCTTCACAGAAGCGACAGCTCTTCTAGCTCTTCAAGCGAGGAAGAAGGTGAAGATGGTGAGAAGAGGAAGAAGAAGAAGAAGGACAAGAAGAAGACAACTACTGAAGTAGAGGTGAAAACAGAGGAAGAGAAGAAAGGGTTTATGGATAAATTGAAGGAGAAGCTTCCTGGACACGGTAAGAAGCCTGAGGATGCTTCAGCCGTCGCTGCTGCACCTGTGGTTACTCCTCCTCCGGTCGAAGAAGCACATCCAGTGGAGAAGAAAGGTATTCTTGAGAAGATTAAGGAGAAGCTCCCAGGTTACCACCCCAAGACCACCACCACAGAGGAAGTGAAGAAGGATAAGGAATAA
>Cgrandiflora|Cagra.0926s0062.1|K
ATGGATTCTTACCAGAACCAATCCGGAGTTCAAAAGAAGGGAATGACGGAGAAAATCATGGAGAAGCTCCCAGGTCATCATGCACCTCATCAAACCGGAGCCAGCACTGGCTATGGTGCTACTACCACCGGCGGTGTTCACCACGAGAAGAAGGGAATGACGGAGAAGATAATGGAGAAGCTCCCAGGTCATGCACCTCATCAGACCGGAGCCAACACTGCTTATGGTGCTACTACCACTGGCGGTGTTCACCACGAGAATAAAGGGATGACGGAGAAGGTTATGGAGCAGCTGCCAGGCCATCATGGCTCACACCAAACTGGTTATGGTAACACTGGCGGCGTTCACCACCACGAGAAAAAAGGCATGACGGAAAAGATTATGGAGAAACTACCAGGTCATCAGGGGACTAACACGGGCTATGGTGGTGCTACAAACACTGGTGTCGTTCACCACGAGAAGAAAGGTATAGCAGAAAAAATTAAAGAGCAGTTGCCTGGTCATCATGGAACTGGAACCACTACAAGTTATGGTAATACTGGTGGTGTTGTTCATCACCACGAGAAAAAGAGTACGATGGACAAGATCAAAGAGAAGCTTCCTGGTAGTCACTAA
>Cgrandiflora|Cagra.0926s0063.1|YSK
ATGGAGTCTTACCAAAACCAGTCCGGAGCTCAGCAGACTCACCAACAGCTTGACCAATTCGGAAATCCAGCCACCACCGCAGCTCCGGTCATAGCTGAAGGTGGTGGTTTGAGTGGCGTGCTTCATCGTTCTGGGAGTAGCTCTAGCTCCAGCTCGGAGGACGATGGACTAGGTGGAAGGAGGAGGAAGAAGAAGGGATTAACCGAGAAGATTAAAGAAAAGCTGCCGGGTCATCATCACGAGTCCGACAAGACTTCTTTAGGTTCCACCACCACGGCCTATGATACCGGCACCACCGTTCACCACGAGAAGAAAGGCATGATGGAAAAGATCAAAGAGAAGCTTCCGGGTAGTCATCATTAG
>Cgrandiflora|Cagra.1383s0028.1|SK
ATGGCGGATCATACTCGTTCTAGTGAGCAGCAGGAAGCTGATGCTGCAGCTTCCAAAGGCTGTGGGATGTTTGACTTTCTCAAGAAAAAACCCGAAGATGCACATCCTTCCGAGTGTGTCGGTGTGACCAAGGAAAACAATGAAGAGGAGAGGCCTTCTCTCGCTGAAAGACTCCACCTTTCCGACAGCTCTTTAAGTGATGAGGAAGTTGGTGTAAATGGGGAGAAGAAGAAGAAGGAAGATGCTGCAGATCAATGTGAAACAGAGGAGAAGAAAGGCATCATGGAGAAGATCAAGGAGAAACTTCCTGCAGGTATAGGTCCTCATGACCAAGCCAAGCCTGAACATGAGGACGGGAAGGAGAAAGGGTTCATGGAGAAGGTAAAAGATAAGCTTCCCGGAGGTCACCATGGGAAGCCCGAACTTGAACCTCATCATGAAAACGCCAAGGAGAAAGGGTTGATGGACAAGATCAAAGAGAAGCTTCCTGGTCATACCGATGAGGATGAGAAAAAGAAGGAAACCTAG
>Cgrandiflora|Cagra.2007s0059.1|SK=YSK
ATGGCGTCTTACCAGAACCGTCCAGGAGGGGCCACCGGTGGTACCTATGGAACTGGTGGCCAAGGATACGGGACCGGAACCGGAACTGAAGCTTTTGGAACTGGCGGAGGAGCTAGGCATCACGGCCAAGAGCAACTCCACAAAGAAAGTGGTGGTGGATTGGGAGGAATGCTTCACCGCTCCGGATCTGGATCCAGCTCTAGCTCGGAGGATGATGGACAAGGAGGGAGGAGGAAGAAGGGAATAACTCAAAAGATCAAGGAGAAGCTGCCAGGCCATCATGATCAGTCTAGTCAAGCTCAGGGAATGGGTGGCATGGGAACCGGAACCACCACTGGATATGATGCTGGTGGTTATGGTGGCGAGCGCCACGAGAAGAAGGGGATGATGGACAAGATCAAGGAGAAGCTTCCCGGTGGTGGTGGCCGTTAA
>Cgrandiflora|Cagra.2374s0005.1|YK
ATGGCTGATCTGAAAGACGAACGAGGAAACCCGATCTATCTCACGGACGAACACGGGAAGACGGCTCAGCTCATGGACGAGTTTGGTAACGCTATGCACCTAACAGGTGTCGCAACCACAGTTCCTCACCTTAAGGAGAGCAGTTACACTGGTCCACACCCAATCACTGCACCAGTCACCACCACCGATACGACTCACCACGCACAACCTATCCCTGTGTCCCACGACCCTCTTCAAGACCATGATCGCCGCTGGTTCGGCACCAACTCGACGGAGGAGGATGATGAAGGAGTAGAGAGGAAAAGTAATATAACGACTGATGAAACTAAGACGAAGCCATCGGATGCGACCCGATCAGGATCGGTGCATGAGCCGCATGAGAAGAAGGGTTTCTTCAAGAGGATTAAGGATAAACTTACCGGCCACCGTAGAGAATAA
>Cgrandiflora|Cagra.25489s0001.1|SK
ATGGCGGAAGAGTACAAGAACAACGTTCCCGAGCACGAGACCCCCAAGGTTGCAACAACAGAAGAGCCATCAACCACTACTACTACACCGGAGGTTACGGATCGTGGGATGTTCGATTTCTTGAGCAAGAAGAAAGAGGAAGTGAAACCTCAAGAGACTACGACGCTCGAGTCTGAGTTCGACCATAAGGCTCAGATCTCAGAACCGGCGTTAGCTGCGGAGCACGAGGAAGTGAAGGAGAACAAGATTACTCTCCTCGAGGAGCTTCAGGAGAAGACCGAGGAAGATGAGGAGAACAAGCCTAGTGTCATCGAAAAGCTTCACCGATCCAACAGCTCTTCTTCCTCTTCAAGCGATGAAGAAGGTGAGGACAAGAAAAAGAAGAAGACCGTTGAAGGAGGGGAAGAGAAGAAAGGGGTAATGGATAAGATCAAAGAGAAGCTACCAGGCCACCACGACGACAAGGAAACAGGGGATCATGACGTACCAGTCGTCAGCACCATCCAGGTACCAGTATCGGAGAGTGTGGTGGAGCATCACGAAACCGAGGGCGAAGAAAAGAAAGGAGTAATGGATAAGATCAAGGAGAAGCTTCCAGGCCACAACGACAAGGAGACAGAGGATTCACCTGTCCCAACCAGCACGCCACTGGTTGTAACTGAGCACCCGGTGGGACACTCGACGGAGCAACCGGCGGAGAAGAAGGGAATCATCGAAAAGATTAAAGAGAAGCTTCCAGGTTATCACGCCAAGACAGAGGAAGAGAAGAAAGAAAAAGAGTCTGCTTAA
>Cgrandiflora|Cagra.25489s0002.1|SK
ATGGCGGAAGAGTACAAGAACAGCGTTCCCGAGCACGAGACCCCTAAGGTCGctacaacagaggagccATCAACGGCGGCGCCAGAGATTAAGGAACGGGGAATGTTCGATTTCTTGAAGAAAAAGGAGGAAGTGAAACCTCAAGAGACGACTACTCTCGCGTCCGAGTTCGAGCACAAGACTCAGATCTCTGAACCAGAGCCGTTCGTGGCGAAGCACGAAGAAGAGGAACAGAAGGAACATAAGCCAACTCTCCTCGAGCAGCTTCACCAGAAGCACGAGGAGGAAGAAGAGAACAAGCCAAGTCTTATCGCAAAACTCCACCGATCCAACAGCTCTTCTTCTTCTTCGAGCGATGAAGAAGGTGAAGACGGTGAGAAGAGAAAGAAGAAGAAGGAGAAGAAAAAGATCCTTGAAGGAGATGCGAAAACAGAGGAAGAGAACAAAGGAGTGATGGATAAGATCAAAGAGAAGTTTCCACACGGCGAGAAAAAACCAGAGGGTCATGACGTACCGGTCGTCACCAGCATGCCAGCTCCACACTCGGTAGAGCATCAAAAACCAGAGGAAGAAGAGAAGAAAGGGCTAATGGATAAGATCAAGGAGAAGCTTCCAGGCCACAGCAAGAAACCAGAGGACTCAGAGGTCGTCAACACCACGCCGCTGGTTGAAACGGCAACACCGATAGCTGAGCATCCGGAGGAGAAGAAGGGATTCATGGATAAGATCAAAGAGAAGCTTCCAGGTTATCATGGCAAGACAGAGGAGGAGAAGAAAGATAAAGAGTCTGCTTAA
>Cgrandiflora|Cagra.27207s0001.1|KS
ATGGCAGGACTCATCAACAAGATCGGAGATGCACTCCACATTGGAGGAGGCAACAAGGAAGGTGAGCACAAGAAGCACGAAGAGGAACACAAGAAACACGTTGACGAGCACAAGAGTGGTGAACACAAAGAGGGTATCGTTGACAAGATCAAAGACAAGATCCATGGTGGAGAAGGCAAAAGCCACGATGGTCATGAAGGCAAAAGCCATGACGGTGAGAAGAAAAAGAAGAAGGACAAGAAGGAGAAGAAACACCATGGTGATGGTCACCACAGCAGCAGCAGTGACAGCGACAGCGATTAA
>Cpapaya|evm.model.supercontig_106.3|YSK
ATGGCGGATTTGAAAGATGAACACGGCAACCCGATTAAACTTACGGACCCGGAAGGCAACCCGGTTCAATTGACAGATGAGTTTGGTAACCCTATTCAGCTCAAAGGAACTGTTGCCACCACCCACCACCCTGAAACCGGAACCGTCTCTGCTCCTGCTGTTTTCGGCCATGAAACCGCCGGTACTGCTCCGGCCACGACTGAGACGGGCGGTACCCAGACTGAGCCGCACGAGGGTGAAAAAGAAATCGAACGATCTTCTAGTTCCTCAAGCTCCACCTCGTCTGAGGATGACGGGCAAGGTGGGCGAAGGAAGAAGAAAGGACTGAAGCAGAAAATAAAAGAGAAACTAACAGGAGGAAGTAAGGATAAGGACAAGGAGGAACACAAGGAAACCACCACCACCACCGCCACCGCCACGGCGGAAGAATCCCACCACGAACACGAGAAGAAAAGCGTCATGGAGAAGATCAAAGAAAAGTTACCGGGTCACCACGCCCATTAA
>Cpapaya|evm.model.supercontig_161.14|KS
ATGTCAGGGATTATGCATAAGATCGAAGATGCTCTCCACATCGGAGGCCGCAAGAAAGAGGAAGAGCACAAGGGCGAACACCATGGCGAGCACAAGGGCGAGCACAAGGGCGAACACCATGGCGAGCACAAGGGCGAACACAAAGAGGGGATCGTCGATAAGATCAAGGACAAGATCCATGGTGAAGGTCATGAAGAGAAGAAGAAAAAGAAGAAGGAAAAGAAGCACGGTGAGCACGGCCACGATGGCCACAGCAGCAGCAGCGACAGCGACAGCGACTAG
>Cpapaya|evm.model.supercontig_26.225|SK
ATGGCTGAACACCACGAGAGCGAGACCAAAGTTGTCGTTGAGGAGGCAGAAGTGGAGGCCAAGGATCGGGGATTGTTCGATTTCTTAAAGAAGAAGGATGAAGACGAGAGGCCTCAAGAGGAGGTGATCGTCACTGAGTTCGAGAAGGTTCAGGAAGAAGAGGAGAAGAAGCATTCTCTCTTAGAGAAGCTTCACCGATCTGACAGCAGCTCCAGCTCCTCCAGCGATGAGGAAGAAGGTGAAGGAGAGGAGAAGAAGAAAAAAAAGAAGAAGGGTCTGAAAGAGAAGATCAAGGAAAAGATCTCAGGAGAAAAGGAAGAAGAGAAGAAAGAAGAGGACACCACAATCCCTGTTGAGAAAGTTGAGGAGCCCGCTGCCCATCCTGAAGAGAAGAAAGGATTCCTTGAGAAGATCAAGGAAAAACTTCCAGGCCAGCACAAGAAATCTGAAGAGCCGGCCTCCCCTCCTCCTCCGGCAGAGAGTGCAGCCCCCGAGCCTGAGAAGAAGGGCATCTTAGAGAAACTCAAGGAGAAGCTTCCTGGGTATCACTCCAAGACTGAGGAAGCTGACAAGGAGAAGAAAGAGACGTCAGATTAA
>Cpapaya|evm.model.supercontig_6.176|YSK
ATGGCACAGTATCAGAACCAATACGGCGCCGTACCTACTCCGACGGCGGAATCCACCAATCTCCCAACGACCCAAACCGACGAGTACGGCAACCCAATCGGAGGCACCAGCGGAACCCACATGCAAACAACCGCTGGCCATCACAAAGAGCACCACGGTCTCTCCGGCATCTTTCATCGCTCTGGAAGCTCAAGCTCTAGCTCCAGCTCGTCTGAGGATGACGGGCATGGAGGAAGGAGAAAGAAGAAGGGACTGAAAGAGAAGGTGAAGGAGAAGCTGCCGGGTATGAGGCCCAAAGATGAGCAGACTCCTGCGACGGCCACTACGACGCCGTATGATGCAGGTGTGGCGTCTCACCAGCCAAAGAAAGGAGTGATGGAGAAAATCAAGGAGAAGCTTACCAGGCATCATTAA
>Cpapaya|evm.model.supercontig_79.59|K
ATGGCTTCAATGCAATGCCAGAAGCCTGCGGGAGGGGCTTGCCACGGCCATGAACATTCATCTCTTGGCAAGAAAGTGTCAGAGTTGGTTAGCGGCTTGGGTTTCAAGTCTAGTCATGATGAAAACAAACACAAGGAGTCAGGGCAGCAGGGATATACAACAGTGGGTACCCAATGCTACAGCAAAACTCAGTATTATGACAATGGAACCACCAAGACTCAGAGCTGCTACTCTGAGAAACTGGTGGCGCCTGTCCCCCTAGGTGGTCACGAGAAAGAACAGAAGTTCGATGGACAGCAGCACCATGGTGTCAGATGCCATGGAGAAAAGAGAGGTGAACGCAAGAAGAAGGGTCTGTTCGAGAGGATCAAAGATCGCATCTCTGGTGATAGTAGTAGCAGTGAGAGTGAAAGTGATGATGATCACTGTGGGGAGAAGAAGGTCAGTATCTACTGA
>Crubella|Carubv10005866m|SK
ATGGCGGATCATACTCGTTCTAGTGAGCAGCAGGAAGCTGATGCTGCAGCTTCCAAAGGCTGTGGGATGTTTGACTTTCTCAAGAAAAAACCCGAAGATGCACATCCTTCCGAGTGTGTCGGTGTGACCAAGGAAAACAATGAAGAGGAGAGGCCTTCTCTCGCTGAAAGACTCCACCTTTCCGACAGCTCTTCAAGTGATGAGGAAGCTGGTGTAAATGGGGAGAAGAAGAAGAAGAAGGAAGATGCTGCAGATCAATGTGAAACAGAGGAGAAGAAAGGCATCATGGAGAAGATCAAGGAGAAACTTCCTGCAGGTATAGGTCATCATGACCAAGCCAAGCCTGAACATGAGGACGGGAAGGAGAAAGGGTTCATGGAGAAGGTAAAAGATAAGCTTCCCGGAGGTCACCATGGGAAGCCCGAACTTGAACCTCATCATGAAAACGCCAAGGAGAAAGGGTTGATGGACAAGATCAAAGAGAAGCTTCCTGGTCATACCGATGAGGATGAGAAAAAGAAGGAAACCTAG
>Crubella|Carubv10007469m|YK
ATGGCTGATCTGAAAGACGAACGAGGAAACCCGATCTATCTCACGGACGAACACGGGAAGACGGCTCAGCTCATGGACGAGTTTGGTAACGCTATGCACCTAACAGGTGTCGCAACCACAGTTCCTCACCTTAAGGAGAGCAGTTACACTGGTCCACACCCAATCACTGCACCAGTCACCACCACCGATACGCCTCACCACGCACAACCTATCCCTGTGTCCCACGACCCTCTTCAAGACCATGATCGCCGCTGGTTCGGCACCAACTCGACGGAGGAGGATGATGAAGGAGTACAGAGGAAAAGTAATATAACGACTGATGAAACTAAGACGAAGCCATCGGATGCGACCCGATCAGGATCGGTGCATGAGCCGCATGAGAAGAAGGGTTTCTTCAAGAGGATTAAGGATAAACTTACCGGCCACCGTAGAGAATAA
>Crubella|Carubv10010037m|SK
ATGGCGGAAGAGTACAAGAACAGCGTTCCCGAGCACGAGACCCCTAAGGTCGCAACAACAGAGGAGTCATCAACGGCAGCGCCAGAGATTAAGGAACGGGGAATGTTCGATTTCTTGAAGAAAAAGGAGGAAGTGAAGCCTCAAGAGACGACTACTCTCGCGTCCGAGTTCGAGCACAAGACTCAGATCTCTGAACCAGAGCCGTTCGTGGCGAAGCACGAAGAAGAGGAACAGAAGGAACATAAGCCTACTCTCCTCGAGCAGCTTCACCAGAAGCACGAGGAGGAAGAAGAGAACAAGCCAAGTCTTATCAAAAAACTCCACCGATCCAACAGCTCTTCTTCTTCTTCGAGCGATGAAGAAGGTGAAGACGGTGAGAGGAGAAAGAAGAAGAAGGAGAAGAAAAAGATCCTTGAAGGAGATGAGAAAACAGAGGAAGAGAACAAAGGAGTGATGGATAAGATCAAAGAGAAGTTTCCTCACGGCGAGAAAAAACCAGAGGGTCATGACGTACCGGTCGTCACCAGCATGCCAGCACCACACTCGGTAGAGCATCAAAAACCAGAGGAAGAAGAGAAGAAAGGACTAATGGATAAGATCAAGGAGAAGCTTCCTGGCCACAGCAAGAAACCAGAGGACTCAGAGGTCGTCAACACCACGCCGCTGGTTGAAACGGCAACTCCCATAGCTGAGCATCCGGAGGAAAAGAAGGGATTCATGGATAAGATCAAAGAGAAGCTTCCAGGTTATCATGCCAAGACAGAGGAGGAGAAGAAAGATAAAGAGTCTGCTTAA
>Crubella|Carubv10010040m|SK
ATGGCGGAAGAATACAAGAACAACGTTCCCGAGCACGAGACCCCAAAGGTTGCAACAACAGAAGAGCCATCAACCACTACTACTACACCAGAGGTTACGGATCGTGGGATGTTCGATTTCTTGAGCAAGAAGAAAGAGGAAGTGAAACCTCAAGAGACTACGACGCTCGAGTCTGAGTTCGACCATAAGGCTCAGATCTCAGAACCGGCGTTAGCTGCGGAGCACGAGGAAGTGAAGGAGAACAAGATTACTCTCCTCGAGGAGCTTCAGGAGAAGACCGAAGAAGATGAGGAGAACAAGCCTAGTGTCATCGAAAAGCTTCACCGATCCAACAGCTCTTCTTCCTCTTCAAGCGATGAAGAAGGTGAGGAAAAGAAAAAGAAGAAGACCGTTGAAGGAGAAGAAGAGAAGAAAGGGGTAATGGATAAGATCAAAGAGAAGCTTCCAGGCCACCACGACGACAAGGAAACAGAGGATCATGACGTACCAGTCGTCAGCACCATCCAGGTACCAGTATCGGAGAGTGTGGTGGAGCATCACGAAACCGAGGGCGAAGAAAAGAAAGGAGTAATGGATAAGATCAAGGAGAAGCTTCCAGGCCACAACGACAAGGAGACAGAGGATTCACCTGTCCCAACCAGCACGCCACTTGTTGTAACTGAGCACCCCGTAGGACACTCGACGGAGCAACCGGCGGAGAAGAAGGGAATCATCGAAAAGATTAAAGAGAAGCTTCCAGGTTATCACGCCAAGACAGAGGAAGAGAAGAAAGAAAAAGAGTCTGCTTAA
>Crubella|Carubv10018039m|K
ATGGATTCTTACCAGAACCAATCCGGAGTGCAAAAGAAGGGAATGACGGAGAAAATCATGGAGAAGCTCCCAGGTCATCATGCACCTCGTCAAACCGGAGCCAGCACTGGCTATGGTGCTACTACCACCGGCGGTGTTCACCACGAGAAGAAGGGCATGACGGAGAAGATAATGGAGAAGCTCCCAGGTCATGCACCTCATCAGACCGGAGCCAACACTGCTTATGGTGCTACTACCACTGGCGGTGTTCACCACGAGAATAAAGGGATGACGGAGAAGGTTATGGAGCAGCTGCCAGGCCATCATGGGTCACACCAAACTGGTTATGGTAACACTGGCGGCGTTCACCACCACGAGAAAAAAGGCATGACGGAAAAGATTATGGAGAAACTACCAGGTAATCAGGGGACTAACACGGGCTATGGTGGTGCTACAAACACTGGTGTCGTTCACCACGAGAAGAAAGGTATAGCAGAAAAAATTAAAGAGCAGTTGCCTGGTCATCATGGAACTGGAACCACTACGAGTTATGGTAATACTGGTGGTGTTGTTCATCACCACGAGAAAAAGAGTACGATGGACAAGATCAAAGAGAAGCTTCCTGGTAGTCACTAA
>Crubella|Carubv10018719m|YSK
ATGGAGTCTTACCAAAACCAGTCCGGAGCTCAGCAGACTCACCAACAGCTTGACCAATTCGGAAATCCAGCCACCACCGCAGCTCCGGTCATAGCTGAAGGTGGTGGTTTGAGTGGCGTGCTTCATCGTTCTGGAAGTAGCTCTAGCTCCAGCTCGGAGGACGATGGACTAGGTGGAAGGAGGAGGAAGAAGAAGGGATTAACCGAGAAGATTAAAGAAAAGCTGCCGGGTCATCATCACGAGTCCGACAAGACTTCTTTAGGTTCCACCACCACGGCCAATGATACCGGCACCACCGTTCACCACGAGAAGAAAGGCATGGTGGAAAAGATCAAAGAGAAGCTTCCGGGTAGTCATCATTAG
>Crubella|Carubv10020984m|SK
ATGGCGGAAGAAACCAAGAACGTTACTGAGCAGGAGGTGCCAAAGGTCGCCACAGAGGAATCATCATCGACTGAGGTTACTGATCGTGGACTCTTCGATTTCTTGGGTAAGAAGAAGGACGAAACCAAACCCGAAGAGACGACGATCGACTCTGAGTTCGAGCAGAAGGTTCATATCTCTGAGCCAGCGCCTGAGGTTAAACACGAGGAAACAGAGGAGAAGAAGCCTAGTCTCCTTGAGAAGCTTCACAGAAGCGACAGCTCTTCTAGCTCTTCAAGCGAGGAAGAAGGTGAAGATGGTGAGAAGAGGAAGAAGAAGAAGGACAAGAAGAAGACAACTACTGAAGTAGAGGTGAAAACAGAGGAAGAGAAGAAAGGGTTTATGGATAAATTGAAGGAGAAGCTTCCTGGACACGGTAAGAAGCCTGAGGATGCTTCAGCCGTCGCTGCTGCACCTGTGGTTACTCCTCCTCCGGTCGAAGAATCACATCCAGTGGAGAAGAAAGGTATTCTTGAGAAGATTAAGGAGAAGCTCCCAGGGTACCACCCCAAGACCACCACAGAGGAAGTGAAGAAGGATAAGGAATAA
>Crubella|Carubv10021201m|KS
ATGGCAGGACTCATCAACAAGATCGGAGATGCACTCCACATTGGAGGAGGCAACAAGGAAGGTGAGCACAAGAAGCACGAAGAGGAACACAAGAAACACGTTGACGAGCACAAGAGTGGTGAACACAAAGAGGGTATCGTTGACAAGATCAAAGACAAGATCCATGGTGGAGAAGGCAAAAGCCACGATGGTCATGAAGGCAAAAGCCATGACGGTGAGAAGAAAAAGAAGAAGGACAAGAAGGAGAAGAAACACCATGGTGATGGTCACCACAGCAGCAGCAGTGACAGCGACAGCGATTAA
>Crubella|Carubv10025232m|YSK
ATGGCTGATATAAAGGACGAAAGAGGGAACCCAATCCATCTTACCGACGACCATGGTAACCCTGTCCAGCTCACTGATGAGTTCGGTAACCCTATGCACCTAACCGGTGTTGCCACCTCCGCTCAAGTCTGTAGGAAGAGTACCATCGGCGACATTGAGGAGCACCCTGCTAGCACTGTTACTGGAACACACCCGGTCGCTACTGAATCACACCCGGTCGCTACAGGAACACATTCTGCAGTTGCTCCTACAGCCGCTGCCGCTGCCACTGCCACAGGAGTAGCCGCAGGTACAGGGGCAACCAACACAGGGCAGCAACACCATGGCTCGCTTGAAGAGCATCTTCGTCGGTCTGGAAGTTCATCTAGCTCTAGCTCGGAGGACGACGGGCAAGGAGGGAGGAGGAAGAAGAGCATAAAGGAGAAGATTAAAGAGAAATTTAGTAGCGGTAAGCATAAGGACGAGCAAACACCGGCCACCGCAACGACCACAGGACCTACTACCACCTCTGCCGACCAACACCACGAGAAGAAGGGCATTCTTGAGAAGATCAAGGACAAACTTCCCGGCCACCACAACCACAACCACCCATGA
>Crubella|Carubv10027206m|YSK
ATGGCGTCTTACCAGAACCGTCCAGGAGGTCAGGCCACTGACGAGTATGGAAACCCGGTCCAGCAGCTGGACGAGTATGGAAACCCTATTGGCGGTGGGGGATACGGTGGTGTAGGAGCCACTGGCGGAGGAGGTTACGGGACTGGTGGAGGGGCCACCGGTGGTACCTATGGAACTGGTGGCCAAGGATACGGGACCGGAACCGGAACTGAAGCTTTTGGAACTGGCGGAGGAGCTAGGCATCACGGCCAAGAGCAACTCCACAAAGAAAGTGGTGGTGGATTGGGAGGAATGCTTCACCGCTCCGGATCTGGATCCAGCTCTAGCTCGGAGGATGATGGACAAGGAGGGAGGAGGAAGAAGGGAATAACTCAAAAGATCAAGGAGAAGCTGCCAGGTCATCATGATCAGTCTAGTCAAGCTCAGGGAATGGGTGGCATGGGAACCGGAACCACCACTGGATATGATGCTGGTGGTTATGGTGGCGAGCACCACGAGAAGAAGGGGATGATGGACAAGATCAAGGAGAAGCTTCCCGGTGGTGGTGGCCGTTAA
>Csativus|Cucsa.077690.1|SK
ATGGCGGATTACGACAACAAGAAGGTCGAGGAGGGTGTTCAAGAGGGTGGTGTCGAGGCCACGGATCGTGGGCTCTTTGATTTCTTGGGGAAGAAGAAAGAGGAAGAGCAGGCCGAGAAGCCCTCTGTTCATGAGGAAGAGGTGGTTGTAGTTACTGAGCAGATGGAGAAAGTTGAAGTTTCTGAACCTTCTCATAAGGTTGAACAAGAAGAAGAAGAGAAGAAGCCTAGTCTCTTGGAGAAACTCACCCGATCCGATAGCAGCTCTAGCTCTTCTAGCGATGAGGAGGAAGGAGAGGACGGAGAGAAGAAAAaGAAGAAGAAGAAGGGATTGAAAGAGAAGTTGAAGGAGAAGCTAGGAGGAGGAGAAGAGGAAAAGAAGGAAGAAGAAGCTAAAAAGCACGAGCACGAGCACGAACACGAAGCAGTGCCCATCCCAGTGGAGAAGGTGGAAGAGGCAGCACATCCAGAGGAAAAGAAAGGGTTCCTAGACAAGATCAAGGAGAAGCTTCCAGGCCACAGCAAGAAGCCAGAGGAAGCTCCAGAAGCGCCGGCTCCGTGCGCCACCGAGGCTGCAGCTCCTCCTCATCATCATGAAGAAGATCAAGGAAAAGAAAAGAAGGGATTTTTGGAGAAAATAAAGGAGAAACTCCCAGGGTATCACGCTAAGGAGGATCAAGAGAAGCACAAGGAGGAGGCAGCTTCTCATTGA
>Csativus|Cucsa.106380.1|YSK
ATGGCGCATTACCAATCTGGAAGAACCGATCAGTACGGCAACCCAATTCGCCAGACTGATGAATATGGCAACGTCATCTCCGAGACCGGTCAGTACGGTGACCCCCTTCGTCGGACCGGTGAGTTCCGTGAAACTGACCAGTATGGAAACCCTGGGCGTCGGACTGATGATGTGTTCGGTAACCCAGTTGGAACTGGGACGGGGATGGGGACCGGTGGGACGTATGAGACGACCGGGTACGGTGGGACAGGGTATGGCGGAGGGCACCATCAGCAGCATAAGGAGCATGGTGGCATACTTCATCGCTCTGGAAGCTCCAGTTCTAGCTCCTCGGAAGATGATGGGCATGGAGGGAGGAGGAAGAAGGGGCTGAAGGAGAAGGTAAAGGAGAAGCTGCCAGGACATCATCGTCATGAAGAGCAAGCAGTGTCAACCACGACACCGGGAGGTTATACGTCGGCGGAGTACGGTGGGCAGCATGAGAAGAAGGGAATAATGGAGAAGATCAAGGAGAAGCTTCCGGGACATCACTGA
>Csativus|Cucsa.338040.1|KS
ATGTCTGGATTCATTGAGAAAATCGGCGAGAAGCTCCACATTGGAGGCGATCACAAGGGAGAGCACCACGACGCTCACAAGGGCGAGCACAAGGGTGAGCATCACGATGAACACAAGAAGCACGAGGAGCACCATGGAGAAGGGGCGCACAAGGAAGGGATAATGGACAAGATCAAGGATAAGATCCATGGGGGTGATCATCATGAGGAGAAAGGGGAGAAGAAGAAGAAGGAGAAGAAGAAGAAGGGTGAGCACGGCCACAAACACGAAGGTGGAGATAGCAGCAGCGATAGCGATAGCGATTGA
>Csinensis|orange1.1g026736m|SK
ATGGCTGAAGAGATCAAGAAGCAGCAGAAGAGCCATGAGTACGAGCCGAGTGTTGGGACGGAAGGTGCAGTGGAGACCAAGGATCGCGGGATGCTTGATTTCTTGGGGAAGAAAGAAGAGGAGAAACCTCAACATCACGATCAggaggTGATCGCCACCGAGTTTGAGAAAGTTCATGTCTCTGAGCCTCAGCCAAAGGTAGAGGAACACAGGAAGGAGGAGAAAGAGGAAGAGAAGAAGCCCGGTTTCTTAGACAAACTTCACCGATCCACCAGCAGCTCTAGCTCTTCAAGCGATGAGGAGGAGGGCGATGATGAGGAAAAGAAGAAGAAGAAGAAGGAAAAGAAGGGACTGAAGGAGAAGCTCAAGGAGAAAATATCAGGTGAGAAAGAAGAGGACACGACAGTCCCTGTCGAGAAACTTGATGATGTCCATGCTCCCCACCACCAGGAAGAAGCCCATCCTGAAGAAAAGAAAGGATTTCTCAACAAGATCAAGGAGAAACTACCAGGACAGCAAAAGAAACCTGAAGATCATCAGGTCCCTTCTCCTCCTGCTGCTGAGCACCCCACATCAGTCGAGGCTCCTGAGGCAGAGGCCAAGGAGAAGAAGGGCATATTGGAGAAACTCAAGGAGAAGCTCCCTGGCTACCACCCAAAGTCTGAGGACGAAAAGGATAAGGACAAAGAAACTGCTGCCCATTAA
>Csinensis|orange1.1g028210m|YSK
ATGGCAGATTTACGAGATGAACATGGGAACCCAATTGCGCTGACGGACGAACGCGGGAACCCAGTTCAGTTAACCGACGAATACGGCAACCCCATGCACCTTACCGGTGTTGCCACCACGAAAACCACAACTGCTACTACGACGACCCACGAACCTGCGCCTGCTGCTACTCAAGTTGATGGTGGCGGCTTAACGGACGGACAAGGCGTGCATGTGGGAGCACCTACGGGTATCGAGACGGCGGCCGGTGCCGCGGTTGCAGCGACTGGGGCTGGTGGTGTTCATGAGCATAAAGTGTTGAAGCAGGAGCTCGAGGAGGAGCGTAAGCTTGAAGTTGAAGCTGAAGCTGAAGCTGAACGGGAGATTCAGCGCTCCAGCAGTGCCAGCTCTAGTTCGTCCGAGGATGATGGGCAAGGTGGGAGAAGGAAGAAGAAGGGACTGcGAGAGAAGATAAAAGAGAAACTAACTCTGGGGAAGCAAAAGGACGAGCATCCGCAGACGACAGGGTTCTCCGCTGCCaCCACCACCtCTACCACCACAACCGCAACGCAGCACCATGATCATGAGAAGAAGAGCATGATGGAGAAGATCAAGGAAAAGCTTCCAGGTGGCCACCACAGCAGCAGCCACAGCCACTAA
>Csinensis|orange1.1g036567m|K=KSstop
ATGTCGGGAGTTATTCACGAGATCGGAGAAGCCCTTCACGTGGGAGGAGGGCAAAAGGAGGACAAGCACAAGGGAGAGCACCATAGTGGGGACCAGCACACTACTGATGTTCACCATCAGCAGCAGTATCACGGCGGGGAACATAGGGAGGGCGAACACAAGGAGGGCTTGGTGGACAAGATCAAGCAGAAGATCCCCGGTGCTCGCCGCCGCCCACGGTGA
>Csinensis|orange1.1g038463m|SK
ATGGCAGATCATCAGCAACAAGGAAATGAAGCAAAAGGTTGCGGAATGTTTGATTTCTTGAAGAATAAAAATGAAGAGAAATCTCAAGATGCAGCCATGGTCGATGTTGAGACAAAGGAAGAGAAGCCTGCTTTTGTGGAAAACCTACAACAAGCACATAGCAACTCTAGCTCGTCAAGTGAGGAAGAAATAGAGGGAGCAGATGGAGAGAAGAAGAGGAAGAAGAAGAAGGGATTAAAGGAGAAGATCCAAGAGAAAATATCGAGTGAAAAGGAAGAAAATGCGGTTGAGAAAAACGATGAGATAGCGAGTGCAGAAGCAACACATCTGGAGGAGAAGAAAGGCTTTCTCGAGAAGATCAAGGATAAACTTCCAGGTCAACACAAGAAGGCTGAAGAGGGTGCTGCTTGTGCTGGGTGTTGCCCAAATGAGCATTTAGCAGAAGGGGATGAAAAGGAGAAGAAAGGAATATTAGAGAAGATCAAGGAGAAGCTTCCCGGTTATCACAGTGAAGACGAGAAGGCAAAGCACAAGGATAATTGA
>Csinensis|orange1.1g042612m|YSK
ATGGCACATTTTCAGAACCAATACGGTGCAGTTCAGAAAACAAGCGGGTATGAGGACCCAAATCGCCAAGTAGACGCGTATGGGAACCCAGTGGTTAAAAGTACTGATGAGTATGGGAACCCAGTTCATCACACTGGAGGCGGAGGGTTCGATTCCACGGGTTACGGTGCCGCACCAGCGGCCGGCACCGGCATAGGTGGAGGGCATCATGGTCATGGCCTTCATCGTTCTGGAAGCTCGTCAAGCTCCAGCTCTTCTGAGGATGATGGGCAAGGTGGGAGGAGGAAGAAGAAGGGATTGAAGGGGAAGATAAAGGAGAAGCTGCCGCTGGGACACAAAGACGAAAGATCATCCTCCGCTGCTGCAACCACCACTCCTAGTGGTTATAGTGTTACCGGGGAGGGgCAGATGCGCCACCACGAGAAGAAAGGAATGATGGAGAAGGTCAAAGACAATCTTCCTGGACACCGTCACTAG
>Csinensis|orange1.1g046026m|YSK
ATGGCACATTTTCAGAACCAATACGGTGCAGTTCAGAAAACAAGCGGGTATGAGGACCCAAATCGCCAAGTAGACGCGTACGGGAACCCGGTGGTTAAAAGTACTGATGAGTATGGGAACCCAGTTCATCACACTGGAGGCGGAGGGTTCGATTCCACGGGTTACGGTGCCGCACCAGCGGCCGGCACCGGCATAGGTGGAGGGCATCATGGTCATGGCCTTCATCGTTCTGGAAGCTCGTCAAGCTCCAGCTCTTCTGAGGATGATGGGCAAGGTGGGAGGAGGAAGAAGAAGGGAGTGAAGGGgAAGATAAAGGAGAAGCTGCCGCTGGGACACAAAGACGAAAGATCATCATCCGCTGCTGCAACCACCACTCCTAGTGGTTATAGTGTTACCGGGgAGGGgCAGATGCGCCACCACGAGAAGAAAGGAATGATGGAGAAGATCAAAGaCAATCTTCCTGGACACCGTCACTAG
>Dcarota|DCAR_009522|SK
ATGGCTTCAGATGATTCAGTTCCCCAACACAGCGTTGAAAAAACCACCGAGTACGAGAGTAGCGATCGTGGTTTGTTTGATTTCATGAAGAAAGAGGAGAAAGATGAAACTAAAGTGATCGCCACTGAGTTTGAGGAGAAGGTCCAGGTCTCGGAACCCGAGCCCAAGTACGAGGATTGTAAGGTGGTCGAGGAAGAAGAAGAAAAGGCGGCTAAACCTAGCTTGCTCGAGAAGCTTCATCGATCCGGCAGCAGCAGCAGCTCTAGTTCGAGTGATGAGGAAGTGGAAGAGGGAGGTGAGAAGAAGAAGAAGAAGAAGGAAAAGAAGGGTTTGAAAGAAAAGATCGAGGAGAAGATCCATCACAAGGAGGAGGACACGTCAGTACCTGTGGAAGTGGTGACAGAGCCTGAAGAGAAGAAGGGCTTTATGGAGAAGATCAAGGAGAAGCTGCCAGGCGGTGGGAAGAAGGTGGAGGAGGAGACGGTGGCTCCTCCGCCACCTCCGGCGGCTGCTCCGGTTGATTGTGCGGTGGAAGGTGAGCCTGCTAAGAAGGGAATACTTGAGAAGATCAAGGAGAAGATTCCAGGGTATCATCCCAAGACAAGCACTGAGGAAGAGAAGAAAGATAAAGATTGTGCTTAA
>Dcarota|DCAR_013481|KS
ATGTCGAACATTATTCACAAAGTAGAGGAAAAGCTCGGCTTAGGAGGGGACCATAAGGATGGTAAGCACCACGATGATCACAAAAAGAGTGAACACAAAGAAGGCATTGTCGACAAAGTGAAGGACAAGGTCCACGGCGATAAAAGCGGCGATCATCATGGTCATGGACATGGTCATGGTCACGGAGATGGCAAAAAGAAGGACAAGAAGAAAAAGAAGCATGAGGACGGTCACAAGCACGGTGACAGCAGCAGCGGTAGCGACAGCGATTAA
>Dcarota|DCAR_016753|SK
ATGGCAGGACATGGTGCACACTACTCGGCTCCGGTTGATGAATGCGAAAAGCCTGTGATTGTGGCTGTTGTCCAAGTGGAGACTTGTGAAGAGCCGAAAGAGAGCTTGAAGGAGAAGATTCATGAGAAGCACGAGGAAGTTGAGGCCAAGGTTCATGAGCTCGAACACAAGATTCATGAGAAAGAGCATGAGTTGAAGGAGAAGATTCATGAGAAACATGACGAGGTCAAGGACAAGATTGCGGAGAAGCATCTTGAGATGGAGGAGAAGAAGTACTTGAAGGATCATAAGGTGGATGCTTATCTTCTTCCCACAGGACATTGTGATGAGAGTGTGCTGGTGGTTGTTGAACCGGAGGAAAGCTTGAAGGACAAGATTCATGATAAGGAGCATGAGATTAAGGAGAAGATTCATCATGAGCACGAAGAGATTGAGGAGAAGATTCATGAGGCCGGAGAGAAGATTCACCACAAGCATGAGGAGGTTGAGGCCAAGATTCATCATAAGGAGCATGAGATTAAGGAGAAGATTCATCATGAACATGAAGAGATCGAGGAGAAGATTCACGAGGCCGGGGAGAAGATTCACCACAAGAATGACGAGATCAAACACAAGATTGAGGAGAAGCATTATGAGATCAAAGAGAAGGAGCATGAGCTTAAGGAGAAGATCCATGAAAAGCATGAAGAGGTCAAGGACAAGATTGCTGAGAAGCATTTAGAGATGGAAGAGAAGAAATACTTGAAAGACCACAAGGTTGATGCATATCTTCTTCCTACTGGCACTTGTGATGAGAGTGTGCTAGTCGTTGTTGAGCCCGAGGAAAGCTTGAAGGACAAGATTCATGATAAGGAAATTGAGATTAAGGAGAAGATTCACCACAAGCATGATGAGGTTGAGGCCAAGATTCATCATAAAGAACATGAGCTCAAGGAGAAGATCCACCACGAGCATGAAGAGATTAAGGAGAAGATTCATGAGGCCGGAGAGAAGATTCATCATAAAGAACATGAGCTCAAGGAAAAGATCCACCACGAGCATGAAGAGATTAAGGAGAAGATTCATGAGGCCGGAGAGAAGATTCACCACAAGCATGAGGAGATCCAAGAAAAAGAACATGAGATTGCAGAGAAAATCCATGGAAAGCATGAAGAGGTCAAGGACAAGATCGCTGAGAAGCATTATGAGATGGAAGAGAAGAAATACATGAAGGATCACAAGGTTGATGCGTATCTTCTCCCAACCGAAACATGTGAGGAAAGTGTGCTACTAGTTGTTGAACCAGAAAAGAAGAAGAGCTTTGTCGAGAAGATCAAAGAGAAATTTCACCACCACCATGACAAAGCCGAGACTTGTGAAGAACCTAAAGAGAGTTTAAAGGAAAAGATTCACGACAAAGAACATGAAGTTAAGGAGAAGATCCACCACAAACATGAGGAGGTTGAGGAGAAGGTTCATGAGAAAGAACATGAGCTCAAAGAGAAGATCCACCACGAGCACGATGAGGTTGAGGAGAAGATTCATGAGGCTGAAGCAAAACTTCACCATAAGCACGAGGAGATCAAAGAGAAAGAACATGAGATTGCAGAGAAGATCCACGAGAAACATGAAGAGGTCAAAGAAAAGATTGCTGAGAAGCATGATGAAATCAAAGAGAAAGAACATGAAATTGCAGAGAAGATCCATGAGAAACATGAAGAGGTCAAGGACAAGATTGCTGAGAAGCATCTAGAGATGGAAGAGAAGAAATACTTGAAGGAGCACAAGGTTGATGCATATCTTCTTCCAACTGAAACATGTGACGAAAGTGTCCTAGTTGTTGTTGAACCTGAAGAGAAGAAGGGCTTTGTGGAGAAGATCAAAGAGAAACTTCATCGATCCGACTCTTGCTCATCAAGTGATGAGGAAGAAAGCTTGAAGGAGAAGATCCACGATAAAGAGCATGAGATTAAAGAGAAGATTGAGAACAAGCATCATGAGGTCGAGGAGAAGATTCACCACAAGGAGCATGAGATCAAAGAGAAGCTCGACCACAAGCATGACGAGGTTGAGGGAAAGATTCACGAGGTTGAAGCAAAGATCCACCAGAAACACGAGGAGATCAAGGACAAGGTTGAGGAGAAACACCACGAGATTGAAAACAAGATCCATGAGAAACATGAAGAGATCAAAGACAAGATTGCTGAGAAGCATTATGAAATGGAAGAGAAGAAGTACTTGAAGGATCACCAGGTTGAGGCCTATCTTCTTCCAACCGAAAAATGTGATGAGAGTGTGCTAGTTGTTGTCGAACCTGAAGAGAAGGAGAGCCTCAAGGAGAAGATTCAAGACAAGCATCACGAGATCCAAGAGAAGATCCACGACACTGAAGAAAAAATTCATGAAAAGAATGAAGAGATCAAAGAGAAGATCCAGAACAAGCACCATGAGCTCGAGGAGAAGATCCACAACACTGAAGAGAAGATTCATGACAAGAATCAAGAGATCAAAGAGAAGATTCAGGAAAAACATCATGAGATCGAAGAGAAGATTCACGACAAACATGACAAGGTTGATGCACCAGTAGTGACATACCAAGAAACTGAAGAAGTTGTGTACTCCCCACCTGCTGTCAGTGTGGAGTACGCTGCCACCGCTACTGTTGGATACGAGCCTGTTAAGGAGAAAAAGACCTTCATTGAGAAGATCAAAGAGCACATTCCCGGCCTACACCACAGCAAGAGCAGTAGTCATGAAGCCGAGAAAGAGAAGCTGGTGAAAGAGAAGAAAGACTCTGCATACTAG
>Dcarota|DCAR_016964|KS
ATGGCCAACATCATCCACAACATCCAGGAGAAGCTCGGCATGGGAGGTGACCACAAGGAAGAAGAGCACAAAAAGACCGAGCACAAAGAGGGAGGAAGCATCATCGACAAGGTCAAGGACAAGATCAGCGGCGGCAGCAGCGAGGACAAGAAGAAAGACGGGGAGCATTATGATGAGAAGAAGAGCCATGACAAGAAAGATAGCAAGGACAAGAAAGATGGCAAGGACAAGAAGGACAAGAAGAAGAAGAAGAAGGATGGGGATGAGAAGAAACATGGGAGTGATAGCAGCAGCGACAGTGACAGCGATTAA
>Dcarota|DCAR_017310|YSK
ATGGCAAGCTATGGAGAAGGAGGATATGAGGGACAGAACCACCATGGAAGTGATGATGCATACGGCAATCCAGTTGGTCAGACAGACGACTACCAAAACCCTACTCAGCACACTACTGGCGGCTCTGCACACGGCGTCGGCTTGTCCACTGGCACCGGTGCTGCAACAGGTGCACACCAGCTCCAGCGCTCTGGTAGCTCCAGTTCCAGCTCTTCTGAGGATGATGGAGAGGGAGGGAGAAGGAAAAAGGGCATCAAGGAAAAGATTAAGGACACGTTTCCTGGAGGCCACAAGCAGGAGCATCAGACACAAGCAGTAGTCACTGGAGAATCATATGGTACTCCTGGAGAGTATGGAACAACTGGTACTGGAGAGCAGCCTCATGAGAAGAAAGGAATCATGGAAAAGATCAAGGACAAGCTGCCTGGTGGTCACAATGATCAGGAGCAATATCAGACTCATACTACTAGTACTCCAGTTAGCGGAGGATCCTATGGTGCTACTGGAGAATATGGAACTACTGCTCCCGGAGAGCAGCCTTACGAGAAGAAAGGGATTATGGAAAAAATCAAGGATAAGTTGCCCGGCGGTCACAACTGA
>Dcarota|DCAR_017311|YSK
ATGGCAAGCTACGGAGAAGGAGGATACGGAGGACAGAAGCATCATGGAAGTGATGAGTATGGCAATCCGGTTCGTCAGACAGACGAGTATGGGAACCCGGTTGAGCACACCACTGGGGGAACCATGGGGGAGTATGGCACTGGTGGACTCACCGGTGCAACCGGCATGCATGGCACGGGTGCACATGGCGTTGGGCTCTCCACTGGCAGTGATGGGCAGCCGCGGCTTAACCGCTCCGCGAGCTCCAGCTCCAGCTCATCTGAGGACGATGGAATGGGAGGAAGGAGGAAGAAAGCTGGGATGAAGCAGAAGATTAAGGGGATGTTGCCTGGGGGGCACAAGGAGGATCAGCAGACCCAAACGACGACTCCCGTTATGGGAGGTTCGTATGGAGCAACTGGTACCGGAGAGCAGCCTGAGGAGAAGAAAGGAATTATGGATAAGATCAAGGACAAGCTGCCCGGTGGTCACCACTGA
>Dcarota|DCAR_021479|SK=YSK
ATGGCAAGCTACGGAGGAGGATATGGACAGCAACAGCAGCCGACTGATGCCTATGGCAATCCGGTTCGTCAAACAGACGAGTACGGGAACCCGGTTCAGCACACGACTGGTGGAACCATGGGTGAGTATGGCAGTGGGGGCCACATGGGTACTGGTGCAACAGGCACTCATGGCATGCATGGCTCTGGTGCAACTGGCACACATGGAACTGGTTTGTCTACAGGCACTTACGGCCAGGGCCAGGGCCAGCTACACCGCTCTGGTAGCTCCAGCTCTAGTTCGGAGGACGACGGAATGGGAGGGAGAAGGAAGAAGGGGATGAAGGAGAAGATAAAGGAGAAGCTGCCTGGTGGGCACAAGCAAGAGCAACAAGGTTATTCAACCACCACTCCCGGAGGAGGCTATGGGACTACCGGAGGATATGGAGAGCAGACTCATGAGAAGAAAGGAATGCTGGACAAGATCAAGGAGAAGCTGCCCGGGACTGGCCACCACTGA
>Dcarota|DCAR_024077|K
ATGGAAAAAGCTGAAAGTATTGGTGGTGTGGATACTAGTGGGTTTGGAATGTATAGCAGTGGCACCGGCACTGGAGCCATCACTGGCGGCGGCTTGCTCCCTAATCAGTATGCTACCACGCCCACGGCTGTTCAGACACAGCTCCCCTGCTCCCCTGCTCACTCCGAGATCAAAGAGAGAGTCGTGGCTGCTTCAGGTGCAGGTGAGACCACGGGGTCTGATGATGGAAATGGAGAGGAGGGGGAGACGAATCATGCGAAAAAAGGACTTATGGAGAGGATCAAGGACAAGCTGCCCGGTCACCACCACCACCATCATTAG
>Dcarota|DCAR_028967|YSK
ATGGCAGATTTAAGAGATGAGAAGGGGAATCCGATTCAGCTGACTGATCAGCATGGAAATCCTGTTCAGTTGACTGATGAGTATGGGAACCCTGTTCATATTACCGGCGTTGCCACCACCGGAGCTACTACCGGCCATCATGATCATGGTGTTGGTGGCGCCTCGCATGGCGGTGTGGGGTCCACGGGACTCGGCGGTGTAGCTGGTGCTGCTGGACTTGCTGGTGCAACTGCTGCTGCTGCTACTCATGGTGGTAGTCATGGTGGTACTGGAACTCATGGTGTGGGACCCACTGGAGTCGGTGCAGCTCACGGTGGTACCGGAACCACCACTGGACTTGGTACTGGGACTGGAACCACCGGACAGACTCATGGGATGGGGCCTACTGGGATTGGTGGAACTCATGGGGTGGGGTCCACTGGGATTGGTGGAGCTCATGGGGGTACTGGTGTGTTAGGGCAGACCCATGGGATGGGGCCTACCGGGACTGGTGCCGCTCATGGTGGTCTGGGGACTGGACAGAGTGGACTGGGAAGTAGCTATGCCACTCATGGTGGCCTTGGGACAGGGATTGGCACCGGCTCGGCTCCAGCCAGTGCAGGTAGTCATGCGCATGCACCGGGGAAGAAGACCGCCTTGGGAGAGCAGCTTCACCGCTCCAGCAGTTCAAGCTCCAGCTCGGAGGATGATGGGCAAGGTGGGAGAAGGAAGAAGGGATTCACAACGAAGATAAAGGAGAAACTGGGAGGCGGAAAGCACAAGAAGGACGAGCACACCACCGTGGCCACCACCAAGACCACGACGGCAGCTCATCCCGGAGGGGCGGCTGTGGCGGTGGAGCATCACGAGCATGAGAAGAAGAGTATGCTGGATAAGATAAAGGACAAGCTCCCCGGTCACCACAGCCCTACGTCTCACTAA
>Egrandis|Eucgr.F01726.1|SK
ATGGATCACGAGAGCAAGACCACCCACGAGTGCGAGACCCCGGTTGTCCAGGAAGGGACTATGGAGACCCGGGACCGCTGGCTGTTCGACTTCATGGGGAAGAAGAAGGAGGAGGAGGGAGAGACGAAGCAGGAGGAGGTGATGGCGGCGGAGTTCCAGGAAAAGGTGAAGGTGGAAGAGTGCGTGGTGGAGGAGGAGGATAAGGAGAAGGAGAAGAAGCATGGCCACTTGAAGGAACTCTACCGATCTATTATCGGCAGCTCCAGCTTATCTATTATCAGCAGCTCCAGCTCTCACAAGGAGGACACGACCGTCCCTATGGAGAAGTGCGACGAGCCCGGTGTGCCAGCGGATGAAAAGAAGGGCTTCCTCGATATGCGAAAGGAGAAACTGCCTGGAGGTCACAAGGAGGCTGACGAGGTCTCTTCTCCTCCGCCGCCGCCCCCTCCGGCGGAGTGTGCGCCGGTGGAGCCGCCATGCCAGGACGGATCTCCTAAGGAGAAGAAGGGGTTGCTGGAGAAGATCAAGGAAAAGCTGCCCGGGTACCACCCCAGGGGTGACGAGGAAATGGAAAAGGAAAAGAAAAAAGAGTCACTGAGGGGGAGAATGACGGAGAGAGAGCACCGCCTTTGCTCTTTCAGTTTACGTGTGGTTTTGCTTTGCCGTGGTGGTTGTTGTGATTAA
>Egrandis|Eucgr.I02392.1|YSK
ATGGCGGGATACGGTGGCCAGTGTGGTGACTCCGACATGCGTCGCCAGAACGACGAGTACGGCAACACGATTCGCCAGACGGACGAGTTCGGGAACCCGGTCCCGCAGACCGGATACGGAACAGGTGTTTACAGTGCTGGAACCGGCGGTGCAGCTGGGGTGACCGGCGGCCTCGGTTATGGCGGAGACCAGCAGCAGCAGCAGAGAGGCGGACATCATGGAGGTGGCGGTGGTGGAGTGCTCCAGCGATCCGGAAGCTCCGGTTCTAGCTCCTCGGAAGATGATGGTCAAGGCGGGAGGAGGAAGAAGGGGATTAAGGAGAAGATAAAGGAGAAGATTCCGGGGATGGGCAGCAAGGACGAGCCGCAGCAGCAGCAGCAGCAGCAGCAGCAGGCGGGGTCGTACCCGACGTCCACCGCTGTGAGCGGAGGCTACGGGACGGAGATGGGGCAGCAGCAGGAGAAGAAGGGGATGATGGACAAGATCAAGGAGAAGCTGCCCGGACATCAATAG
>Egrandis|Eucgr.I02395.1|YSK
ATGGCAGGATACGGCGGGCAGTATGGTGACTCTGACAGGCGTCGCTCTGGCGACGAGTTCGGCAACACGATCCGCCCGACGGACGGGTTCGGAGACCAGGTCCAGCAGACTGGATATGGAACTGGCGGTTACGGTGCTGGAACTGGTGGTCTTGGCGCTGGAACTGGTGGTTACGGTGCCGGAACTGGTGGTCATGGCGCTGGAACTGGTGGTTACGGTGCCGGAACTGACAGCTACGGCGCCGGAACTGACAGCTACGGCGCCGGAACCGGCGGTGTAGCTGGAGCGACTGGTGGCCTCGGTTATGGCGGAGACCAGCAGCAGCAGATGAGAGGCGAACGTCGTGGAGGTGGTGGCGGTGGCGGAGTGCTCCAGCGATCCGGAAGCTCCGGTTCTAGCTCCTCGGAGGATGATGGCCAAGGCGGGAGGAGGAAGAAGGGGATCAAGGACAAGATAAAGGAGAAGATTCCAGGGATGGGCGGCGACGATGAGCAGCAGCAGCAGCAGGGGGGGTCGTACCCATATTCCACCGCCGGGAGCGGAGGAGGCTATGGGGCGGAGATGGGGCAGCAGCAGGAGAAGAAGGGGATGATGGACAAGATCATGGATAAGCTGCCCGGACATCATTAG
>Egrandis|Eucgr.J02380.1|YSK
ATGGCGCATTTCCAGAACCACTACGCCAGCCCGGCGGGCAGTCGGACCGACGAGTATGGCAACCCGATCCGTCCGGCGGACGAATACGGGAACCCAGTTTACCCGGGCACCGGGCACGGCGTCGGGGCGGAGCATGGCAAGGAGCACCACACTCTAGGCGGCATGCTCCGTCGCTCGGGAAGCTCCAGCTCCAGCTCTAGCTCCTCCGAGGACGATGGGCATGGAGGGAGGAGGAAGAAAGGGATCAAAGAGAAGATAAAGGAGAAGCTGCCGGGCCGCCATGACGACACGCCGTCCCACACCACCGCGAGCACCACGCCAACCGGTTACCATGCCACGGGGGAGCCGCACGAGAAGAAGGGGATCATGGACAAGATCAAGGAGAAGCTCCCCGGCAGTCACCATCACCACTGA
>Esalsugineum|Thhalv10000340m|YSK
ATGGCGGATTTGAAGGACGAACGAGGAAACCCAATCCATCTAACCGATGAACATGGGAATCCGGTACAGCTCACTGATGAGTTCGGTAACCCGGTGCACCTAACCGGAGTCGCCAGCTCTACTCCTCATCCTCATTACAAAGAGAGTATTACCGGCGACGTCATTGCGGAACACCCAACGTCCGCGGCAGGGGTCACCGGTGCAACTGTCACCGGTGCAACTGCCGCCACAGCAGCAGGTACTGGTGCCATTGCCACGGAGCAGCAACACCATGGCTCGCTTGGAGAGCAACTTAGGCGGTCCGGAAGTTCATCCAGCTCTAGCTCGGAGGACGATGGACAAGGAGGGAGGAGAAAGAAGACAATAAAAGAGAAAATCAAAGAGAAGTTCAGCAGCGGCAAGCACAAGGACGACCAAACACCCACCACCGCCACAACCACCGGACCCACTGGAGCGGCGGCTGAACAACCGCATGAGAAGAAGGGTCTTCTTGAGAAGATCAAGGATAAACTTCCCGGCCACCACAACCACCACAACCACCCATGA
>Esalsugineum|Thhalv10004906m|YSK
ATGGCGTCTTACCAGAACCGACCAGGAGCTCAGGCCACTGACGAGTATGGAAACCCGATGCAACAGTTGGACGAGTACGGTAACCCAATTGGCGGTGTAGGAGCGACCGGAGGAGGAGGAGCAGGTTATGGAACTGGTGGAGGATACGGCGGAGGAGCCACTGGTGGCGAAGGATACGGAACGGGAGCCTTGGGAGCTGGCGCAGGAGCTAGGCACCACGGTCAGGAGCAACTCCATAAGGAAGGTGGCGGTGGTTTGGGAGGAATGCTTCACCGCTCTGGATCCGGATCCAGCTCTAGCTCGGAGGATGATGGACAAGGTGGGAGGAGGAAGAAGGGAATAACTCAGAAAATTAAGGAAAAGTTGCCAGGTCAACATGATCAGTCTGGTCAATCTCAAGGGATGGGAATGGGAACTACCACCGGTTATGATGCTGGAGGTTACGGCGGCCAACACCACGAGAAAAAGGGAATAACTGATAAAATTAAGGAAAAGTTGCCAGGTCAAGATCAGTCTGGTCAATCCCAAGGGATGGGGATGGGAGCTACCACCGGTTATGATGCCGGAGGCTATGGTGGAGAGCACCATGAGAAGAAGGGGATGATGGACAAGATCAAAGATAAACTTCCTGGTGGTGGTGGTCGTTAA
>Esalsugineum|Thhalv10008313m|SK
ATGGCGGAAGAGTACAAGAACGCTTCGGAGGAGTTCAAGAACGTTCCGGAACACGAGACCACCCCAAAGATCTCCACCACGGAGGAACCATCGGCAGAGGTTAAGGATCGAGGATTTTTCGATTTCTTGGGGAAGAAGAAAGAGGAAGTGAAACCTCAAGAGACGACGACGCCACTCGAGTCTGAGTTCGAGCACAAGGCTCAGATCTCGGAACCGCCGGCGTTTGTGGCGAAGCACGAAGAAGAGCAAGAGACGAAGGAGAATAAGCCTACTCTCGTCGAGCAGCTTCACCAGAAACACGTGGAGGAAGAAGAGAACAAACCCAGTCTCTTTGACAAGCTTCACCGATCCAGCAGCTCTTCTTCCTCTTCAAGCGATGAAGAAGGTGAGGACGGTGAGAAGAGGAAGAAGAAGAAGGAGAAGAAGAAGACTGTCGAAGGAGAGGATAAAACAGAGGAAGAGAATAAAGGAGTAATGGACAAGATCAAGGAGAAGTTTCCACACGCAAAGAAAACAGAGGATGATCATGCACCAGTCGTCACCGGCGTCCCAGAGACGGAGAAGATAGGAATGACCGAGAAGATAAAGGAGAAGCTTCCAGGCCACGGCAAGAAACCTGAGGATTCACCAGTCGTCGACACCGCGCCGGTGGTTGAGACAGCGACGCCAATTACGGCGGAGCATTCGGCAGAGCATCCTGCGGAAAAGAAGGGATTTTTGGAAAAGATCAAAGAAAAGCTTCCAGGTCATCACGCCAAGGGCACTGAAGAGATGGAGAAGAAAGAAAAAGAGTCTGATGCTTAA
>Esalsugineum|Thhalv10008706m|SK
ATGGCTGAAGAGTACAAGAACAGCGTTCCCGAGCACGAGACCCCAGAGGTCAAGGATCGGGGAGTGTTCGATTTCTTGGGGCAGAAGAAAGAGGAAGTGAAACCTCAAGAAACGACGACAAAGGTCGATGATGAAGCGATGGAGAACAAGCATACTCTCCTCGAGGAGCTTCAAGAGAAAACCGAGGAGGATAAGCAAAACAAGCCCAGTGTAATCGAAAAACTTCACGGATCCAACAGCTCTTCTTCCTCTAGCGATGAAGAAGGTGAGAAGAAGAAGAAGACCTATGAAGGAGAGGAAGAGAAGAAAGGAGTAATGGAGAATATCAAGGAGAAGCTTCCAGGCCACGGCAACAAAGCAGAGGATCATGATGTACCGGTCGTCACCACCATGCCAGCAACTCATTCGTCGGACCATGTTGTGGAGCATCACCAAACCGAGGAAGAGAAGAAAGGAATGACCGAGAAGATCAAGGAGAAGCTTCCAGGCCACAGCAAGAAACCAGAGGATTCACAAGTCGTCAACACCACGCCGATGGTTGAAACAGCGACGCCAATTACGGCGGAGCATACGGCGGAAAAGAAGGGTATTTTGGAAAAGATCAAAGAAAAGCTTCCAGGTCAACAGGCCAAGACCAATGGAGAGGAAGAGATGAAAGAGAAAGAGGCTGTTTAA
>Esalsugineum|Thhalv10010821m|YSK
ATGGAGTCTAATTATCAAAACCAATCGGGAGCGCAGCAGAGTCACCAACAGCTTGACCAATACGGAAATCCAGTCCCAGTCGGAACCGGAGTCTATGCAGCTCCGGTCATGGCTGGTGGCCTGCTTCATCGTTCTGGAAGTAGCTCTAGCTCTAGCTCTAGCTCGGAGGACGAGGGACTAGGTGGAAGGAGGAAGAAAAAGGGAATAACGGAGAAGATAAAGGAGAAGCTGCCATGTGGTCATCATGGGTCCCACCAGACTTCTTCAGCGATTGGCAACACCACGGCTTATGATACTACTGGCACCGGCGCCGTTCACCACGAGAAGAAAGGCATTGTGGAGAAGATCATGGACAAGCTTCCCGGTGGCCATTATTAG
>Esalsugineum|Thhalv10019152m|SK
ATGGCGGAGGAAACCAAGAACGTTCATGAGCAAGAGGTCCCAAGGGTAGCGACAGAGGAATCGCCGGCGGCGACGGCAGAGGTTACGGATCGTGGACTATTCGATTTCTTGGGGAAGAAGAAGGAGGAAACAAAACCAGAGGGGACAATCGACTCAGAGTTTGAGCAAAAGGTTCAGATTTCGGAGCCGGCGCCGGAGGTTAAACACGAGGAAGAAGAGAAGAAGCCGAGTCTCTTGGAGAAGCTTCACCGAAGTGACAGCTCTTCTAGCTCCTCAAGCGAGGAAGAAGGTGAAGATGGTGAGAAGAGGAAGAAGAAGAAGAAGGATAAGAAGAAGACTACTACTACTACTACTGCTGAAGGAGAGGTGAAAACAGAGGAGGAGAAAAAAGGGTTTATGGAGAAGCTGAAGGAGAAGCTTCCAGGACACGGAAAGAAGCCTGAAGATGCCTCAGCCGCCGCCCCCGCCGCACCTGTTGTTGTTCCTCCGGTGGAGGAAGCGCATCCGGCGGAGAAGAAGGGGATTTTGGAGAAGATTAAGGAGAAGCTTCCAGGATACCATCCCAAGACCGTAGAGGAGGAGAAGAAGGAAAAGGAATCTGGTTAA
>Esalsugineum|Thhalv10023775m|KS
ATGGCAGGAATCATCAACAAGATCGGAGATGCACTCCACATTGGAGGAGGCCACAAGGAAGACGAGCACAAGAAAGAGGAACACAAGAAACACGTGGACGAGCACAAGAGCGGAGAGCACAAAGAAGGTATCGTTGATAAGATCAAAGACAAGATCCACGGCGGAGAAGGCCACAGCGGCGGAGACGGCCACAAACATGACGGTGAGAAGAAAAAGAAGAAGGACAAGAAGGAGAAGAAACACCATGACGATGGTCACCAGACTCACCTCAGCAGCAGCAGTGACAGCGACAGCGATTAA
>Esalsugineum|Thhalv10026303m|SK
ATGGCGGATCATCCTCGTTCCAGTGAGCAGCAGGAAGCCGATGATGCAGCTTCCAAAGGCTGTGGGATGTTTGACTTTCTCAAGAAGAAGCCCGAAGACGAACCTTCCTCCGAGAATGCCGTTGTGACGACGACCAAGGAAGACAAGGATGCGGAGAAGCCTTCTCTCGCTGAAAGACTCCACCTTTCTGACAGCTCTTCATCAAGTGACGAGGAAGCGGGTGGAAATGGGGAAAAGAAGGAGAAGAAGGAGAAGAAGAAGAAGGTGTGTGGTCACAACAAGGAAGATGCTCCAGATCAGTGTGAAACAGAGGAGAAGAAAAGCATCATGGATAAGATCAAGGACAAGCTTCCTGCTGCTAAAGGTCATGACCTAGCCAACAAGGCTGATGAACACGAGGATGGGAAGGAGAAAGGGTTTATGGAGAAGATGAAGGATAAGCTTCCCGGGGGTCACCATGGAAACCCTGAACCTGAACCTAATCATGTCAACAGCAAGGAGAAAGGGTTTATGGAGAAGATCAAGGAGAAGCTTCCTGGTCATACCAAGCATGATCATGACGATGGTGAGAAGAAGAAGGAAACCTAG
>Esalsugineum|Thhalv10026916m|YSK
ATGGCTGATCTGAAGGACGAAAGAGGAAACCCGATCTACCTGGCCGACCAACACGGGAAGCCAGCTCAGCTGATGGACGAGTTTGGTAACGCGATGCACTTGACAGGTGTCGCAACCACCGTTCCTCACCTTAAGGAGAGCAGTTACACCGGTCCACACCCAATCACTGCCCCAGTCACCACCACCGATACTCCTCACCACGCACAACCTATCTCCGTGTCTCACAACCCTCTTGGAGACCATGATCTCCGCTGGTTCGGCATCTCCTCAGCTAACTCGACGGATGAGGATGGTCAAGGAGCAGGGAGGACAAGTAATATAACGAACGAAACTAAATCAAAGGTAGGCGGGAACGAGTCATCAAGCGCGAGGACCGTATCTGTTCACGAACCGCACGTTAAGAAAGGTTTCTTTAAGAAGATCAAGGATAAACTTTTGGGCCACCACGACGACCCGTGA
>Fvesca|mrna14934.1-v1.0-hybrid|YSK
ATGGCGCATTTCCAGAGCGAGTACGATAGAGACAAGACCACCGACGAGTTCGGAAACCCTATCCGCCGGACTGAGGACCCGGTTCACCACGGTGTAACTGGAGCAACCGCCGGGTACGGCAGTCATGACACGACCGGAACAGGCTATGGAACTCATGGTACAACTGGTACAGACTACGGAACCCATGGTACAACTGGTACTGGCTTCGGAACTCATGGCACTGGGCCGACTGGCTTCGCTGCAACAACGGCCGGCGGCGTGACCTCCGTCCCACTTCACCGCTCTGACAGCTCAAGCTCTTCTGAAGATGATGGATATGGCGGAAGGAGGAAGAAGAAGGGTTTGAAGGAGAAGATAAAGGAGAAGCTACCAGGTGGAAAGCACAGGTCCGACGATCCCTACGGTGCGACTACTACACCTTACGGTGGTGGCCAACACCAGGAGAAGGGAATGATGGACAAGATCAAAGAGAAGCTTCCCGGCCACCACTAA
>Fvesca|mrna14935.1-v1.0-hybrid|K
ATGGCGCACCAGAGCGAGAACGGCAGAGACACGACTGCCGACGAGTCCGGAAACCCGATCCGCCGGACTGAAGACCCGGTTCATCACCAAGGTGTAACTGAAGCAACCACCGGGAATGGCACTCATGACACTATAACAGGGTACGGAACTCATGAAACGACCGGAACGGGGCACAAGACTCATGGTACAACTGGTACAGGGAACGGAACTCATGAAACGACCGAAACGGGGCACAAGACTCATGGTACAACTGGTACAGGGAACGGAACTCATGGCAGGGCGGCCAGGGCCACTGGGCCAACTGGTTTCGCTGCAACAACGGCCGGCGGTCAGGGACTCCTGCATCACCGGTCTGACGGCTCATCAAGCTCTTCTGAGGATGACGGGTACGGCGGGAGGAGGAAGAAGGAGGAGAAGGAAAAAGAAGGGCTTGAAGAGAAGATTAAGGAGAAGCTGCCAGGCGGGAACAGTGACCATAGCGGCACTAATAATACGCCACCGTCTGATACCATCCCCCATGAGAAGAAGGGCATGATGGACAAGATCAAAGAGAAGCTTCCCGGCCATCATGAAATCGACCATTCATCGACTATAGATATATGTACCTAA
>Fvesca|mrna14938.1-v1.0-hybrid|YSK
ATGGCGCAATACCAGAGCGGTTACCCCACTCAGTCTCCCACTGACGAGTACGGAAACCCCGTGGGACGTAAGGACGAGTACGGCAACCCAATTCACACCGGAGCAACAACCGGCCAAGGCGTTCATCCCGGAACCGGAACTGGTCACGGAGGCGTCACTACTCTCACTCGCTCCGGCTCCGGCTCTAGCTCCTCTGAGGACGATGGCTGTGGTGGAAGGAGGAAGAAGGGTATGAAGGAGAAGATCAAGGAGAAGCTTCCAGGAGGCACCCACAAGACCGACGACCCCTACGGTACAGCCCCGACCACCGCACCTTACGGTGGACAGCAGCAGGATAGGGGAGTGATGGACCAAATCAAACAGAAGATCCCAGGTGGTCAAAAGCAAGATCCCTACAGCACTGGTCAGCATACTACTACACCAGGTTACGGCGTGGCCGGAGAGCACCATGAGAAAAAGGGCATGGTGGACCAGATAAAAGAGAAGATCCCAGGTGGTCAAAAGCAAGATCCCTACAGCACTGCTCATCATACTGGTGCTACACCGGGTTACGGCGTCGCCGGAGAGCATCATGAGAAGAAGGGGATGGTGGACCAGGTGAAAGAGAAGCTACCAGGTGGTCTTACCGGTGGACAAGATCCCCACAACACCACTCACACTCACACCACTGCGGCACCGGCTTACGGTACCGGAACCGGGGAGCACCAGGAGAAGAAGGGCATGATGGACAAGATCAAGGAAAAGCTTCCCGGTGGACACACCACTACTCGATGA
>Fvesca|mrna14940.1-v1.0-hybrid|YSK
ATGGCGCAATACCAGAGCGGTTACCCCACTCAGTCTCCCACTGACGAGTACGGAAACCCCGTGGGACGTAAGGACGAGTACGGCAACCCAATTCACACCGGAGCAACCACCGGCCAAGGCGTTCATCCCGTCACCGGAACCGGAACAGGAACTGGTCACGGAGGCGTCACTACTCTCACTCGCTCCGGCTCCAGCTCTAGCTCCTCTGAGGACGATGGCTGTGGTGGAAGGAGGAAGAAGGGTATGAAGGAGAAGATCAAGGAGAAGCTTCCAGGAGGCACCCGCAAGACCGACGACCCCTACGGTACAGCCCCGACCACCGCACCTTACGGTGGACAGAACCAGGATAGGGGAGTGATGGACAAAATCCAAGAGAAGATCCCAGGTGGTCAAAAGCAAGATCCCTACAGCACTGGTCAGCACACTAGTGCTACACCGGGTTACGGCGTCGCCGGAGAGCATGAGAAGAAGGGGATGGTGGACCAGGTCAAAGAGAAGCTACCAGGTGGTCTTACCGGTGGACAAGATCCCCACAACACCACTCACACTCACACCACTGCGGCACCGGCTTACGGTACCGGAACCGGGGAGCAGCAGGAGAAAAAGGGCATGGTGGACCAGGTCAAAGAGAAGCTACCAGGTGGTCTTACTGGTGGACAAGATCCCCACAACACCACTCACACTCACACCACTGCGGCACCGGCTTACGGTACCGGAACCGGGGAGCAGCAGGAGAAGAAGGGCATGATGGACAAGATCAAGGAGAAGCTTCCCGCTGGAACTACTCGATGA
>Fvesca|mrna17179.1-v1.0-hybrid|SK
ATGGCGGATCAGTACCAGAAAGAGACCAAAGAGAACCATGCAGCAGCAAAGGTGGAAGAAGAGCCTGCTACTGGCTGTGGGATGTTTGATTTCTTGAAGAAGAAGGAAAATGAGAAGCCCCAACCTGAAGAACACAAACACACCACGGCTGAAAAGCTCCACCATCATGATGGCAACGACTCTAGCTCGTCTAGCAGTGACGAAGAAGGTGGGGAGAAGAAAAAGAAGGGACTGAAAGGTAAGATCAAGGAGAAGATCGCCAGCAAAAAGAACGAGGAAGATCACCATTCACCGATTCCCGCTGCAAAGAGCAATGATATCGAGAGTGGAGTTTCAAATGGTCAGGAGAAGAAGGGATTCATAGAGAAAATAAAAGAGAAGCTTCCTGGACAGCACAAGGAAGCTGAAGCCGGTGCTCCTCCTGAGTATCATTCTCCACATGAAGGTGAGCCAAAGGAGAAGAAAGGAATTATGGAGAAGATTAAGGAGAAGCTCCCTGGTGGTAACAAAAATGAAGAGGAGAAGCCCAAGGAGTACTAA
>Fvesca|mrna21840.1-v1.0-hybrid|YSK
ATGTCTGAAATCCGAGACGAGTTCGGCAACCCCGTCCCGCTCACCGACCAGTATGGCAACCCAGTTCAATTGACAGACGAGCTAGGCCGCCCCATACACCTCTCTGGCATCGCCACCACCGAGGGCGCACAAGGCCAAGCCATCCGTACCGGAGAGCACCACACCGGTACACAAGGCTCTACAGGCACCGGTCTCCACATCCCTGGCACGGGGACACACGCTCCAGGCACCGGTGTTCATGTCCCCGGCACCGGCCAACACGTTCCGGGCACAGGTGCACACATTCCGGGGACGGGCATACATGTCCCGGGTACAGGTGAACATGTTCCGGGGACAGGTGCACATGTCCCGGGTACAGGTGCTCATGTTCCGGGCACTGGTGCTCACATGCCGGGAATGACTGCGGGTGATGGTGTTGGTCTGATGGCTGCCGTGCACGTAACCGATAAACCCAAAACTGTAGGTGAGCATCTTCACCAGGAACGCCACACCGGCGTGGCCGGTGAACACCGTCGCAGCTCTAGCTCTAGCTCTTCGGAGGAGGATGACGGGAAAGGAGGGAGGATTAGGAAGAAGAAGGGACTGAAGGAGAAGATAAAGGAAACCTTTGGAGGTAAGCACAAGGATGAGCATCCGCAGGCGGGGCCAACCTTCAAGACCCCAACGACTACTCCACAAGAGCATGAGAAGAAAGGCATGATGGAGAAGATCAAGGAGAAGTTGCCTGGTCACCATGCCCACTGA
>Gbiloba|Gb_01710|K
ATGGCTCAGCAAAGACGAGGACAAGGAATGAATCCTGCAGAAACCGAGCAGCAACAGAGGGGCCTGTTCGGAATGGGTGGAGATAATAACGAAGATCAGCAGCAACAAACTGCGCCTGCATACCAATCCCACCCTCAAAATCCTGCAGGAACCGAGCAGCAACAGAGGGGCCTGTTCGGAATGGGTGGAGGTAATAAGGAAGATCAACAGCAACAAACTGCGCCTGCATACCAATCCCACCCTCAAAATCCTTCAGCTACCTATGGTGTAGGAGAGGGGATGAAACATTCAGGCCAAGGAATGCAGCCTGGCCCTGGAGACGATCAGAAGAAGGGCTTCACGGAAAAAGTCGTGGATAAGCTCCCTGGCCGCAAGTAG
>Gbiloba|Gb_07598|SK
ATGAGTAACGAAGTACCATCATCTGAGGCTGTTCCTCTCCCACATCATCATGAAGAGCGTGGCCTATTATTCGGTCACAAGGAGGAGGAGGAGGAGAAGAAGCAGCATCATGATCACAACAGCTCAAGCTCTTCTAGCGATGAGGAGGAAGGGGGTGAGAAGAAGGAAGGAGGAGGAAGGAAGAAGAAGGGTCTCAAGGACAAGATCAAAGAGAAGCTGCCAGGTCATCATGGTGATGAAAAGAAGGAAGGGGAAGAGGTAGCCCATGAACAACTACATGAAATGCCAGAGGAAGATCGTGAGGAGAAGGAGAAGAAGGGTCTGATGGAGAAGATCAAGGAGAAGCTTCCTGGACGTCATGAGAAGAAGTTGGAGGGGGGAGAGTGTGGGGATGTGAAGGAGAAACCAGTGGAAGAAGAGAAGGAGAAGAAGGGCCTGATGGAGAAGATCATGGAGAAACTTCCTGGACATCATAAGAAGGAAGGCTAG
>Gbiloba|Gb_07599|SK
ATGGCTTACGAAACGCCCTCAGGCGAGCCCGTGCCAACCGCAGAGCAGCAGGACCGCGGTTTGTTTGGTCTGTTTGGTAAGAAGAAGGAAGATGGGCAAACCCACGTCGACCACCATGACCCTCCTCTCCATTCTTCCCAGCCCACTGCTATTCCTCATCAGCCTGCACCCCATTCCTACGGCGAACCTCACCATGCTGCTCCACCTGCTGTCTCTCACCACGAGGTCCACGGATCGACTCCCGCTGAGGCAAAGAAGCATGAACACAGTCCCCAAGGCAAGCTTCATCGCAGTCACAGCTCCAGCTCCAGCTCTTCGAGCGATGAGGAGGAAGGGGGTAGGAAGAAGGAAGGGGGGAGAAAGAAGAAGGGGCTCAAGGACAAGATCAAAGAGAAGCTGCCAGGTCATCATGATGGTCAAGGGGAAGGGGGTGTCCATCAGGAGCACCATGAAAAACCAATTGTGGAAGAAGATAAGGAGAAGAAGGGTCTGATGGAGAAGATCAAGGAGAAGCTTCCTGGACATCATAAAAAGGAAGGGGAGTGA
>Gbiloba|Gb_07622|SK
ATGGCTCACGAAGCACAGTCAGGCGAGCAAGTGGCAGCCACAGAACAGAAGGACCGCGGTTTGTTTGGTTTGTTTGGTAAGAAGAAGGAAGATGGGCAAACCCATGTTGACCCTCCTCTCCATTCTTCCCAAAACACTGCTGCTCCTCATCAGCCTGCACCCCATTCCTACGGAGAACCCCAGCATGCTGCTCCACCTGTTGTCTCTCACCACGAGGTCCCCGGTTCGACTCCCTTTGAGGCAAACCAGTATGCCCAAGAGAAGCACGAGCATGGTCTCCAAGGCAAGCCTCATCGCACTCACAGCTCCAGCTCCAGCTCTTCAAGCGATGAGGAGGAAGGGGGTAGAAAGAAGGAAGGCGGGAGAAAGAAGAAGGGGCTCAAGGAGAAGGTCAAAGAGAAGCTGCCAGGTCATCATGGTGATGAAAATAAGGTGGAAGGGGAAGGGGGTGCCCCTGATTACCGTCAGTCAGAAGAGAAAAAACATGGACTCTTCGGCCATTAG
>Gbiloba|Gb_07623|SK
ATGGCTCACGAAGCACAGTCAAGGGAGCCTGTGGCGGCCACAGAACAGAAGGACCGCGGTTTGTTTGGTTTGTTTGGTAAGAAGAAAGAAGATGGGCAAACCCATGTTGACCCTCCTCTCCATTCTTCCCATAACACTGCTACTCCTCATCAGCCCGCACCCCATCCCTACGGCGAACCTCAGCATGCTGCTCCACCTGTTGTCTCTCACCACGAGGTCCCCGGTTCGACTCCCTTTGAGGCAAACCAGTATGCCCCAGAGAAGCACGAACATGGTCTCCAAGGCAAGCCTCATCGCACTCACAGCTCCAGCTCCAACTCTTCAAGCGATGAGGAGGAAGGCGGTAGGAAGAAGGAAGGGGAAGGGGGGAGAAAGAAGAAGGGGATCAAGGACAAGGTCAAAGAGAAGCTGCCAGGTCATCATGGTGATGAAAATAAGGTGGAAGGGGAAGGAGGTGCCCCTGATTACAGTCAGTTAATCAGTCAGACAGAAGAGAAAAAGCATGGACTCGTTGGCCACCATTAG
>Gbiloba|Gb_13997|K
ATGGCAGATTTGGGGATGGGGCTGCAGCAGCACCAGAGGAGGAGCCAAGGTGTAGAGGATGCTGCTGCTCACATTCAACCTCGTGAGAAATCCCCACAGTATGAAGAGAAGGATGGGCACGACCATAAGAAAAAAGGCGTGGCAGGAAGGGTAAAGGACACGCTTACCAGCGTTAAGGACGCTGTCACGGGGCAACACAAGGGAACAGTAGCGCCACCATGTGACCAGGAGCCGAGGCGTCCTGAGGGCGGGGAGAAGGTTGGGTGCATGGAGAAAATCAAGGATTTAGTAACGGGGCAGAAGCCCGGCCACGGGACGGCTTCTGCAGCTGCAGCCCATGTAAGAAGCGGTGAATCTCAGGTCCCCTCGTCTGGTCCTATGAGGCTAGAGACACCAACAGGGCGGCAATTTTAA
>Gbiloba|Gb_34185|K
ATGGCTCAGCCAAGACAAGGAATGAATTCTGCAGGAACCGATCAGCAACAGAGGGGCCTGTTCGGAATCGGTGGAGGTAATAAGGAAGATCAGCGGCAACAAACTGCGACTGCATACCCATCCCACCCTCAAAATCCTGCAGCTACCTATGGCGTAGGAGAGGGGATGAAACATGGAGGCCAAGGAATGCAGCCTGCCTATGGAGAAACTCAGAAGAAGGGCTTCACGGAAAAAATCATGGATAAACTCCCGGGCCGTAATAAGGAACATCAGCATCAACAAACTGCTCCTTCGTACCAAAGTTCTGCAGCTACCCATGGTGTAGGAGACGGGATGAAACATGCAGGCCAAGGAATGCATCCTGCCTATGGAGACCCTCAGAAGAAAGGCCTCATGGAAAAAATCAAGGAGAAGCTCCCGGGCAGTAAGTAG
>Gbiloba|Gb_34999|K
ATGGCGAATTATGGACAAGATCGACAGGCCGGAAGAGGTAGTGAAGCGTACCAGCTTGATCCCTATGATGAGCAATGTCATCGTAATGACGGCCATGATGTGCACAAGAAAAAGGGCGTGGCAGGAAAGGTTAAGGAGACTTTAAGCATCATGAGGGACACTGTGACTGGACACCACAAGAAGCATGATGATCAGGCCGGCCATGACGAACACGGCCAAATGTATGGAGTCGGCCATGAACACGAAGCTCAGAAGGTGGGCTGCATGGACAAGATGAAGGATTTGATAAAAGGGCAGAAGCCAAGAGAAAAAAAGAATGGAATGAGGTGCTATGCCCACTCTGCACACTGGAGTGCTAACACAGCTCGGCCTCACTGCAGCACTGAGGGTGCTATTCATGGCGGGCATATGGTAGGAGGTCGGTTTTCAGGACACCTTCTGTCAAATTCGAAAACGCGACCTTATGGCTATGAGGAAGGACATAATTTGGGTGGCAGTGGATATTCGCAAGGACACAAGGCTAAGAAGGAAGGAGTCATGTCCAAGGTGATGGACAAGCTTCATTTGGGATCCGCCCACCATGCTCCGGAACGACGTAAGCATGAACCTCAAGCTTACCATTGA
>Gmax|Glyma.04G009400.1|SK
ATGGCAGACGAGACCCAGAACAAGTATGAGAGCTCTGAGGTTGAGGTCCAGGATCGTGGTGTTTTTGACTTTCTCGGTAAGAAAAAGGATGAAGAAGACAAGCCTCATCCTCAGGAGGAGGTCATCGCCACCGAGTTTCAAAAAGTCACTGTCTCAGACCAAGGAGAGAACAAGCACAGCCTCTTAGAAAAGCTTCACCGATCTGACAGCAGCTCTAGCTCTTCAAGTGAGGAGGAAGGAGAAGATGGAGAGAAAAGGAAGAAGAAGAAGAAGGAAAAGAAAGGGCTGAAAGAGAAGATCGAGGAGAAAATAGAGGGTGATCATCATCATCACAAGGATGAGGACACAAGTGTCCCTGTTGAGAAAGTTGAGGTTGTTGAAACAGCACATGCTGAGGAAAAGAAGGGGTTCCTCGACAAGATTAAGGAGAAGCTACCAGGGCACAAGAAGACAGAGGAGGCCACAGCTACTACTCCTCCTCCACCACCACCTGTTGCATCATTGGAGCATGGTGAAGGTGCTCATCATGAAGGAGAGGCCAAGGAGAAGAAAGGTATATTAGAAAAGATAAAAGAGAAGCTTCCTGGTTATCACTCCAAGACAGAGGAGGAAAAGGAAAAGGAAAAGGAGAGTGGTGCTCATTGA
>Gmax|Glyma.04G009900.1|YSK
ATGGCTGAAGCACAACTACGAGACCAGCATGGCAACCCTGTCCCACTCACCGATCAATACGGTAATCCGGTTATCTTAACTGACGAGCGCGGTAATCCCGTCCAACTCACTGGTGTCGCTACCACCGCTACCGGCACAGCAGGTTCTGGGTTTGGGTCCTATGGTACCGGTGCTTACGGTGGTGGTGCAAGTGCAACCACCGTTGCAGATCTTTTGGCAACCCAACCAAGGAGTGGCAGGGAGGCTAGAGAGCTTCGTCGTTCCTCCAGTTCAAGCTCTAGCTCGTCTGAGGATGATGGGCAAGGTGGGAGGAGGAAGAAGGGAGTGAAGGATAAAATAAAAGAGAAACTACCAGGGGTAGGAGGAGGGAATAATAATAAGGAGCATGCACACACAACAACTGCTCCAACCACCGCCACTAACCACCCTGCTGATCAGCATGAGAAGAAGGGCATAATGGAGAGGATCAAAGAAAAATTGCCTGGCCACCACACCCACTGA
>Gmax|Glyma.05G216000.1|K
ATGGCCTCCGTTCAGTGCCACAAAACCTGCAAAGTGAGCTGCCAACAGGAAAACCAGCACGCCTCGTTTGGGCAGAAAGTTTCTGACTTGTTCAAAGGGCATCAACATAATGACCACAGCTCCAATTATGCCACCCAAACCAAAGTGCTTTCCCAGTCAGGGTCAGGGTTAGGCCCCTTCACCACCAAAACTCAAACACAATGCGGTTGCCCCCAAACACATCTCAGTACCACTCATGGCTCCAACACAAAAGGCCATGGCCATGGCCAAGGGAGAATTAAGAGGGAGCACAAGAGAGGGATGCTGCAGAACATCAAGGATCGCTTATCAGGTGACACCAGCAGCGACAGCGAGAGCGACAACGAAACTTGCCACAAGAGGAAGGCAAGTCATTAA
>Gmax|Glyma.07G090400.1|YK
ATGGCAAGTTATCAGAAGCACTACGATGATCAGGGTCGCAAGGTCGACGAGTATGGCAATGTTGAGAGGCAAACTGACGAATATGGCAACCCGGTTCATGCCACTAGTGTCACTTATGTAGCCACTAAAAGTGTTGGTGGCTACAATGATGACACTAATAAGCAACATGATACCACCGGTGTCTATCCTGAGAAAGATACCGGTAGGCATCATTTTGGTCGTGGTTACGATGGTGACACTAATAAGCAACAACATGATGCTATTGGTGTTTATCCCGGAATAGACATTGGTAGAGATCATGAGACTACCGGTGTTTATGGCCTAAACACCGATAGACATCATGGAACGACTGGTGTCAATCCCGGAATAGACACCCATAACCAACAACATGGGACTACCGGTGGTTATGCTGGTGACACTGGAAGGCAGCATGGGAATACAGGTGGCCTTTACTATGGAACCGACACCGCGGACACAGGAACCGGTCCTAGAAGTGGAAACACCGGTGGCACCGGTTATGGAGGCACTGGTGGTACTGATTATGGAACAGCTGGTGGCACTGGTTATGGAAGTGGAACTGGCTATGGAATCAACACTGGGGGTGCGCACACTGAAGCAGGGTATGGGAAGGAGCATCGTCAGCATGAGCAATCTCATGGTGGTCAGCACGAGAAGAAAGGGATACTGGACAAGATTAAGGAGAAGCTTCCTGGAGGACACAGTGACAAGTAG
>Gmax|Glyma.08G048900.1|YK
ATGGCACACTATCAGAACCAGTACGGTGCAGTTCCTGTTAGCAAGGATCCAATTCAGAAGGAAAAGGAGACTAATGGAGACACCACTGGAATTGCCGTTGACGGAGGTGGTGTTGCTGGCAGTACACAAGTGATAGCAGAAGAAGATTATGATCATAGAAGAACCACCACCACCACCACCACCACCACCGCTGTGGACAACCATCCCCATAAGAAAGGAATAATAGAGAAAATTAAGGAGAAGCTTCCTGGGACACATCACCACAACAACAAATAG
>Gmax|Glyma.09G185500.1|YK
ATGCTTGCATGCATCTTTCATCATCCAACATCACACACAACTACTACAAGTACTTCCTTACAATCAAAACCAACAACAACTATGGCAAGTTATCAAAAGCACTACGATGATCAGGGTCGCAAGGTTGACGAGTATGGCAACGTTGAGAAGCAAACCGACGAATACGGCAACCCTGTTCATGCTGCTAGTGTCACCTATGTAGCCACCAGAACTGCTGCTGGTGGTTACAGTGATGACATTAATAAGCAACATGATACCACCAATGCCTACGGCGTAGACACTGGTAGACAGCATTCTAGTGGTGGCTACGATGGTGACACTAATAAACATCATGGAACTACTGGTGGCTATAATGATGACACCAATAGACATCATGGAACTACCGGTGTCTATGGTATAGACACCGATAGGCAACAACATGGGACTACTGGTGGCTATGCCGGTGACACTGGTAGGCAACATGGGAACATCGGTGGCCCTTACTATGGAACCAACACCGCAGACACCGGTACTGGTCCCAGAAGTGGAACCACGGGCGGCACCGGTTATGGAGGCACTGGTGGCACTGATTATGGAACAACTGGTGGCACTGGTTATGGAAGTGGAACTGGGTATGGAGTCAACACTGGGGGTGCGCACACTGAAGCAGGATATAGGAAGGAACATCGTCAGCATGACCAATCTCATGGTGATCAGAACGAGAAGAAAGGGATTATGGACAAGATTAAGGAGAAGCTTCCTGGAGGACACAGTGACAAGTAG
>Gmax|Glyma.12G235800.1|YSK
ATGGCACAAGTTGAACTTCGTGACGAGCATGGGAACCCAGTTGAACTAACAGATGCATATGGGAATCCGGTTTGGTTAACGGACGAGAAAGGCAACCCGGTGCACCTCACGGCTGTGGCAACCAATGCACACAAATCTATGCTTCAGAATGACACCCCACAAGAGCTTCCTCACTCCAAGAGTTCAAGCTCGTCTGAGGATGAAGGGCATGGAGAGAGGATCAGGAAGGGACTGAAGGATAACATAGAAGAAAAGTTACCAGCTGGAGAAGGAGTAGTGAAGGAGAATAAACACACCACAATTGCTGCTTCTACTTCTACAACAGATACTAGTGATGCTAATCACCACCCAACCACTGAGCATGAGAAGAAGAGTATCATAGACAAGATTAAAGAAAAATTCCAATAA
>Gmax|Glyma.13G201300.1|YSK
ATGGCACAAGTTGAACTGCGAGATGAGCATGGGAACCCAGTTGAACTCACAGATGCATATGGGAATCCGGTTTGGTTAACGGACGAGAAAGGCAAACCGGTGCACCTCACCGGTGTGGCAACCACTGCACACAAATGTTTGCAAGAGAATGACACACCACAAGAGCTTCCTCACTCCAAGAGCTCAAGCTCTAGCTCTTCTGAGGATGAAGAGCATGGAGGGAGGAGCAAGAAGGGACTGAAGGATAAAATAGAAGAGAAGTTGCCAGGAGGAGAAGAAGGAGAGGGAAAGGAGCATGCACACACCACAACAGTTACTTCTGCTACTACCACAGATAGTGGTGCTAATCACCACCCAACCACAACCACTGACCATGAGAAGAAGAGTATAATAGACAAGATTAAAGAAAAATTCCAATAA
>Gmax|Glyma.16G037900.1|KS
ATGTCAGGGATCATTCACAAGATTGAGGAGACCCTTCATGTGGGAGGCCACAAGAAGGAGGAGGAGCACAAGGGTGAGCAGCACCATGGTGGAGAATACAAAGGGGAGCATCATGGTGAACACAGTACTGAATACAAAGGAGAGCATCATGTTGGTGAGCACAAGCCGGAGCACCATGGAGGAGAAGAGCACAAAGAGGGGTTCCTAGACAAGATCAAGGACAAGATCCACGGCGAGGAGGGTGGCGCCACCGCCGAGGGCGAGAAGAAGAAGAAGAAGAAGGAGAAGAAGAAGCATGAACATGGCCATGACAGCAGCAGCAGCAGTGACAGTGATTAG
>Gmax|Glyma.16G038000.1|KS
ATGTCAGGGATCATTCACAAGATTGAGGAAACCCTTCATGTGGGAGGGCACAAGAAAGAGGAGGAGCACAAGGGTGAACACCATGGTGGAGAACACAAAGGGGAGCAACATGGGGAAGAACACAAAGAGGGTTTCGCAGACAAGATCAAGGACAAAATTCATGGCGAGGGCGAGAAGAAGAAGAAGGAGAAAAAGAAGCGTGAACATGGCCATGAGGATGGCCATGACAGTAGCAGTGGCAGTGATAGTGATTAG
>Gmax|Glyma.17G187600.1|KS
ATGTCCGGGATCATCCACAAGATTGAGGAGACCCTCCATGTGGGAGGGCACAAGAAAGAGGAGCACAAAGGAGAACACCATGGTGAGCACAAAGGTGAACACAAAGGAGAACACCATGGTGAGCACAAAGGTGAACACAAAGGAGAACAACACCATGGGGAGCACAAGGAGGGACTTGTGGATAAGATCAAGGACAAGATCCATGGTGATGGCCATGACAAGGGTGAGAAAAAGAAGAAGAAGGACAAGAAGAAGAAGGAGCATGGACATGACCATCATGGTCATAGCAGCAGCAGTGACAGTGATTAG
>Gmax|Glyma.19G114700.1|KS
ATGTCAGGGATCATTCACAAGATTGGGGAGACCCTTCATGTGGGAGGGCACAAGAAGGAGGAGGAGCATAAGGGTGAGCACCATGCTGGAGAATACAAAGGGGAGCACCATGGTGAACACAGTAGTGAGTACAAAGGAGAGCATCATGGTGAACACAAAGCTGGAGAGTACCATGGTGAGCACAAGCCAGAGCACAAAGAGGGGTTCCTAGACAAAGTCAAGGACAAGATCCATGGTGAGGGCGGCGCCGCCGAGGGCGAGAAGAAGAAGAAGGAGAAGAAGAAGAAGGAGCATGGCCATGAGCATGGCCATGACAGCAGCAGCAGCAGTGACAGTGATTAA
>Graimondii|Gorai.002G119600.1|SK
ATGGCTGAGGAGCATACCAAGGTTGGTGGTGAGGAAGCAGTGGCGAGCAAGGAGCGAGGGATGTTTGATTTCTTGGGGAAGAAAGAAGAGGAGAAGCCTCAACCTCAAGAGGAGGTGGTCGCCACCCAGTTTGAGAAAGTCAAGATAGAAGAGGAACATAAGGAAGATGAGAAGAAACACAGTCTCCTGGACAAGCTTCACCGATCCAATAGCACCTCCAGCTCTTCTAGTGACGAGGAAGAAGGTGATGGCGGAGAGAAGAAGAAGAAGAAAAAGGAGAAGAAGGGAAAGAAAGAAGAGGACAGTGCAGTCCCAGTGGAGAAGTGCGATGAGGCGGCAACAGTTCACCACTCAGAGACGCCGGAAAAGAAGGGTTTCATGGAGAAGATCAAAGACAAACTCCCAGGACAGCATAAGAAAGATGAAGAGGTCACCACCCCACCACCAGCTGCTGCTGCCCCAACTGAGAACGACCACCATGAGGGAGAGACAAAAGAGAAGAAGGGATTTTTGGAGAAAATCAAGGAGAAAATTCCTGGTTACCACTCCAAAACAGAGGACGAGAAGGAAAAAGAGACCACTGCTCCCCATTAA
>Graimondii|Gorai.005G245900.1|YSK
ATGGCTGATTTAACAGATGAAAATGGTAACCCTATTCAACTCACTGATGAGCAAGGCAACCCGGTGCAATTGACCGATGAATATGGTAACCCCATCCACGTCATTGGCGTAGCCACCAAGTCCCCACCTATGCACGGTGGTGATCAGATCAGTGTTGTTGCTGCTGAGTATCAACAGCAGCAGCAGTATCGACCGCCGCCACTGCGTCCGGAGGTTTCCAGCAAGGAAGAGATTCAGTCTTTTAACAGCTCCAGCACTAGCTCGTTTGAAGATGATGGAGTAAGTGAGAAGAAAGGGAGGAAGGATAAAACAAAAGAGAAATTAGCAGGTAGAAATTATGAGGAGGAGGAGGAGCAATTTCATACCACAACTAACGCTGCCAAAACCTCTATCGCAACCACCACCGCCGCACCGCCTCAACAGCCGTACGTTGAGCAAGAGGAGATGTGTTTGAGGGAGAAGATAAAAGCGAAATTGCCGTGGTGA
>Graimondii|Gorai.007G199900.1|YSK
ATGGCACACTTTCAGAATCAATATTCTGCTCCCGAAGTTACGCAAACTGACGCATATGGCAACCCAACTCGCCGGACAGACGAGTACGGCAACCCAATCCCGACTCAGGAGACTGGCCGTGGAATTCTAGGGATCGGTGGACATCATCACGGAGGCCATCATGGACTCCATCGTACTGGAAGTTCCTCTAGCTCGAGCTCATCTTCGGAAGACGAAGGAACGGGGAAGAAGAAGAAGGGACTGAAACAGAGGCTAAAGGAGAAGATACCAGGTAACAAAGAGCATCAATCTCAGGCCACCTCAACTACAACCCCAGGGCAGGGGCCTACGTATCACCAGCAGCACCACGAGAAGAAAGGAGTGATGGACAAGATCAAGGAGAAGCTCCCTGGTCACCACAACCCTTGA
>Graimondii|Gorai.008G030800.1|YSK
ATGTCTGATTTAAGAGATGTGCACGGCAACCCCATTCCACTTACTGACGAGCATGGCAACCCCGTTCAATTGACTGACGAACATGGTAACCCCGTTTACGTCTCTGGTGTAGCCGCCAAGCAGACAGATATGTATGGTGGTCAGATGGGATATGATCCCACTCTTTCCGCCGCTACTGAGTATCAGCAGCAACAGCAGCTCCGGCCTCAGTACCTGCAGCAGGAGGAACAGCAGCCGCAGTATCAGCCACAGCACCTGCATTACGAGGTTTCCACCACAGAAGAGATTCAGCGCTCCAACGCCTCCAGCCCTAGCTCGTCTGAGGACGATGGGATGGGCGGTAGAAGGAAGAAGAAAGGGCTGAAGGAGAAAATAAAGGAGAAACTAACGGGTGGAAAGCATAAGACGGAGGCGGGGGAGGAGGGGCAATCACAAACCGTAACCTACGTTGCCAAAACCAGAATCACAACAACCAGCAACGCAACAACGCCGCCGCCTGAGCAGCACTACCACCACCATGATCAACATGAGAAGAAGAGTATGATGGAGAAGATAAAGGAAAAATTGCCTGGTCATCACAGCCATTGA
>Graimondii|Gorai.008G038700.1|SK
ATGGAAGGTCATCAAGGTGAGGGAGATCACAACAAGGCAGCGATGGAGACAACGGATCGTGGTATGTTCGATTTCATGAAAAAGAAAGATGAGGAGCAAGACAATGAGAAGAAGGAAGAGAAGCCAACTCTCATGGGAAAACTCCATCGTTCAAATAGCAGCTCTAGCTCATCTAGTGATGAAGAAGAGATAGGAGAAGATGGTGAGAAAAAGAAGAAGAAGAAGAAGAAAGGATTGAAGGAAAAAATCAAAGAAAAGATTGGTGGTGACAAAGAAGCAGCAGAGCATAAAGATGCATCGATCCCACCCGAGAATGCAGAGGAAAAGAAAGGGATTTTAGATAAGATAAAAGAAAAACTCCCTGGTCAGCATAAGAAAGCCGAAGAAGATGGTGGCTATGATGGGCATCCTACCGAAGGTGAGCCAAAGGAGAAAGGATTCTTGGAGAAGATCAAGGAAAAGATTCCAGGGTGCCATGGAAACAAACCTGAAGAAGATCATAAGGCTACCAAAAATTGA
>Graimondii|Gorai.009G189500.1|SK
ATGGCCGAGGAGCATACCAGTAAGGCCCCTGAGTTGGAGAGCAACGTTAGCGGTGAAGGAGCAGTGGAGAGCAAGGACCGAGGGTTGTTCGATTTCATGGGGAAGAAAGAAGAGGAGAAGCCTCAAGGGGAGGTGATCGTAACCGAGTTTGAAAAGGTTACTATCGAAGAGACAAAGGCAGAGGAAGAAGGTGAGGAGAAGAAGAAGCATGGTCTCCTGGAGAAGCTTCACCGATCAGATAGCAGCAGCTCCAGCTCTTCAAGCGACGAGGAAGAAGGTGAAGGAGAAGAGAAGAAGAAGAAGAAAAAGAAGGAGAAGAAGGGACTGAAAGAAAAGATTGAAGAGAAGTTAGAAGGAGAGAAGAAAGAAGAGGACACTTCAGTTCCAGTAGAGAAGTGCGATGAGCCAGTAGTCCAGCCAGAGACGCCAGAGAAGAAAGGTTTCCTCGAGAAGATCAAGGAGAAACTCCCTGGACAACACAAGAAAGCTGAAGAGGCCAGTAGCCCAGCTCCAGCCCCAGCCCCAGCCCCAGCCCCAGCAGCTGAGCCCCATCACGAAGGGGAGTCAAAGGAAAAGAAGGGAATTTTGGAGAAAATCAAGGAGAAGCTTCCTGGTTACCACTCCAAATCAGATGAAGAAAAAGAAAAGGCTTGA
>Graimondii|Gorai.012G154800.1|YSK
ATGAATAATTGTTTGCTTTACTGTAAAACACATCTCCCCTTTTTACGTATACGAAAAATGGCTGATTTGAGAGACGAACACGGCAACCCTATTCAACTCACCGACGAACACGGCAACCCGGTTCAACTCACTGACGAACACGGTAACCCCATTTATGTCACCGGTATTGCCACCAAGCATCCCACGACGACAACGTCACTGTCGGGTTTAATGGGATATGGCACCGGTTCCGCCGTCGCCACTGATCAGTCGCAACAGCAGCTGCAGCCACCGCCTCCGCAGCAAACACAGCCGCTGCATTACGAGGTTTCCGGCAAGGAAAAGATTCAACGCTCCAGCAGCTCCAGCTCCAGCTCTAGCTCGTCGGAGGATGATGGGATGGGCGGTAGAAGGAAGAAAGGGCTGAAAGAGAAAGTAAAGGAGAAGCTAACAAGTGGAAAGAAGAAGGAGGAGGATCAATCTCAGACCAAAACTTCGGCTGTCAAAACCACAGCGTCAACCACAACCACCACGACCGGTCCCCCGCCGGGTCAGCACCACGAGAAGAAGAGTGTGATAGAGAAGATAAAGGAAAAACTACCTGGTCATCATGCTCATTAA
>Graimondii|Gorai.013G180700.1|K
ATGTTACCAATGTTCAGATTACATACCCTTGCAGGTTCTTTTTCTTGTTCCTTACTAGTGCAACATATTCTGTTTTTACAGAAGAACATCAACAAAGATGCTTCAATGGAGTTGTTGGACTTTTCACAAGGCTTTTCGGGTACACATTTTAAGGGCAAATCATCATCATTCCAGAAAAAACTTGGTTTCCTAAAATCTGGAAAAGAAGGTTCGAAAAACCTGCAGAATGATAAAAAACAAAAAGGAGAGACAAAAGAGAAGAAGAGATTTTTGGAGAAAATCAAGGAGAAAATTCCTGGTTACCACTCCAAAACAGAGGACGAGAAGGAAAAAGAGACCACTGCTCCCCATTAA
>Kfedtschenkoi|Kaladp0018s0236.1|YSK
ATGTCAGATTTACGAGATGAGTACGGCAACCCGATCCAGCTGACTGACGAGTTCGGCAACCCCGTCCAGCTTCGGGACGAGCACGGCAACCCCATGCACCTCACCGGCGTCGCCACCGCCCCCCATGCCGGTCACGGAGGCGGCGTGGCTGACACTGACGTAGCCGGTGGCGGAGCTGGCCATCATGCTCCCAAGGAGGAGCTTCCACGCTCAGGCAGCTCCAGCTCCAGCTCATCGTCGGAGGACGACGGGCAAGGAGGGAGGAGGAAGAAGGGGCTGAAGCAGAAGATAAAGGAGAAGCTGGGCGGAGGGAAGGAGGAGGATCGTCCCACCGCTGCCGGTGCCGACAAGCATGGGGCGGCGGCCGCCACAACCACTCCGGGAGCGGTGCACGGGGAGCATGAGAAGAAGAGTATGATGGAGAAGATCAAGCAGAAACTCCCAGGACACCATGCTCATTAG
>Kfedtschenkoi|Kaladp0040s0543.1|YSK
ATGGCATCCTACCAAGACCAATATGGAAACCAAGCTGGACGTCAAACTGATGAGTATGGAAATCCCATCAATCCAACTGAGACGATGATGGGTGGTGCTGGTGGCCATCATGACCCTCAGAGGACGATGCATCATGATCAGCATGCAGGGCGCCATGGTGGCGGTGTGCTGCACCGTTCTGGCAGCAGCAGCTCCAGCTCCTCTGAGAGTGATGGTGAAGGCGGGAGGAGGAAGAAGGGACTGAAGGAGAAGATTAAGGAGAAGCTGCCAGGAGGGCACAGCCAGGAGCAGCAGCAGCAGCAGGCGGGTATCTATGGAGGAGGCATGGGGATGGGGATGGGGCAGCAGCATGAGGAGAAGGGTATGATGGACAAGATCAAGGAAAAGCTTCCTGGGCGCCACTAG
>Kfedtschenkoi|Kaladp0040s0609.1|SK
ATGGCGGACGAGTACAAGCATGAAGAGAGCGCCAGCCACGGCGGCGAGGAGGTGGAGACCCAGGACCGAGGCCTGTTCGGTTTCGGAAAAAAGAAAGAGGAGGAGGAAGTGATCGCTGCTGAGTTCGAGGAGAAGGTGCAAGTTAAAGAAGAGGAGGCGGAGGAGAAGCCGAGCCTGCTCGAGAAGCTGAAGCGATCAGACAGCACCAGCTCAAGCTCGTCGAGCGACGAGGAGGTGGGCGAGGACGGAGAGAAGAAAAAGAAGAAGAAGGGGTTGAAGGAGAAGCTTGAGAAGAAGGACGATGACACGGCGGTGCCGGTGGAGGAAGCAGCGCCGGCAGTAGTGGCGGAGGCACCGCATGCGGAGGAGAAGAAAGGGTTGCTAGAGAAGATCAAGGAGAAGCTGCCAGGACATAGCAAGAAAACAGAGGAGGCTCCAGTCGTGGCTCCTCCTCCTCCTCTGCCGGTTGAGGAGGTGGAAGAGGGGAAGGAGAAGAAGGGGCTGTTGGAGAAGATCAAGGACAAGATACCTGGGTTCCATTCCAAGACAGAGGAGGAGAAGGAAAAGGAGAAAGACTGA
>Kfedtschenkoi|Kaladp0047s0007.1|YSK
ATGGCAGATTTGAGAGATCAGGACGGCAACCCCATCCAGCTGACCGACGAGTTCGGCAACCCGGTCCAGCTCCGAGACGAGCACGGCAACCCCATGCACCTCACCGGCGTGGCCACCGCGCCCGTCTCCACGCTCCCGCCTCACATCAGCTCGGTCGGCCACGGAGGCGGCGTGGGTGATACCAACGTCATGTCCGGGCCGGGGACCGGCGTCATTTCCGGGTCTGAAGTTGCACCCGCGTCGAGGCTTCACGACGTCGGTATAGCTGGCGGCGGCGCGGCAGCTGGAGCTGGCCATCACCACGCTCTCAAGGATGAGCTCCGGCGGTCCGGCAGCTCCAGCTCCAGCTCATCGTCGGAGGATGATGGGCAAGGAGGGAGGAGGAAGAAGGGGCTGAGGCAGAAGATAAGGGAGAAGCTGGGGGGAGGGAAGCAGGAGGATCCGGCGGCTGCCGGTTCAGACAAGCACGGGGCTCCGGCGGCTGCGACGACGACTCCAGGAGGTGTGTGCATGGAGAGCATGAGAAGAAGAGCATGA
>Kfedtschenkoi|Kaladp0098s0091.1|KS
ATGTCGGGAATCATCAACAAGATCGGCGACGCCCTCCACATCGGCGGCGACAAGAAGGCCGAGGAGCACCACAAGCCCGAGGATCACCACAAGGCGGATGGCCACAAGGAAGGCGTGGTGGAGAAGATCAAGGACAAGATCCACGGCGAGAAGAGCGGCGAGCATCACGAGGGCGAGAAGAAGAAGAAGGAAAAGAAGAAGAAGAAGGAAGGTGAGAAGAAGCACCACGGTGGCGACAGCAGCAGCGATAGCGACAGCGACTGA
>Kfedtschenkoi|Kaladp0477s0002.1|SK
ATGGCCGACGAGTACAAGCATGATGAGAGCGCCAGCCACGGCGGCGTGGAAGTGGAGACCCAGGACCGAGGGCTGTTCGATTTCGGAAAGAAGAAAGAGGAGGAGGAAGTGATCGCTGCTGAGTTCGAGGAGAAGGTGCAAGTTAAAGAGGAGGAGGAGGAGAAGCCTGGCTTGCTCGAGAAGCTGAAGCGATCCGACAGCAGCAGCTCAAGCTCGTCGAGCGATGAGGAGGTGGGTGAGGACGGAGAGAAGAAGAAGAAGAAGAAGAAGAAGGGGTTAAAGGAGAAGCTGAAGAAAAAGCTGGAGAAGAAGGATGACGACACCGCCGCACCGGTACAGAAGGTGGAGGAAGTGGCACCAGTGGTAGCGCAGCCGGAGGAGAAGAAAGGGTTGCTGGATAAAATCAAGGAGAAGCTACCGGGACAGAGCAAGAAAGCAGAGGAGGCTCCTCCAGCTCCAGTTGTGGCTCCTCCTCCGGTTGCGGCGGCGGTGGAAGAGGGGAAGGAGAAGAAGGGGCTGCTGGACAAGATCAAGGACAAGATACCTGGGTTCCATTCCAAGACAGAGGAGGAGAAGGAAAAGGACTGA
>Kfedtschenkoi|Kaladp0911s0009.1|KS
ATGTCGGGAATCATGAACAAGATCGGCGACGCCCTCCACATCGGAGGCGACAAGAAGGCCGAAGAGCACCACAAGGCGGAAGAGCACCATAAGGCTGATGAGCACCACAAGGCTGATGAGCACCACAAGGCGGAGGAGGGGCATAAGTCAGGGGAGCACAAGGAAGGCCTGCTGGACAAGATCAAGGACAAGATCCACGGCGACGGAGAGAAGAGCGGTGAGCATCACGAAGGCGAGAAGAAGAAGAAGGAAAAGAAGAAGAAGAAGGAAGGCGAGAAGAAGCACGACGGAGGTGACAGCAGCAGCAGCAGCGACAGCGACTGA
>Klaxiflora|Kalax.0053s0123.1|YSK
ATGTCAGATTTACGAGATGAGTACGGCAACCCGATCCAGCTGACTGACGAGTTCGGCAACCCCGTCCAGCTTCGGGACGAGCACGGCAACCCCATGCACCTCACCGGCGTCGCCACCGCCCCCCATGCCGGTCACGGAGGCGGCGTGGCTGACACTGACGTAGCCGGTGGCGGAGCTGGCCATCATGCTCCCAAGGAGGAGCTTCCACGCTCAGGCAGCTCCAGCTCCAGCTCATCGTCGGAGGACGACGGGCAAGGAGGGAGGAGGAAGAAGGGGCTGAAGAAGAAGATAAAGGAGAAGCTGGGCGGAGGGAAGGAGGAGGATCGTCCCACCGCTACCGGTGCCGACAAGCATGGGGCAGCGGCCGCCACAACCACTCCGGGAGCGGTGCACGGGGAGCATGAGAAGAAGAGTATGATGGAGAAGATCAAGCAGAAACTCCCAGGACACCATGCTCATTAG
>Klaxiflora|Kalax.0057s0072.1|YSK
ATGGCAGATTTGAGAGATCAGGACGGCAACCCCATCCAGCTGACCGACGAGTTCGGCAACCCGGTCCAGCTCCGAGACGAGCACGGCAACCCCATGCACCTCACCGGCGTGGCCACCGCGCCCGTCTCCACGCTCCCGCCTCACATCAGCTCGGTCGGCCACGGAGGCGGCGTGGGTGATACCAACGTCATGTCCGGGCCGGGGACCGGCGTCATTTCCGGGTCTGAAGTTGCACCCGCGTCGAGGCTTCACGACGTCGGTATAGCTGGCGGCGGCGCGGCAGCTGGAGCTGGCCATCACCACGCTCTCAAGGTTGAGCTCCGGCAGTCCGGCAGCTCCAGCTCCAGCTCATCGTCGGAGGATGATGGGCAAGGAGGGAGGAGGAATAAGAAGGGGCTGAGGCAGAAGATAAAGGAGAAGCTGGGGGGAGGGAAGCAGGAGGATCCGGCGGCTGCCGGTTCAGACAAGCACGGGGCTCCGGCGGCTGCGACGAAGACTCCAGGAGGTGTGCATGGAGAGCATGAGAAGAAGAGCATGATGGAGAAGATCAAGGAGAAACTCCCAGGACACCATGCTCATTAA
>Klaxiflora|Kalax.0126s0002.1|KS
ATGTCGGGAATCATCAACAAGATCGGCGACGCCCTCCACATCGGCGGCGACAAGAAGGCCGAGGAGCACCACAAGGCAGAGGATCACCACAAGGCGGAGGGCCACAAGGAAGGCGTAGTGGAGAAGATCAAGGACAAGATCCACGGCGAGAAGAGCGGCGAGCATCACGAGGGCGAGAAGAAGAAGAAGGAAAAGAAGAAGAAGAAGGAAGGTGAGAAGAAGCACCACGGCGGCGACAGCAGCAGCGATAGCGACAGCGACTGA
>Klaxiflora|Kalax.0178s0028.1|KS
ATGTCGGGAATCATGAACAAAATCGGCGACGCCCTCCACATCGGCGGCGACAAGAAGGCAGAGGAGCACCACAAGGCGGAAGAGCACCATAAGGCTGATGAGCACCACAAGGCGGAGGAGGGGCATAAGTCAGGGGAGCACAAGGAAGGCCTGCTAGACAAGATCAAGGACAAGATCCACGGCGACGGGGAGAAGAGCGGCGAGCATCACGAAGGCGAGAAGAAGAAGAAGGAAAAGAAGAAGAAGAAGGAAGGCGAGAAGAAGCACGACGGAGGTGACAGCAGCAGCAGCAGCGACAGCGACTGA
>Klaxiflora|Kalax.0183s0046.1|SK
ATGGCGGACGAGTACAAGCATGAAGAGAGCGCCAGCCACGGCGGCGAGGAGGTGGAGACCCAGGACCGAGGCCTGTTCGGTTTCGGAAAGAAGAAAGAGGAGGAGGAAGTGATCGCTGCTGAGTTCGAGGAGAAGGTGCAAGTTAAAGAAGAGGAGGTGGAGGAGAAGCCGAGCCTGCTCGAGAAGCTGAAGCGATCAGACAGCACCAGCTCAAGCTCGTCGAGCGACGAGGAGGAGGTGGGCGAGGCCGGGGAGAAGAAAAAGAAGAAGAAGGGGTTGAAGGAGAAGCTGAAGGAGAAGCTTGAGAAGAAGGACGATGACACGGCGGTGCCGGTGGAGGAAGCAGCGCCGGCAGTAGTGGCGGAGGCACCGCATGCGGAAGAGAAGAAAGGGTTGCTAGAGAAGATCAAGGAGAAGCTGCCAGGACATAGCAAGAAAACAGAGGAGGCTCCAGTCGTGGCTCCTCCTCCTCCTCCGCCGGTTGAGGAGGTGGAAGAGGGGAAGGAGAAGAAGGGGCTGTTGGAGAAGATCAAGGACAAGATACCTGGGTTCCATTCCAAGACAGAGGAGGAGAAGGAAAAGGAGAAAGACTGA
>Klaxiflora|Kalax.0361s0030.1|YSK
ATGGCATCCTACCAAGACCCATATGGAAACCAAGCTGGACGTCAAACTGATGAGTATGGAAATCCCATCAATCCAACTGAGACGATGATGGGTGGTGCTGGTGGCCATCATGACCCTCAGAGGATGATGCATCATGATCAGCATGCAGGGCGCCATGGTGGCGGTGTGCTGCACCGTTCTGGCAGCAGCAGCTCCAGCTCCTCTGAGAGTGATGGTGAAGGCGGGAGGAGGAAGAAGGGACTGAAGGAGAAGATTAAGGAGAAGCTGCCAGGAGGGCACAGCCAGGAGCAGCAGCAGCAGCAGGCGGGTATCTATGGAGGAGGCATGGGGATGGGGCAGCAGCATGAGGAGAAGGGTATGATGGACAAGATCAAGGAAAAGCTTCCTGGGCGCCACTAG
>Klaxiflora|Kalax.0374s0001.1|YSK
ATGGCATCCTACCAAGACCCATATGGAAACCAAGCTGGACGTCAAACTGATGAGTATGGAAATCCCATCAATCCAACTGAGACGATGATGGGTGGTGCTGGTGGCCATCATGACCCTCAGAGGATGATGCATCATGATCAGCATGCATGGCGCCATGGTGGCGGCGTGCTGCACCGTTCTGGCAGCGGCAGCTCCAGCTCCTCTGAGAGTGATGGAGAAGGCGGGAGGAGGAAGAAGGGACTGAAGGAGAAGATTAAGGAGAAGCTGCCAGGAGGGCACAGCCAGGAGCAGCAGCAGCAGCAGGCGGGTATCTATGGAGGAGGAGGAGGAGGAGGCATGGGGATGGGGCAGCAGCATGAGGAGAAGGGTATGATGGACAAGATCAAGGAAAAGCTTCCTGGGCGCCACTAG
>Klaxiflora|Kalax.0446s0024.1|YSK
ATGTCAGATTTACGAGATGAGTACGGCAACCCGATCCAGCTGACTGACGAGTTCGGCAACCCCGTCCAGCTTCGGGACGAGCACGGCAACCCCATGCACCTCACCGGCGTCGCCACCGCCCCCCACGCCGGTCACGGAGGCGGCGTGGCTGACACTGACGTAGCCGGTGGCGGAGCTGGCCATCATGCTCCCAAGGAGGAGCTTCCACGCTCAGGCAGCTCCAGCTCCAGCTCATCGTCGGAGGACGACGGGCAAGGAGGGAGGAGGAAGAAGGGGCTGAAGCAGAAGATAAAGGAGAAGCTGGGCGGAGGGAAGGAGGAGGATCGTCCCACCGCTACCGGCGCCGACAAGCATGGGGCGGCGGCCACCACAACCACTCCGGGAGCGGTGCACGGGGAGCATGAGAAGAAGAGTATGATGGATAAGATCAAGCAGAAACTCCCAGGACACCATGCTCATTAG
>Klaxiflora|Kalax.0457s0006.1|SK
ATGGCCGACGAGTACAAGCATGATGAGAGCGCCAGCCACGGCGGCGTGGAAGTGGAGACCCAGGACCGAGGGCTGTTCGATTTCGGAAAGAAGAAAGAGGAGGAGGAAGTGATCGCTGCTGAGTTCGAGGAGAAGGTGCAAGTTAAAGAGGAGGAGGAGGAGAAGCCTGGCTTGCTCGAGAAGCTGAAGCGATCCGACAGCAGCAGCTCAAGCTCGTCGAGCGATGAGGAGGTGGGTGAGGACGGAGAGAAGAAGAAGAAGAAGAAGAAGGGGTTGAAGGAGAAGCTGAAGAAAAAGCTGGAGAAGAAGGATGACGACACCGCCGCACCGGTAGAGAAGGTGGAGGAAGTGGCACCAGTGGTAGCGCAGCCGGAGGAGAAGAAAGGGTTGCTGGATAAAATCAAGGAGAAGCTACCGGGACAGAGCAAGAAAGCAGAGGAGGCTCCTCCAGCTCCAGTTGTGGCTCCTCCTCCGGTTGCGGCGGCGGTGGAAGAGGGGAAGGAGAAGAAGGGGCTGCTGGACAAGATCAAGGACAAGATACCTGGGTTCCATTCCAAGACAGAGGAGGAGAAGGAAAAGGACTGA
>Klaxiflora|Kalax.0575s0021.1|SK
ATGGCGGACGAGTACAAGCATGAAGAGAGCGCCAGCCACGGCGGCGAGGAGGTGGAGACCCAGGACCGAGGCCTGTTCGGTTTCGGAAAAAAGAAAGAGGAGGAGGAAGTGATCGCTGCTGAGTTCGAGGAGAAGGTGCAAGTTAAAGAAGAGGAGGCGGAGGAGAAGCCGAGCCTGCTCGAGAAGCTGAAGCGATCAGACAGCACCAGCTCAAGCTCGTCGAGCGACGAGGAGGTGGGCGAGGACGGAGAGAAGAAAAAGAAGAAGAAGGGGTTGAAGGAGAAGCTGAAGGAGAAGCTTGAGAAGAAGGACGATGACACGGCGGTGCCGGTGGAGGAAGCAGCGCCGGCAGTAGTGGCGGAGGCACCGCATGCGGAGGAGAAGAAAGGGTTGCTAGAGAAGATCAAGGAGAAGCTGCCAGGACATAGCAAGAAAACAGAGGAGGCTCCAGTCGTGGCTCCTCCTCCTCCGCCGCCGGTTGAGGAGGTGGAAGAGGGGAAGGAGAAGAAGGGGCTGTTGGAGAAGATCAAGGACAAGATACCTGGGTTCCATTCCAAGACAGAGGAGGAGAAGGAAAAGGAGAAAGACTGA
>Klaxiflora|Kalax.0724s0004.1|KS
ATGTCGGGAATCATCAACAAGATCGGCGACGCCCTCCACATCGGCGGCGACAAGAAGGCCGAGGATCACCACAAGGCCGAGGATCACCACAAGGCGGAGGGCCACAAGGAAGGCGTGGTGGAGAAGATCAAGGACAAGATCCACGGCGAGAAGAGCGGCGAGCATCACGAGGGCGAGAAGAAGAAGAAGGAAAAGAAGAAGAAGAAGGAATGTGAGAAGAAGCACCACGGCGGCGACAGCAGCAGCGATAGCGACAGCGACTGA
>Klaxiflora|Kalax.0772s0013.1|SK
ATGGCCGACGAGTACAAGCATGATGAGAGCGCCAGCCACGGCGGCGTGGAAGTGGAGACCCAGGACCGAGGGCTGTTCGATTTCGGAAAGAAGAAAGAGGAGGAGGAAGTGATCGCTGCTGAGTTCGAGGAGAAGGTGCAAGTTAAAGAGGAGGAGGAGGAGAAGCCTGGCTTGCTCGAGAAGCTGAAGCGATCCGACAGCAGCAGCTCAAGCTCGTCGAGCGACGAGGAGGTGGGCGAGGACGGAGAGAAGAAGAAGGGGTTGAAGGAGAAGCTGAAGGAAAAGCTGGAGAAGAAGGATGACGACACCGCCGTACCGGTAGAGAAGGTGGAGGAAGTGGCACCAGTGGTAGCGCAGCCGGAGGAGAAGAAAGGGTTGCTGGATAAAATCAAGGAGAAGCTACCGGGACAGAGCAAGAAAGCAGAGGAGGCTCCTCCTCCGGTTGCGGCGGCGGTGGAAGAGGGGAAGGAGAAGAAGGGGCTGCTGGACAAGATCAAGGACAAGATACCTGGGTTCCATTCCAAGACAGAGGAGGAGAAGGAAAAGGACTGA
>Klaxiflora|Kalax.1075s0007.1|KS
ATGTCGGGAATCATGAACAAGATCGGCGACGCCCTCCACATCGGCGGCGACAAGAAGGCAGAGGAGCACCACAAGGCAGAAGAGCACCACAAGGCTGAGGAGCACCACAAGGCGGAGGAGGGGCACAAGTCAGGGGAGCACAAGGAAGGACTGCTGGACAAGATCAAGGACAAGATCCACGGCGACGGAGAGAAGAGCGGCGAGCATCACGAAGGCGAGAAGAAGAAGAAGGAGAAGAAGAAGAAGAAGGAAGGCGAGAAGAAGCACGACGGAGGTGACAGCAGCAGCAGCAGCGACAGCGACTGA
>Klaxiflora|Kalax.1211s0006.1|YSK
ATGGCAGATTTGAGAGATCAGGACGGCAACCCCATCCAGCTGACCGACGAGTTCGATTTGAGAGATCAGGACGGCAACCCCAACCAGCTGACCGACGAGTTCGGCAACCCGGTCCAGCTCCGAGACGAGCACGGCAACCCCATGCACCTCACCGGCGTGGCCACCGCGCCCGTCTCCACGCTCCCGCCTCACATCAGCTCGGTCGGCCACGGAGGCGGCGTGGGTGATACCAACGTCATGTCCGGGCCGGGGACCGGCGTCATTTCCGGGTCTGAAGTTGCACCCGCGTCGAGGCTTCACGACGTCGGTATAGCTGGCGGCGGCGCGGCAGCTGGAGCTGGCCATCACCACGCTCTCAAGGATGAGCTCCGGCGGTCCGGCAGCTCCAGCTCCAGCTCATCGTCGGAGGATGATGGGCAAGGAGGGAGGAGGAAGAAGGGGCTGAGGCAGAAGATAAAGGAGAAGCTGGGGGGAGGGAAGCAGGAGGATCCGGCGGCTGCCGGTTCAGACAAGCACGGGGCTCCGGCGGCTGCGACGACGACTCCAGGAGGTGTGCATGGAGAGCATGAGAAGAAGAGCATGATGGAGAAGATCAAGGAGAAACTCCCAGGACACCATGCTCATTAA
>Lusitatissimum|Lus10003340|SK
ATGGCGGATCAGAACCATAAGCAAAACGGGTGTGAAGTAGAAGACCAAGCCGGAGCTGGGCTATGCGGTCTCCTTTCGAGGAAGAAAGCCACCGAAGACGGTGGTCAGGATGATCAAGAGAAGAATGTTGTTTCGAGCAGTGATGCAAAACACGGCGGACCTCTTTCTTCCCTCGCCGACCACCTCCGCCGTTCTGATAGTACCTCGTCAAGTGAAGAAGAAGAAGTTGAAGGAGTGGGAGGGGAGAAAAAGAGGAAGAAGAAAGGGTTGAAGGAGAAGATAAAGAAGAAGATGTCAATAGAAAAGGAAGCTGAAGTGACAATAGAGATAATGCATGAAGAAGAAGATGAGAAGAAAGGGTTCATGGAGAAGATCATGGAAAAGCTCCCACTCAACGGCCACGAGGCGAATAAGCCGGACGACGTCGAGATCGAGTCCAAAAAGGGTGGGATGTTGGACATGATCAAGGAGGAAATTCAAGGAGGGATCAATAAGGTGAATGGAGATGATCATCATGAGAGAAAGAAGGAAGTTTGA
>Lusitatissimum|Lus10005652|SK
ATGGCCGAGGAGTACAAGAGCGTCAATGAGCAGCAGAAGCATGAGGGAGTGGAAGCAACCGACCGTGGGTTGTTCGATTTCCTGGGGAAGAAAGAAGAAGCAAAGCCGGAAGCTGCTGCTGCTACTGCTCCGGCCACTCAAGAGCAACAAGTGATGTCTTCACAGTTTGATGACAAGGTTCATGTCTCTCACCCGCCCAAGGAACCTGAAGAGAAGAAAGCAGCTGGAATCTTTCACCGTTCCAACAGCAGCTCCTCCAGCTCTTCAAGCGAGGAAGAGGTGGAGGAAGGAGGGGAGAAGATAAGGAGGAAGAAGGAGAAGAAGAAGAAGCTGCCTCTTGGTGCTGCTCATGATCAGCCGGAAGAGAAGAAGGGTTTGATGGACAAGATCAAGGATAAGCTTCCTGGTGGCGAAAAGAAGACTGCCCATGATGAGGAATCTGCCACAGCTGCTGGTCATAATGACGTGGCAACTGCTCACCCGCTGCAGGCTCCAGAGGAGGAGAAGAAGGGGTTGCTGGACAAGATTAAGGAGAAGCTGCCTGGGTATCACCCTAAGGCCGATGAAGCTGCTCACAAGGACAATGAGAAACCATCTTCCTACTAG
>Lusitatissimum|Lus10014280|YSK
ATGGAAAGTTATCAGAATCAACCCACAGCTGCTCGCCGCAACACAGACCAAACTGCCGTCCAAACTGACGAGTACGGCAACCCCATTAGACACTCTGCTGCTGCAACTGGCTATGGAGCAGCGCCAGCTACTGGTTATGGAGCAGCCCCAGCTACTGGCTTTGCTGGCACTGGACATCACCATGGAGAAGGTGGCCATGGAATCACTGGGAAGCTCCATCGTTCCGGAAGCTCGTCTAGCTCCAGCTCATCTGAAGATGATGGGCTAGGCGGGAGAAGGAAGAAGGACAAGAGTATGAAGCAGAAGATTAAAGAGAAGCTGCCAGGTCAGCACAGGGATGACCATGCTACTTCCACAACTACACCTGGGGTCTACGGCTCAGCTGACGAGCCTCAGCACAAGAAAGGCATAATGGAGAAGATCAAGGACAAGCTCCCTGGCGGCCACCGTGATGACACTTATTGA
>Lusitatissimum|Lus10017977|YSK
ATGGCGGAACTGAGAGACGAGTACGGAAACAGAGTGGAGCTGACCGACGAACTGGGAAAACCAGTTGAGCTGAGAGACGAGCACGGCAACCCAGTTCACATCAAAGGCGTGGCCATCCCGGCCGACGACGCAACCATTGCAGAGGCGCCGCCGCATCTGGTGCCGCCGCTAGTGGGTGGAGAACGGAGAGAAAAGGACCCGCTGGACACAACACCCCATACTTTAGGAGAGGCCCTCAAGTCCGACCCCACAACCGAGACGGCTGATGTCAGCATAGCTGGACCTGCCGCCGCTGCTGGCACTGGTACTGTTGGCTTGATAAGCACTACTGTTATCGAGATGAAAGAAAGTGGTTATACGCCCGAAATCCAGCGCTCTCCAAGCAGCACCAGCTCTTCTGGCACGTCGGAGGATGATGGGCAGGGAGGGAGGAGGAAGAAGAAAGGGCTGACTCAGAAAATCAAAGAGAAACTCTCTGGGAAGCACAACAAGCACGGTCAGAGTCATGACCCTGCAGCAGCTGCAGCTTATCCGCCGGGTACTGCTGCTGGATCGACGGCTGTGGCGCCTGAACATGAGAAGAAGAGCGTGTTTGAGAAAATCAAGGACAAATTGCCTGGACATGGCCATGGCGGCCACCACAACAATCACTAG
>Lusitatissimum|Lus10020271|KS
ATGTCGGGGATCATTCACAAGATCGAGGAGACGCTACACATCGGCGGAGGAGACGATCATAAGGACAAGGACAAAGACAAGCATCACGGTCACGGTGGCGATCATAAGCACTCATCCGGCGATCACAAGGAAGGGATCGTCGACAAGATGAAGGACAAGATACACGGCGAAGACCATCATGACCATCACGGCCATGATGGCGAGAAGAAGAAAAAGAAGAAGAAGGAGAAGAAAAAGCACGAGGACGGGCACGAGAGCAGCAGTGGTAGCGACAGCGACTGA
>Lusitatissimum|Lus10021240|SK
ATGGCCGAGGAGTACAAGAACGTCAATGAGCAGCAGAAGCAAGAGGGATCAGTCGAAGCAACCGACCGTGGGTTGTTCGATTTCCTCGGGAAGAAAGGTGAAACGAAGCCGGAAGTTGCTTCTGCTCCGGGCACTCTTCCCAACACTACTCCTCCTCAAGAGCAACAAGTGATGTCCTCTCAGTTCGATGACAAGGTTCATGTCTCCCATCCTCCCAAGGAACCTGCAGAAGAGAAGAAAGCTGGGATCTTTCACCGATCCAACAGCAGCTCCTCCAGCTCCTCAAGCGAGGAAGAGGTGGAGGAAGGAGGGGAGAAGATCAGGAGGAAGAAGGACAAGAAGAAGAAGCTGCAGAAGGAGGAAGGGCCTCTTGGCGGTCCTCATCATCAGCCTGAAGAGAAGAAGGGTTTGATGGACAAGATCAAGGATAAGCTTCCTGGTGGTGAGAAGAAGACTGAGGAATCTGCTGCTGCTGCTGCTGCTGGTCATGGGGTTGACCATCATAATGACGTGGCGACTGCTCACCCGCTGGCTCCAGAGGAGGAGAAGAAGGGGTTACTGGACAAGATTAAGGAGAAGCTGCCTGGGTATCACCCTAAGGCAGAGGAAGCTGGTCACAAGGACAATGAGAAACCACCCTCCTACTAG
>Lusitatissimum|Lus10021827|SK
ATGGCTGAGGAGATGAAGAACCAGGATGATCAGGTGGCCGGAGTTGAAACTAGCGACCGCGGGATGTTTGATTTTTTGGGGAAGAAGAAGGATGATCACGAAGTAGATCAAAAGCCTTCAGAGGAAGCCATCTCTTCTCAGTTTGAGCAGAAGGTTCATGTTTCCGAACCCCCTCATTATAAGGAAGCTGAGGAGGAAGAGGAGGAAGTGAAAAAGGGCAGTCTTTTAGAGAAGCTTCACCGATCTTCCAGTAGCTCCAGCTCTTCGAGCGAAGAGGAAGTAGAGGAAGGAGGGGAGAAGAGGAAGAAGAAGAAGGACAAGAAGAAGAAGAAAGAGGAGGAGGACACGACAGTCCCCGTGGAGAAATGCGAGGAGGACGCCGTTTTGGTGCCAGAGGAGAAGAAGGGTTTCATGGATAAGATCAAGGAGAAGCTTCCAGGGCATGGGAAGAAGGAAGAAGTATCTGCTGCTGCTGCCGCTGGTCATCCGGTTCCAACTTCTCATCCACCTCATGCTACAGAGTCAGCTGCCGAGAAGCAGGCTGAAGATGCCTCCGCCGCCGCCAGTGGTGGGGAGAAGAAGGGGTTCTTGGAGAAGATTAAGGAGAAGCTGCCAGGGTATCACCCCAAAACCGCTACAACTGAGGAGGAGAAGGAGAAGGAGAAAGAGAGTCATTAA
>Lusitatissimum|Lus10022643|SK
ATGGCGGATCAGAACCATAAGCAAAACGGGTGTGAAGTAGAAGACCAAGCCGGAGTCGGGCTATGCGGTCTCCTTTCGAAGAAGAAAGTCACCGACAACGGTAGTCAAAATGATCAAGAGAAGAATGTCATTACGAGCAGTGATGCGAAACACTGCGGACCTCTTTCTACCCTTGCCGACCACCTCCACCGCTCTGATGGTACCTCGTCAAGTGAAGAAGAAGAAGTTGAAGGAGGAGGAGGGGAGAAAAAGAGGAAGAAGAAAGGGTTGAAGGAGAAGATAAAGAAGAAGATGTCAATTGAAAAGGAAGCTGAAGTGACAATAGAGATAATGCATGAAGAAGAAGAAGAGGAGAAGAAAGGGTTCATGGAGAAGATCATGGAAAAGCTCCCACTCGACGGCCACGGGGCGAATAAGCCCGACGATGTCGAGATCAAGTCGGAAAAGGGTGGGATGTTGGACATGATCAAGGAGAGGATTCAAGGAGGGATCAATAAGGTTAACGGAGATGATCATCATGAGAGGAAGAAGGAAGATTGA
>Lusitatissimum|Lus10025983|YSK
ATGGAAAGTTACCAGAATCAGCCCACCGCTGCTCGCCGCAACACAGACCAAACTGCCGTCCAAACCGATGAGTACGGCAACCCCATTAGACACTCTGCTGCTGCAACTGGCTATGGAGCAGCTCCAGCTGCTGGCTTTGCTGGCACTGGACATCATCATGGAGAAGGAGGGCATGGAATAACTGGGAAGCTTCACCGTTCCGGAAGCTCGTCCAGCTCCAGCTCTTCTGAAGATGATGGGCTAGGCGGGAGAAGGAAGAAGGACAAGAGTATGAAGCAGAAGATTAAAGAGAAGCTGCCAGGGGGGCACAAGGATGAATATGCTACTTCCACTACTACACCTGGCGTCTACGGCACAGCTGACGAGCCTCATCACAAGAAAGGCATTATGGAGAAGATCAAGGACAAGCTCCCTGGCGGCCACCGTGATGACACTTATTAG
>Lusitatissimum|Lus10034568|SK
ATGGCTGAGGAGATGAAGAACCAGGATGATCAGGTGGCCGGAGTTGAAACCACCAACCGCGGGATGTTCGATTTCTTGGGAAAGAAGAAGGATGAAGTAGACCATGACGCTAAGCCGTCAGATCATCACCAAGAGGAAGCCATCTCCTCTCAGTTTGAGCAGAAGGTTCATGTCTCCGAGCCCCCTCATTATAAGGAAGCTGACGAGGAGGAAGTGAAAAAGGGCAGTCTTTTGGAGAAGCTTCACCGATCTTCCAGTAGCTCTAGCTCTTCGAGCGAGGAGGAAGTAGAGGAAGGAGGGGAGAAGAGGAGGAAGAAGAAGGACAAGAAGAAGAAGGAGAAGAAAGAGGAGGAGGACACGACAGTCCCCGTGGAGAAATGTGACGACGATGCCGTTTTGGTGCCAGAAGAGAAGAAGGGATTCATGGATAAGATCAAGGAGAAGCTTCCAGGGCATGGGAAGAAGGAAGAAGTAGCTGCTGGTGGTGCTGGTCATCCGGTGCCAACTTGTCACCCACCTCATGCTACTGAGTCAGCTGCGGAGAAGCAGGCAGAAGATGCCGCCGCCGCCGCCGCCAGTGGTGGGGAGAAGAAGGGGTTCTTGGAGAAGATTAAGGAGAAGCTGCCAGGGTATCACCCCAAAACCACTACTGCTGAGGAGGAGAAGGGGAAGGATAAAGAGAGTCATTAA
>Lusitatissimum|Lus10041969|YSK
ATGGCGGAGTTGAGAGACGAGTACGGAAACAGAGTGGAGCTGACCGACCAACTGGGAAAACCCGTTGAGCTGAGAGACGAGCACGGCAACCCAGTTCACATCAAAGGCGTAGCCATCCCGGCGGCTGACGCCGACGCTACCATTGCAGAGGCGCCGCTGCATCTGGTGCCGCCGCTAGTGGGTGGAGAACGGAGAGAAAAAGACCCGCTGGAAACTACTCATCATACTTTAGGCGATGCCCTCAAGTCCACTACTACCAACGATCCGACAACCGAAACGGCTGATGTCAGCATAGCTGGACCTGCCGCTGCTGCCGGTACCGATACTGTTGGCCTCGTAAGCACTACTGTTATTGAGATGAAAGAAAGTGGTTATGCGCCAGAAATCCAGCGCTCTCCCAGCAGCACCAGCTCTTCTGGCACGTCGGAGGACGATGGGGAGGGAGGGAGGAGGAAGAAGAAAGGGCTGACTCAGAAGATCAAAGAGAAGCTCTCTGGGAAGCACAACAAGCAGAGTCAGAGTCATGACCCTGCAGCAGCAGCTTACCCGCCAGTTACTGTTGCTGGCTCAACAGCTGTAGCGCCTGAGCATGAGAAGAAGAGCGTGTTTGAGAAGATCAAGGACAAGTTGCCTGGACATGGCCACCACAATCACTAG
>Macuminata|GSMUA_Achr11T16760_001|SK
ATGGCGGAGGAGCACAACAAGGCCATGGAGAGCGGTGAGGAGGTGGCGGTCCAAGACCGGGAGTTGTTTGACTTCATGGAGAAGAAGAAGGATGAGGAGAGGAAGGAGTGCCATGAGGAGGAGGAGGTTCTGGTGACCGGGGTGGAGAAGGTTCAGATCGAGGAGGGAGAGAAGGCGAACGAGGAGGAGAAGATGGGTCTTCTGGAGAAACTCCACCGGTCTCACAGCTCCAGCTCTAGCTCGTCGAGCGATGATGAAGAAGAAGCTGAAGGAGAGAACAAGGAGAAGAAGAAGAAGAAGAAAGGTCTGAAGGAAAAGATCAAGGAGAAGCTTGTATGCGAGGAAGAAGCCAAGAAACCCGAGGTCGATGAGGGCACCGCGGTGGTGGTGGAGAAGATGCAGGAGGATACTGTGAAGGTGGAAGCTACCCCGCCAGAGCAGGAGAAGGGGCTCCTGGAGAAGATCAAGGAGAAGCTGCCCGGCCACAAGAAGCCCGCCGACGAGGCTCCGGCACCGCCGTCCCCATGCGCCGGCCATGGCGAGGAGCACGAGCGGGATGAGGGGAAGGAGAAGAAGGGCATACTGGGAAGGATCATGGAGAAGCTGCCTGGCTACCACAAGACCGAGGAGAAAGAGGGGGAGAAGAAGAGTCCTTCTAAGTAA
>Macuminata|GSMUA_Achr4T11310_001|SK=YSK
ATGGAGTACTCGAGGGACGAGCATGGTAAACCGATCCCGATGACGGACACGTACGGCAACCCGATCCAGACGGACGAGTACGGCAACCCGATGCCGGCGACCCAAGGATACGGGGTCGGCGCCGGCGCCGCCGGCAAGGAGCAGCACCATGGGGGCGGGGGCATAACCGGCATGCTCCACCGCTCGGGCAGCTCCAGCTCCAGCTCGTCGGAGGACGATGGGCAAGGTGGGCGGAGGAAGAAGAAGGGGTTGAAGCAGAAGATAAAGGAGAAGCTGCCGGGTGGGCACAAGGAGCATGAGAGCAGCGTCGAGAAGCAGCACGAGAAGAAGGGATTCGTGGAGAAGGTAAAGGAGAAGATGCCCGGCCACCACAAGGAGTAG
>Macuminata|GSMUA_Achr4T21460_001|KS
ATGTCAGGGATTATCCATAAGATCGAGGAGAAGCTCCACATTGGAGGAGACCACAAGGAGGAGGCACACAAGAAGGAGGACAAGCATCCTCATAATGAGCACCGCAAGGAGGAGAAGCACCACAAGGAAGGGGAGGGAGGAATGATGAATAAGATCAAGGAGAAGATCCATGGCGGAGAGGAGCATGGGGAGAAGAAGGAGAAGAAGAAGAAGAAGGAGAGGAAGCATGGTGCAGAGCATGATGGCCACAGCAGCAGCAGCAGCAGCGACAGCGACTGA
>Macuminata|GSMUA_Achr4T22680_001|K=KS
ATGGCAGGAATCATTCACAAGATCGAGGAGAAGCTCCATATCGGAGGAGAGCACAAGCAGGAGGAGCATAAGGAGGAAGGGCACCACAAGGAGGAGGAGAAGCACCACACGGAGGAAGGACACCACAAGGAGGAGGAGAAGCACCACAAGGAGGAAGAACATCACAAGGAGGGAGGAGGAGGAGGAATAGTGGAGAAGGTCAAGGAAAAGATCCATGGCGGAGAGGAACACGGGGAGAAGAAGAAGGAGAAGAAGAAGAAGAAAGAGAAGAAGCACGGTGAGGAGCACCATGGCGACAGCAGCAGCAGCAGCGACAGCGACTAG
>Mdomestica|MDP0000126135|SK
ATGGCGGAGGAGTACAACAAGAAGAGCGATGAACACGAGTACGAGAGGAAGACTGGGGATTACGAGGAGGGATCGGGTGCAGGCGAGACCAAGGATCGTGGGTTGTTTGATTTCTTGGGGAAGAAAGAGGAGGAGAAGCCAACTCCTTATCAGCAAGGGGATCAGGTGAACGTCGCCGAGTTTGATGAGAAAGTCAAGATCTCCGATCATCACGATCAGCATGCATCATCATACAACAAAGTAGAAGAGGAGGAAGACAAGGAGAAGAAGCACGAGACTCTCCTGCAGAAGCTTCACCGATCTGAAAGCAGCTCTAGCTCTTCAAGTGATGAGGAGGAAGATGAAGAGAAGAAGAAGAAGCGGAAAGAAAAGAAGGGATTGACGGATAAGATCAAGGAGAAGATCTCCGGTGATGAGCACAAGGAAGAAGGCTATCACAAGGAGGAGGACACGGCTGTCCCGGTGGAGAAGGTGTACGAGGAGGAACATCATCATCCAGCTCCAGCTCCAGCTCCGGTTGTTCATTACCACGAAGAGCCAACCGACTCTCCAACTGAGGAAAAGAAGGGTTTCCTCGAGAAGATCAAGGAAAAGCTACCTGGCCACAAGAAGACTGAGGAGGTTCCAGTTGGTGCTGCTTCGCACGAACAGCACAGTGACGACAAACATGCGGCGGAGCCACCGGTAGCAGCCTCTTATGAAGCTGGAGAAGAGCCCAAGGAAAAGAAGGGTATTTTGGAGAAGATCAAGGAAAAGCTTCCAGGGTACCATTCCAAGACCGAGGAAGATCACAAGGACATCAAGGAGAAAGAGAAGGATACTCCTTCCTACTAA
>Mdomestica|MDP0000129775|SK
ATGAGAGGAACCGGAACCAGAACAGACACCAGTGAAGGTATGCATGTTCTTGCCTCCGGACCCACTGGAGATGGAGGGTATGGAGAGCATGGTGGCGCGCTGGGTGGTGCTGGAGCTGCAGCAGGGCATGGCATGTTTGGTGGCAAACAAACAAGTGATCAATCTCATGGGTATGGTGTCGGTGAGCATAGACAACAGCAGCCCCATGGCAGTCTTGCTAGTGAACTGCGTCGTTCTGGTAGCTCAAGCTCGAGTGCAAGACATATCTTATTTTTTCTCTCTATTCACAAGTTCTTTACGCTTTCGTCTGAGGAGGATGATGGGCAAGGTGGGAGAAGGAAGAAAAAGGGGCTAAAAGAGAAAATAAAGGACAAATTTGGTGAGGAGAAGCACAAGGACGATCAGCAGCAAGCATACACACATGGCCATGGCCATGGACATGCAACCACAGCTAAGAGTGTTTCGTTGGATGTTTATGGACATACAAGATGGGTTGGGATTAAGAACCAAGATATCCAAGATGTTTCGGTTAGAATTTGCAATTATGAAGATGCAATTATGAGACATACAAGTAGGGATGAGATTAAGAACGAAGATATTCAAGTGGTTATGATTGTGGTGGTGTGGTGGTGGTGGTGGGCAGCAACGGCAGTTATGGTGTTGGTGGTGGTGGTGGTGACAATAATGGTGGGTGGTAATGGTCGTGGTGCTGCAAGCTATTTGTTGCCATCGATTTATCTCGGCCGGAGGAAGAAGGATAGAGGTGGTGGCTATGGTGGATGCAAGTGGGAAGAGGTTGAAGAGGCAATAGAGAAGAGAGAATCGACAGAGAGGGGCCTTAGAGGTGCCTGCAAGAAGGTGCTTGAGGCCTTGGAGTTGGAGGAGATTGTGAAGGGGATGCTTCTTGTTGTGGTTGCGGATTCATAG
>Mdomestica|MDP0000529003|SK
ATGGCGGAGGAGTACAACAAGAGCCAAGAACACGAGTACGAGAGGAAGACTGGGGATTACGAGGAAGGATCTGGTGCAGGCGAGACCAAGGATCGCGGGTTGTTTGATTTCTTGGGGAAGAAAGCGGAGGACAAGCCAACTTCTTATCAGCATGAGGAGAAGCCAGCTTCTTATCAGGAGGAGGAGGTGATCGTCACTGAGTTTGATGAGAAAGCCAAGATCTCCGATCATCATGAGGCACTGGCTCCTGATCAGTACACATCATCATACAGCAAAGTAGAAGAGGACAAGGAGAAGAAGCACGAGAATCTCTTGCAGAAGTTTCACCGATCTAACAGCAGCTCTAGCTCTTCAAGCGATGAGGAGGAAGATGAAGAGAAGAAGAAGCAGAGGAAAGAAAAGAAGGGATTGAAGGATAAGATCAAGGAGAAGATCTCCGGTGATGATCACAAGGAAGAAGGCTATCACAAAGAGGACACGGCTGTCCCAGTGGAGAAAGTGTACGAGGAGGAACATCATCATCAAGCTCCAGCTCCGGTTGTCCATCACCACGAAGAGCCCACTGACTACCCAACTGAGGAAAAGAAGGGTTTCCTCGAAAAGATCAAGGAAAAGCTTCCTGGCCACAAGAAGACTGAGGAGGTTCCAGTTGGTGCTGCTTCGTACGAACAGCAGAGTCACGATCATCATGCCACGGAGCCACCGGTGGTAGCCTCTTATGAAGCTGGCGAAGAGCCCAAGGAAAAGAAGGGTATTATGGAGAAGATAAAGGAAAAGCTTCCTGGGTACCATTCCAAGACCGAGGAAGATCACAAGGACATCAAGGAGAAAGAGAAGGATACTCCTTCCTATTAA
>Mdomestica|MDP0000595270|K
ATGGGAGCACGTTTGGCCATGCCTTGGCCGGTGCGTGGCGGGGCGTGGGAGCTGCAACAGAAGATAAATGAAAAGCTCACAGGCTCAACTACAACTGACACAACATACGGCACCACCGACCCAGGAGGGCACCACCAGGAAAAAGGGATGACGGACAAGATCGAGGACAAGCTGCCGAGTACTGGCCACAAGGATAACCCCCACTACTCACATACTACTACGTCGACCACCACACCATCCGGCGGCGGCACCGCTTACACGGAGGAGAACCACGAAAAGAAAGGGATCATGGACAAGATCATAGAGAAGCTTCGTGGCGGACACCACAAGATATAA
>Mdomestica|MDP0000595271|K
ATGGTAGCATTATTAGACCAGTCGGAGGATGATGGGCTAGGTGGGAGGAGGAAGAAGAAGGGGTTGAAACAGAAGATAAAGGAGAAGCTCCCGGGATCAACCACGACTGAGACAACTTACGGCACCGCTGGCACCACCTACCCAGGAGGGCACCAACAGGAAAAGGGGATGATGGACAAGATCAAGGACAAGCTGCCGGGTACTGGCCACAAGGATGACCCCCACTACTCAACCACAACACATGCTAGTACGACCACAACTCCCTACGGCGGTGCCACCTACACGGAGGAGCACCACGAAAAGAAGGGGATCATGGACAAGATCAAAGAGAAGCTTCCCGGAGGAAACCAGTAG
>Mdomestica|MDP0000629961|YSK
ATGGCTCAAATTAGAGACGAGTACGGAAACCCGGTGCAGCTCACAGACGAGCATGGAAACCCTGTCAAACTGACAGACGAGCTTGGAAACCCTATTCACCTCACAGGCGTGGCCACCACGGGCGGAACTGGCACTGAAGCACACACTGGTGCAGCTCCGCATGTTCCCGGCTCTGGAACCACCGGAGGGTATGGAGAGCATGGTGGCGCTGCTGGAGTTACGGGAGGGCATGGCATGTTTGGTGGCAAACAAACAAGTGATCAATCTCCTGGGTACGGTGTTGGTGTTGGTGTCGTTGAGCATCGGCAACAGCAGCCCCATGGCAGTCTTGGTAGTGAACTCCGCCGTTCCGGCAGCTCTAGCTCAAGCTCCAGCTCTGAGGATGATGGGCAAGGTGGGAGGAGGAAGAAGGGACTGAAGGAGAAAATAAAGGACAAACTCGGTGGTGGGAAGCATAAGGACGATCAGCAGCAAGCAAAGACACAGGGCCATGGACATGAAACCGAAGTTGTTCAAACCACCAGAGTCACAACCGAGCCTGAGAAGAAAAGCATGATGGAGAAGATCAAGGACAAGTTGCCTGGTCATCATAGCCACCAGTGA
>Mdomestica|MDP0000689622|K
ATGGACAAGATAAAGGATAAGCTGCCATTTGGTGGCAGCAAGGATGGAGAAGGAGAGCGCCACCAGGAGAAGGGTATGATGGACAAGACAAAGGAGAAGCTGCCAGGTGGGCATAAGGATAACCAGTATTCTCATGACACGTCAACTACTGCTGCAACTTATGGTGGGACAGCGAACATAGGAGAGCACCAGGAAAAGAAAGGCATAATGGAGAAGGTCAAAGAGAAGCTTCCTGGCGGCCACAAGAAGTAG
>Mdomestica|MDP0000698024|YSK
ATGTCGAATTATGGTAATACAACAGCCGAAAAAACTACCGAGGAGTACTTCGGGAACCCAACTTACAACGGTAGCGCAGGAGCCGATAGGACCGACGAGTTCGGGAACGCGGTTCAACACGGTCGGACTAATACCGGCTACGGGACTGCTGATCCTAAGACTCGTGATGAAGGGATTGTTGGGCATCATGGCGGCCCCGCTGTGCTTCAGCGCTCAGGAAGCTCTAGCTCTTCGTCTGAAGATGATGGGCTAGGTGGGAGAAGGAAGAAGGGACTGAAAGAGAAGATAAAGGAGAAGCTACCAGGTGGTGGTAACAAGGATGACCAGTACTCTGGTGGAACGCAGACCACTACCCCTTACGGTGGTGGGACGACTTACAAGGTAGGAGAGCAACGCCAGGAGAAGCTACCAGGTGGTGGTAACAAGGATGACCAGTACTCTGGTGGAACGCAGACCACTACCCCTTACGGTGGTGGGACGACTTACAAAGTAGGCGAGCAACACCAGGAGAAGGGTACGACGGACAAGATCAAGAAGAAGCTGCCAGGTGGGAATAGGGATGACCAGTATTCTCATGACACGTCAACTACTGCTGCAGCTTATGGTGGGACTGGGCGCACCGGAGAGCCCCAGGAAAAGAAGAACATGATGGACAAGATCAAAGAAAAGCTTCCTGGTGGCCACGCCGAGTAG
>Mdomestica|MDP0000770493|SK
ATGGCGGAGGAGTACAACAAGAAGAGCGATGAACACGAGTACGAGAGGAAGACTGGGGATTACGAGGAGGGATCGGGTGCAGGCGAGACCAAGGATCGTGGGTTGTTTGATTTCTTGGGGAAGAAAGAGGAGGAGAAGCCAACTCCTTATCAGCAAGGGGATCAGGTGAACGTCGCCGAGTTTGATGAGAAAGTCAAGATCTCCGATCATCACGATCAGCATGCATCATCATACAACAAAGTAGAAGAGGAGGAAGACAAGGAGAAGAAGCACGAGACTCTCCTGCAGAAGCTTCACCGATCTGAAAGCAGCTCTAGCTCTTCAAGTGATGAGGAGGAAGATGAAGAGAAGAAGAAGAAGCGGAAAGAAAAGAAGGGATTGACGGATAAGATCAAGGAGAAGATCTCCGGTGATGAGCACAAGGAAGAAGGCTATCACAAGGAGGAGGACACGGCTGTCCCGGTGGAGAAGGTGTACGAGGAGGAACATCATCATCCAGCTCCAGCTCCAGCTCCGGTTGTTCATTACCACGAAGAGCCAACCGACTCTCCAACTGAGGAAAAGAAGGGTTTCCTCGAGAAGATCAAGGAAAAGCTACCTGGCCACAAGAAGACTGAGGAGGTTCCAGTTGGTGCTGCTTCGCACGAACAGCACAGTGACGACAAACATGCGGCGGAGCCACCGGTAGCAGCCTCTTATGAAGCTGGAGAAGAGCCCAAGGAAAAGAAGGGTATTTTGGAGAAGATCAAGGAAAAGCTTCCAGGGTACCATTCCAAGACCGAGGAAGATCACAAGGACATCAAGGAGAAAGAGAAGGATACTCCTTCCTACTAA
>Mdomestica|MDP0000868045|SK
ATGTCGCATCTGCATAATCAACACGGGGCACAGCCAACCGACGCCTACGGCAACCCGATCCAGAGAACCGACGAGTACGGGAACCCACTTGGCGGTGCTACTACAGGTGCCACCACCGGAGGATACGGTGCTCATGACACAGCCGCTGCGACCACTGGTCACGATTACGGCAGGAAAGAGCACCATGGTGTCACTGGCGCGCTCCACCGCTCTGGCAGCTCAAGCTCTAGCTCTTCGGAGGATGATGGGCTAGGTGGGAGGAGGAAGAAGAAGGGGTTGAAACAGAAGATAAAGGAGAAGCTCCCGGGATCAACCACGACTGAGACAACTTACGGCACCGCTGGCACCACCTACCCAGGAGGGCACCAACAGGAAAAGGGGATGATGGACAAGATCAAGGACAAGCTGCCGGGTACTGGCCACAAGGATGACCCCCACTACTCAACCACAACACATGCTAGTACGACCACAACTCCCTACGGCGGTGCCACCTACACGGAGGAGCACCACGAAAAGAAGGGGATCATGGACAAGATCAAAGAGAAGCTTCCCGGAGGAAACCAGTAG
>Mesculenta|Manes.01G047100.1|K
ATGGCCTCAATTCAGTGCAGCAAACCAGCTGAGCAAACTTGCAACCAAGGCCAGCAAAGCCACTCACTCGGACAGAAAATGTCTGAGATGGTTACTTCTGTTTTCAAGAAAGAGCAAACTCACCAAGGCCACACAACTGCCCAGTGCCACTGCCAGACCACTGAGTACAAAACCCAGACTCACTCCTCTGGCCAAACCCTTTCCCATGGAATGACCAAGACCCAGACCGTGTGTGCGGTTCAAACTAATGGGCAGGAAGCCCATGGACCGGGGCTAGGTCTAGCAACTACTAACAGTGCAAAGTCCCGTAGAAACAGTAGGAGTGGTGAGCACAGGAGAAGGGGTTTGCTGCAGAAGATCAAGGACGGAATTTCTGGCCacagtgacagtggtagtagcagcagcgagagcgacagtgaTGACGAGAAGTGTGGAAGGAAGAAGGCAAGTGTTGTTTTAATTATTAGTTAA
>Mesculenta|Manes.02G098200.1|YSK
ATGGCACACTACCAAGACCAATATCAGGCTGGTTCCTACAAGGATGAATATGGCAATCCAATTCGCCCAACCGACGAATATGGCTATCCAATCCAGCAAACTGGGACCCCTGGCACTGGTACATATGGGACAGGGGGCGCTTATGCTGGCGCACCAGAGAGTGGCACCGACTTTGGCGTCGGACATGACAAAGATCGCCATGGTGTCTCTGGCATGCTTCACCGTTCTGGAAGCTCAAGCTCTAGCTCCTCTGAAGATGATGGACATGGTGGGAGGAGGAAGAAAGGGCTGAAGCAGAAGATAAAGGAGAAGTTACCAGGGCATCATAAGGAGGAAAAATCTCATGCCACCTCTACTACTACGCCAGGTGGATACCATGCAGCGGAGGAGCACCATCAAAGCGGAGGAATAGTTGACAAGATTAAGGAGAAGCTTCCAGGGGCGCACCACCACACCCACCAGCAGGGCCACCACTACTAG
>Mesculenta|Manes.05G140400.1|SK
ATGGCTGAGGAGCACCACAACAAGGCCCATGAGTCTGAGACCCCAGTTGTTGTTGAGGGGTCAGCTGTGGAATCCAAGGATCGTGGGCTGTTTGATTTCATGGGGAAGAAAGAGGAAGAGAAGCCTCAAGGGGAGGTGATCGTCACTGAGTTTGAAGAGAAGGTTCAGGTGTCTGAACCAGAGGAGAAGAAGCCTGGTCTGTTGGAGAAGCTTCATCGATCGGATAGCAGCTCTAGTTCTTCTAGTGATGAGGAAGAAGGCGAGGGAGAGCAGAAGAAGAAGAAGAAGGAAAAGAAGGGATTGAAGGAGAAGATCAAGGAGAAGATATCTGGAGATCACAAAGAAGAAAAGAAAGAAGAGGACACCACAGTCCCTATTGAGAAATACGAAGAAGCAGAAGCAGCAAATCAAGCCGATGAAAAGAAAGGTTTTCTAGAGAAAATCAAAGAGAAACTGCCAGGACACAACAAGAAGCCTGAAGAGGTAGCTACGCCGCCTCCACCGCCACCACCAACTGAGCATGTTCATGCAGAGTCAGCCTCTCATGAAGGAGAAGCAAAGGAGAAGAAGGGTATCTTTGAGAAGATTAAGGAAAAGCTTCCTGGGTATCATCCAAAAACAGAGGAAGAGAAGGAAAAAGAAAAAGAGTCTCATTAA
>Mesculenta|Manes.08G154500.1|KS
ATGGCAGGATTGATAAAAAAGATTGAGGAGACTCTCCACATAGGTGACCACAAGGGTAAGCACCAAGGGGATCACAAGGGCAAACATGAAGGAGACCACCACAAGGCCGGTGAACACAATAAAGACCACAAGAAGGGTGAGCACAAAGAAGGACTCGTGGACAAGATAAAGGAAAAGATCCATGGAGATAAGCATGTTGATGGAGATAAGCATGTTGATGGAGATAAGAAGAAGAAGAAGGAAAAGAAGAAGCACGAGCATGAGTCTGGCCATGAATGTGGTCATAGCAGCAGCAGTGACAGTGATTAA
>Mesculenta|Manes.09G138100.1|KS
ATGTCAGGAATAATTCACAAGATTGAGGAGACTCTCCACATCGGAGGAAACAAGAAGGAAGAGCACAAGGGAGAGTCTCATGGCCATGGAGATCACAAAGATCACAAAGATCACAAGGATCACAAGGGCGATCACCACAAGGGAGAAGGCGAGCACAAGGAAGGGATTGTTGACAAGATAAAGGACAAGATCCATGGAGATCATGAGCATGGTGACGGCGACAAGAAGAAGAAGAAGAAGGAAAAGAAGAAGCATGAGCATGGCCATGATCACGATGGTCATAGCAGCAGCAGCAGCGACAGCGATTAG
>Mesculenta|Manes.11G091500.1|YSK
ATGGCTGATTTAAGAGATGAGTATGGCAATCCCATTCAACTGACGGATGAACACGGCAACCCAGTTGAACTCACGGATGAACACGGCAACCCAGTTCATATCACTGGCGTTGCCACATCAAAACCTCCAACACTTGGAACACTAATGGAAAATGAGGTGCCGGCTACTGGCCTTTTGGCCAGTAGTAATGGAACAGATCACACATCCAAGGGCCATGCTGGAGATGAGGAAAATCATAGGAAAGAGGAGCCGCAGCCGCAACCGCAGCCGCAGGAGCAGCAGGGTTCCGGAGAAATCGAGAGATCTAGCACGTCAAGCTCTAGCTCGTCCGAGGATGACGGACAAGGAGGGAGAAGGAAGAAGAAGGGACTGAGAGAGAAAATAAAGGAGAAATTAACAGGTGGGAAGCACAAGGAGGAGCAGAGACACAAAGCAAGTGTATCGACAGAAACCACCGCAGGTGGCGGCGAACACCATGAACATGAGAAGAAGAGTGTGATGGAGAAAATCAAGGAGAAGTTGCCGGGCCATCATGGCCACCACAGCCGCTGA
>Mesculenta|Manes.S051900.1|YSK
ATGGCTGATTTAAGAGATGAACATGGAAATCCCATTCCACTCACGGATGAACACGGCAACCCAGTTCAACTCACCGATGAATTTGGCAACCCAATTCATGTCACTGGCGTAGCCACCTCTGGAACAACCCCTTTAGCCGGGGAACGTGCACACAAGGAACAGACCGGTGAGCTCCCCAGCAGTGGCGCAGGCGATGAGGAAAAGCGTAGGAAAGAAGAGCAGCAGCAGGGAGAGAATATTGAAAGATCTAGCAGTTCAAGCTCTGGCTCGTCGGAGGATGACGGCCAAGGAGGGAGGAGGAAGAAGAAGGGATTGAAGGAGAAAATAAAGGAGAAACTGACGGGTGGAAAGCACAAGGAAGAGACTGTAACGAGCACTCCAACCACAGAAACCACCTCAGGCGGCGGCGAACACCATGAGCATGAGAAGAAAGTGCAAAGTTGTCGCTTATCGCTTGAAGAACTGAAGAAACGACTGGATGGAGCAAAGGAAAATTGGGCAGACGAACTCAACAGTATCCTGTGGGCATTCCAGACTACTCCTAGGATGCCCACCAAAGAGACACCTTTTGCACTTGCATTTGGCACCGAAGCTGTAGTTCCAATCGAGCTGCAG
>Mguttatus|Migut.B00209.1|YSK
ATGGCGGATTTACGAGATGAGCACGGGAATCCAATTCAGCTAACCGATCAGTACGGAAAACCGGTTCAGCTTACTGATGAGTTCGGAAACCCTATGCACATCAAGGGCGTCGCCACCACCCACACCGAGGGTTTCGGTACAGCCGCCGGCCACACTCACACCGAGGGTTTCGGCACCGCCGGCCACACTCACGCCGAGGGTTTGGGGACTGCCGGCCACACCCACACCGAGGGTTTGGGGGCCGCCGCCAGCCATACGGCGGGGGTGGGGGCGCCGCTGTACAGTCACGAGCCGCCTTCTGCTGAGCCAAAGCCGCTGCAAGAGCAACTCCGTCGCACTGGCAGCTCGAGCTCTAGCTCTTCGTCGGAGGACGATGGGCAAGGAGGGAGAAGAAGGAAGAAGAAGGGGCTGAAAGAGAAAATAAAGGAGACGTTTGGGGGTGGGAAACACAAAGATAAAGATGAGGCCGCACACAGCGCACCAGCACCTACTGCTGCTACTACTACTACCACATACCAAAGCAAAACTTCGACAACTGTTCCTGGGGAGCATGAGAAGAAGGGCGTTTTTGAGAAGATCAAAGAGAAGCTACCCGGCCACCATAACCACTAA
>Mguttatus|Migut.C00923.1|SK
ATGGCCGACTACCACCACGAGACCAAGGTCGTCGTCGATGAGCCATGCGAAGCTCCCGTCACCGCCGCCGCCGCCGTCGTCGATGAGCCATGCGAAGCTCCCGTTGCCACCGCTCGCGTTGTCTCCCCTAAGGCTGAGGATTACACGACGGAGGCGGAGGCGACAAGCACCGACCGCGGCTTGTTCGGTTTCATGGGGAAGAAAAAGGAGGAGGAGGAGGAGAAGTGCGAGGAGGAGGTTGTGATCGCCGCCGCCTTCGAAGAGAAAGTCCAGGTCTGCGAAGAAGAGAAGGTGGTGCCGGAGGAGGAGAAGAAGCACGTCAGTCTCCTCGAGAAACTCCACCGCAGCGACAGCTCTAGCAGCTCCTCGAGTGAGGAAGAAGTGGAGGAGAATGGCGAGAAGATCAAGAGGAAGAAGAAGAAGGGTTTGAAGGAAAAGATCTTCGGAGAAAAAAAGGAAGAAGAAGTAAAGTGTGAAGACACCACTTCCGTACCGGTTGAGAAGTACGACGACGTCGTTCCGACTTCCTACGAACACGAGGAGAAGAAAGGGTTTCTAGAAAAGATCAAGGAGAAGCTTCCAGGTGGCAAGAAGACCGAGGAGGTGGTGGTGGTTGTTCCGCCGCCGGTGCCGGTGGCGGAGGAGTGCGCCACCACACCGGAGGGCCACGAGGGCAAAGAAAAGAAGGGGTTCTTGGAAAAGATTAAGGAGAAGATTCCCGGGTACCACCCCAAGAGCGAGGAAGAGAAAGAGAAAGAGAAGAAAGAAATAAAGGAAAAGGAAGTGGACTGCTAA
>Mguttatus|Migut.H02513.1|YSK
ATGGCAGGATACGGCGGCGAATACGGCCGGCAGACTGACGAGTACGGCAACCCCATCCGTCAAACTGACGAGTATGGCAACCCGGTTCACCACCCTGGTGGTGGCCACCATACCGGCACCACCGGAGCTTTCGGGACTGGTGCAGATCCGTTCGGCACCACCGGAACCACTGGAGCTTACCCTACTGATACCCACGGAGGCGCCACCGGTACCACCGGAGCTTACGGCACCACCACCGGAGGATATGGAACTCACGGCGGAGGGATTGGTACTGGAACCCACGATGCAGGCTTGGCTTCCGCTGTCGGCGGCCACCACCGCCGCTCTGGAAGCTCCAGCAGCTCGTCGTCTGAAGACGACGGGATGGGTGGGAGAAGGAAGAAGGGGCTGAAGGAGAGGGTGAAGGAGAAGCTGCCAGGTGGCGGCCACAAGGACGACCGGCCAGGGTACACCACAGGTGGCGGCGGTGTTGGTTATGAACCTGAGTATCATGAGAAGAAAGGAGTGATGGAGAAGATCAAGGAGAAGTTGCCAGGTGGTGGCGGCGGTCATAGGGAAGATGTGCCGGCGCACACCACCACCACAGGCGGCGCTGGGTACGGTTACGAACAGGGCGTCGGTGGAGCTGAATACCGCCCGGAACATCACGAGAAGAAAGGGATGATGGAGAAGATTAAGGAGAAGTTGCCAGGTGGTGGCCACCATTAA
>Mguttatus|Migut.J00768.1|KS
ATGGCAGGAATCATCCATAAGATCGAAGAGAAGCTCGGCTTGGGAGGAGGCCACAAGGAAGAAGAGAAGAAGGCCGAACACAGCTACGCCGAGCAGATCAAGCCCGACCACCACGGCGAGAAGAAGGCGGAACACGGCTACGGCGGCGGCGAGAAGAAGCCGGAGGAACACAAGGAAGGTCTGATCGAGAAGATCAAGGACAAGATCCACGGCGGCGACGAAGGCGAGAGCGGCGAGTGCAAGGGGGAGAAGAAGGACAAGAAGAAGAAGGACAAGAAGGAGAAGAAGAAGCACTGCGACGGCGACGGCGAAGACAAACACGGCGGTAGCAGCAGCGACAGCGGCAGCGACAGCGATTGA
>Mguttatus|Migut.L01868.1|KS
ATGTCGGGAATCATCGACAAGATAGAAGAGACATTGGGGATCGGAGATCACAAGGAAGACAAGAAACACGTGGAAGAGCACAAGAAAGGCGAATCCCATTCCCACGGTGAACACAAGGAATCCCATTCCCACGGCGGCGAACACAAGGAATCCCATTCCCACGGCGAACACCACGAGGGGATTGTGGAGAAGATGAAGGAGAAGATCCATGGAGAGCACGGCGAACATGGAAAGGAGGAAAAGAAGAAAAAGAAAAAGAAAGAGAAGAAGCACGAGCATGGCGACGAACATGGCCACAGCAGCAGCGGGAGTGATAGCGATTAA
>Mtruncatula|Medtr3g117190.1|YSK
ATGGCGGGAGTGCAAATAAGAGACGAACATGGAAACCCAATTCAACTAACTGATGAATTGGGTAACCCAGTTAAGTTAACTGACGAACATGGAAACCCGATCCATCTCACCGGTGTAGCAACCACTACCACAACTCATAATAATCCTCCAACTGCAGCAGGTTCAGGTTCAGCTGGTTTTGGCACCTATGGTAGCGTTGCTTACGGTGGCGGTGCAACCACACACCCAACAACAACAGTGGCAGATCTTTTGTCCACCGAACCACCACCCGGACAGCAGCTCCATCACACTGACCAGGTTTCAAGAGGACTTCGTCGCTCCTCCAGTTCAAGTTCAAGCTCTAGCTCTTCGGAGGATGATGGACAAGGTGGGAGGAGGAAGAAGAAGAAGGGAGTGAAGGATAAGATAAAGGAGAAGATTCCAGGTGTAGGAGGAGGCAACAAGGAGCATAATAGTGCAACCAGTATTCCAGGTGCAGGTCACCACCCTACGGCAACTGCAACCCATCACCCAGCTGAGCCAACTCTTGAGAAGAAGGGTATACTTGATAAGATCAAAGAAAAATTGCCTGGCCACCATCACAGCCACTGA
>Mtruncatula|Medtr3g117290.1|SK
ATGGCTGAGGAGAATCAGAACAAGTACGAGGAAACTACAGCAACCAACTCTGAGACGACAGAGATCAAAGACAGGGGTGTTTTTGATTTCCTAGGTGGTAAGAAAAAGGATGAAGAACATAAGCCTCAAGAGGAAGCTATTGCAACTGATTTTAATCACAAGGTGACTTTGTATGAAGCTCCATCAGAGACCAAAGTTGAAGAAAAAGAAGAAGGTGAAAAGAAACACACCAGCCTCTTGGAGAAACTTCACCGATCTGATAGCTCTTCAAGCTCTTCGAGCGAGGAGGAAGTTGATGGAGAGAAGAGGAAAAAGAAGAAGAAAGAAAAGAAGGAGGACACATCAGTGGCAGTAGAGAAAGTTGATGGAACAACTGAGGAGAAGAAAGGCTTCCTAGACAAGATTAAGGAGAAGCTTCCAGGACACAAGAAAACTGATGATGTAACAACTCCACCAGCACCACCTGTTGTTGTTGCTCCTGCTGAGACAACAACTACTAGTCATGATCAAGGAGATCAGAAGAAAGGTATATTGGAAAAGATCAAAGAGAAGATTCCTGGTTATCACCCTAAGACTGCTACTGATCATGATCATGATCATGATCACAAGGATGAGACTACTTCTCATTGA
>Mtruncatula|Medtr6g027810.1|KS
ATGGCAGGAATCATCAACAAGATTGGAGAGGCTCTTCATGTAGGAGGAGGACACAAGAAAGAAGATGAACACAAAGGAGAAAAGAGCCATGATGACAAGCACAAAGGTGAGAAGAGTCATGATGATAAGCACAAAGGTGAACACAAAGAAGGTATAGTTGATAAGATCAAGGACAAGATCCATGGTGGTGATGGTGAAGGTCATGAACACAAAGGTGAGAAGAAAGATAAGAAAAAGAAGGATAAGAAGAAGAAGGAACATGGTCATGATCATGATAGTAGCAGCAGCAGTGACAGTGATTAG
>Mtruncatula|Medtr6g084640.1|YK
ATGTCTCAATATCAACAAGGTTATGGTGATCAAACACGTAGGGTTGATGAATATGGAAACCCATTGACTAGTCAAGGCCAAGTTGATCAATATGGCAATCCCATTAGTGGTGGTGGGATGACCGGTGCTACTGGTCATGGTCATGGACATCATCAACAACATCATGGAGTTGGAGTTGATCAAACCACAGGTTTTGGGAGCAACACAGGTACTGGCACAGGATATGGAACCCACACTGGTAGTGGAGGGACCCACACAGGTGGTGTAGGTGGTTATGGAACAACCACTGAATATGGAAGTACCAACACTGGAAGTGGTTATGGAAACACTGACATTGGTGGAACCGGGTATGGAACAGGGACAGGAACTGGAACAACCGGCTATGGAGCTACCGGTGGCGGAACTGGAGTAGGATATGGCGGAACTGGACATGATAATAGAGGGGTAATGGACAAGATTAAGGAGAAAATTCCTGGTACTGATCAAAATGCTAGTACTTATGGGACAGGAACAGGATATGGAACAACTGGTATTGGTCATCAACAACATGGAGGAGATAACAGAGGGGTTATGGACAAGATTAAGGAGAAAATTCCTGGTACTGATCAAAATCAATATACTCATGGGACAGGGACAGGAACAGGAACAGGATATGGAACAACTGGTTATGGTGCTAGTGGTGTAGGTCATCAACAACATGGAGAGAAAGGGGTTATGGACAAGATTAAGGAGAAGATTCCTGGTACTGAACAAAATACTTATGGGACAGGCACTGGAACAGGTCATGGAACAACTGGCTATGGAAGCACTGGAACAGGTCATGGAACAACTGGCTATGGTGATGAGCAACACCATGGTGAGAAGAAAGGGATCATGGAGAAGATTAAGGAGAAGCTTCCTGGTACCGGATCATGTACTGGACATGGACAAGGACACTAG
>Mtruncatula|Medtr7g086340.1|KS
ATGGCTGGAATCATGAACAAGATTGGTGATGCCCTTCACATAGGAGGAGACAAGAAAGAGGGAGAACACAAAGGAGAACAACATGGACATGTAGGAGGAGAACACCACGGTGAGTACAAAGGAGAACAACATGGATTTGTAGGAGGACATGGTGGTGAGCACAAAGGAGAGCAACATGGATTTGGTCATGGAGACCACAAGGAAGGACACCATGGGGAAGAGCACAAGGAGGGATTTGTTGACAAGATCAAGGACAAGATTCATGGTGAAGGTGCAGATGGTGAAAAGAAAAAGAAGAAGGAGAAGAAGAAACATGGAGAGGGTCATGAACATGGTCATGATAGCAGCAGCAGTGACAGTGATTAG
>Mtruncatula|Medtr8g106140.1|K
ATGGATAATTTTCAAAACCAGTACGGTGCTGTTCCTATAAGCAACAATGATCTAATTCATAGGGAACTTGATACTACCGGCGTTGTTGATGGTGGCGGAAGCACACAAGCCATGGCAGATACAACCACCGCAGTTGACACTACCACCACAGACGACGGTGTTTTTGTTGATGGGAACAAGACAAACAACCATCACAACAAGAAAGGAATAATTGACAAGATAAAGGAGAAGCTTCCTGGAACACACCATCATAAATAA
>Osativa|LOC_Os01g50700.1|YSK
ATGGCGGAGCACGCCACGGGAGTGTACGGGCACCCGTACCCGCGCGTCGACCAGTACGGGAACCCTGTGCCGCCGGTCGACCAGTACGGCAACCCCGTCCCGGACGAGCCGGCGCCGCGCGACACGGCCGCGGGGTACGTGGCGCCGCCGGACCCCGCGGTGTCGACTGGCGACTACGGCCTCGCCGGCGCGGAGGCGCCGCACCCGCACGAGAGCGCGGTGATGAGCGGCGCAGCCGCCGCTGCCGTCGCACCAGGAGGCGAGGCGTACACGCGCGACGGCGGCGGCGTAGTTCCCCCGGCCGGCGAGAAGACGTTCGCCTACGAGGGCACGGTCAGCGCCGCCGGCGTCACGGGCGCCTCCGGGCAGCTCCAGCCCACCACCAGGGAGGAGGGGCACACGACGCTCGGCGAGACGTTGCGCCGCTCCGGCAAATCCAGCTCCAGCTCCAGCTCGTCGTCGGAGGATGACGGGCAAGGTGGGCGGAGGAAGAAGAAGAGCATCAAGGAGAAGATAAAGGAGAAGCTTCCCGGCAGCCACAAGCAGGAGGAGCAGAAGCAAGCTGGCCACACGGCTCCGGCGGCCGGGACGGGGACGGGGACGGGGACGCATGCAGCGGGGAAGCACGAGAAGAAGGGCATCGTGGAGAAGATCAAGGAGAAGCTCCCCGGCCACGGCCACCACTGA
>Osativa|LOC_Os02g44870.1|SK
ATGGAGGATGAGAGGAACACGGAGAGCCACCAGGGTGGCGAGGCTGCAGAGCAGGTGGAGGTGAAGGACAGGGGCCTCTTCGACAACCTCCTTGGCAGGAAGAAGGACGATCAGCCGGAGGAGAAGAAGCATGAGGAGGAGCTTGTCACCGGCATGGAGAAGGTCTCCGTGGAAGAGCCAAAGAAGGAGGAGCACCACGCCGAGGGCGAGAAGAAGGAGAGCCTCCTCTCCAAGCTGCACCGATCCAGCTCCAGCTCCAGCTCGTCGAGTGATGAGGAAGAGGAGGTGATCGATGACAACGGCGAGGTGGTCAAGAGGAAGAAGAAGAAGGGGCTCAAGGAGAAGATCAAGGAGAAGCTGCCCGGCCACAAGGACCATGCCGGTGAGCATGCTCCTCCGCCCGCGGCGACGGGCTTCCCCGCGCCGGCTCCGCCTGCATCCGTGGTGACGGCCGCGCCCACGCCAGCTCCTGCTCCCGTGGTGACTCACGGCGATCACCACCACGACACCGCCGTCCCCGTGGAGAAGATCGAGGGTGATCACGCCAAGACGGAGGCGACCCTGCCACGTGCACCCGAGGAGGAGAAGAAGGGCTTCCTCGACAAGATCAAGGAGAAGCTGCCCGGCGGCCACAAGAAGCCGGAAGACGCAACTGCTGTGCCGCCGCCGGCCGCCTCACCGGCTGCTCCTGCCACTACTCCGGCGCCAGCACACCCACCGCCGGCTACAGAGGAAGTGAGCAGCCCGGATGGGAAGGAGAAGAAGGGTATACTGGGCAAGATCATGGAGAAACTGCCCGGTTACCACAAGGGCTCCGGCGAGGAAGACAAGACCGCCGCCGCCGCCACCGGCGAGCACAAGAGCAGCGCTTAA
>Osativa|LOC_Os03g45280.1|KS
ATGGCCGGCATCATCCACAAGATCGAGGAGAAGCTCCACATGGGCGGAGGCGAGCACAAGAAGGAAGACGAGCACAAGAAGGAGGGGGAGCACCACAAGAAGGACGGGGAGCACAAGGAAGGCGTGGTGGAGAAGATCAAGGACAAGATCACCGGCGACCACGGCGACGGCGGCGAGCACAAGGAGAAGAAGGACAAGAAGAAGAAGAAGGAGAAGAAGCACGGCGAGGAGGGCCACCACCACGACGGCCACAGCAGCAGCAGCAGCGACAGCGACTGA
>Osativa|LOC_Os11g26570.1|YSK
ATGGCGCACTTCCAGGGACAGCAGCACGGCCACCCGGCGGCGCGCGTCGACGAGTACGGCAACCCGGTGGCGGCCGGCCACGGCATCACCGGGACGCAAGAGGCAGGCGCCGGAGGGTACGGCGCCGCCGGCAACGTTGCGCAGCCTCAGCATGCGTTCGGCGGCGCCACCGACGCCGGGGGTTATGGCCGGCAGGCCGGATACGGCGCCACCGGCACCGGCACCCACGACGCCGCGGGCTATGGTGGTTCCGGTCAGCCGGCGTACGGCGCTACCGGCACTGGCGTCCATGACGCCGGTGGTTTAATGCCTGGGCACACTGCCGGGCATGGTACCACCGGCACCGGAGTCCACCACGGCGCCGGCGCCGGTTTACCCGCGGGGCAGACCGCCGGGTACGGAACAACCGGCGTCACCGGAGCTCAGCACGGAGCTGGTGGACTAGGAACCGGGCACACAGCCGGGTACGGAACCACCGGAGCCCACCACGGCGCCGGTGGCTTGGGCACCAGGCACATGGCTGGACACGGAGCCACCACAACACCCGACACCATGGCATACGGAACCACCGGCACAGGGGCGCCACACGGCGCCACCGCCGGCACCGGCGCGTATCCGCACGCAGGCGGCCAGTTCCAGCCGGCGAGAGAGGAGCACAAGACCGGTGGCATCCTCCGCCGCTCCGGCAGTTCAAGCTCAAGCTCGTCGTCTGAGGACGACGGGATGGGAGGGAGGAGGAAGAAGGGAATCAAGGAGAAGATCAAGGAGAAGCTCCCCGGCGGCAACAAGGGCGGCCAGCAGCAGCCGACGGCCACTGCGGCGACCGGCGGATATGGTGCCGGCACGGGACACACCGCCGCCGCTGGTACAACCACCGACGCCGGCGGGACGGCGTATACACCGACGACGCAGCCGACGCACGAGAAGAAGGGTATGATGGAGAAGATCAAGGAGAAGCTCCCCGGTGGTGGCCATCACTGA
>Osativa|LOC_Os11g26750.1|YSK
ATGGAGTACCAGGGGCAGCATGGTGGCCACGCCAGCAGCCGCGCCGACGAGCACGGCAACCCTGCAGTGACCACCGGAAACGCACCCACCGGGATGGGCGCCGGCCACATCCAGGAGCCGGCGAGGGAGGACAAGAAGACCGACGGCGTCCTCCGCCGCTCCGGCAGCTCCAGCTCCAGCTCATCCTCTGAGGACGATGGGATGGGAGGAAGGAGGAAGAAGGGGATCAAGGAGAAGATCAAGGAGAAGCTCCCCGGCGGCAACAAGGGCAACAACCAGCAGCAGCAGCAGGAGCACACCACAACAACGACCGGCGGCGCGTACGGGCCGCAGGGCCACGATACCAAGATCGCCACCGGCGCACACGGCGGCACCGCCGCCACCACCGCGGACGCCGGCGGCGAGAAGAAGGGCATCGTGGACAAGATCAAGGAGAAGCTCCCCGGCCAGCACTGA
>Osativa|LOC_Os11g26760.1|YSK
ATGGAGAACTACCAGGGGCAGCACGGCTACGGCGCCGACCGCGTCGACGTGTACGGCAACCCGGTCGCCGGCCAGTACGGCGGCGGCGCCACCGCTCCCGGCGGAGGCCATGGCGTGATGGGAATGGGAGGGCATCACGCCGGCGCCGGCGGGCAGTTCCAGCCGGTGAAGGAGGAGCACAAGACCGGCGGCATCCTCCACCGCTCCGGCAGCTCAAGCTCCAGCTCGTCGTCTGAGGACGACGGGATGGGAGGGAGGAGGAAGAAGGGAATCAAGGAGAAGATCAAGGAGAAGCTCCCCGGCGGCAACAAGGGCAACAACCAGCAGCAGCAGCAGATGATGGGGAACACCGGCGGCGCGTACGGGCAGCAGGGGCACGCCGGGATGACCGGCGCCGGCACCGGCACCGGCGTGCACGGTGCGGAGTACGGCAACACCGGCGAGAAGAAGGGCTTCATGGACAAGATCAAGGAAAAGCTTCCCGGCCAGCACTAA
>Osativa|LOC_Os11g26780.1|YSK
ATGGACAACTACCAGGGGCAGCACGGCTACGGCGCCGACCGCGTCGACGTGTACGGCAACCCGGTCGGCGCCGGCCAGTACGGCGGCGGCGCCACCGCGCCCGGCGGAGGCCACGGAGCGATGGGGATGGGAGGTCATGCCGGCGCCGGCGCCGGCGGCCAGTTCCAGCCGGCGAGGGAGGACCACAAGACCGGCGGCATCCTCCACCGCTCCGGCAGCTCAAGCTCCAGCTCGTCGTCTGAGGACGACGGGATGGGAGGGAGGAGGAAGAAGGGAATCAAGGAGAAGATCAAGGAGAAGCTGCCCGGCGGCAACAAGGGCAACAACCACCAGCAGCAGCAGATGATGGGGAACACTGGCGGCGCGTACGGGCAGCAGGGCCACGCCGGGATGACCGGCGCCGGCACCGGCGTGCACGGTGCGGAGTACGGCAACGCCGGCGAGAAGAAGGGATTCATGGACAAGATCAAGGAGAAGCTGCCCGGCCAGCACTAA
>Osativa|LOC_Os11g26790.1|YSK
ATGGAGCACCAGGGGCAGCACGGCCACGTGACCAGCCGCGTCGACGAGTACGGCAACCCGGTCGGCACCGGCGCCGGACACGGCCAGATGGGCACCGCCGGCATGGGGACGCACGGCACCACCGGCGGCATGGGAACGCACGGCACCACCGGCGGCATGGGGACGCACGGCACCACCGGCACCGGCGGCGGCCAGTTCCAGCCGATGAGGGAGGAGCACAAGACCGGCGGCGTCCTGCAACGCTCCGGCAGCTCCAGCTCAAGCTCGTCTGAGGATGATGGAATGGGAGGGAGGAGGAAGAAGGGGATCAAGGAGAAGATCAAGGAGAAGCTCCCCGGCGGCAACAAGGGCGAGCAGCAGCATGCCATGGGCGGCACCGGCGGCGCCTACGGGCAGCAGGGCCACGGCACCGGGATGACCACCGGCACCACCGGCGCACACGGCACCACCACCACCGACACCGGCGAGAAGAAGGGCATCATGGACAAGATCAAGGAGAAGCTGCCCGGCCAGCACTGA
>Othomaeum|Oropetium_20150105_26374A|YSK
ATGGCGGAGTACGCTGGTGAGTACGGTCACCCTTACCCGCGCGTCGACAAGTACGGCCGCCCGGTGCCGCCGGTGGACCAGTACGGCAACCCAATCCCAAGGGAGCCGTCGACCGGGTTGAGCGGCGGCACCACGGCCCCTTACGGCGGCACTGGCGACGTGCCGGTGGGCGAGTACGGCGCGGGCGCGGCGTATCCTCACGAGGGCGTGCGCAGTGGCGCCACTCCGCCGGGTGGCGCTGCGATGTACCCTGGCCCGGGCGGTGGTGTCGGACATGATGAAACGGCGCTCGCGTACGAGGGAATGGGCGGCGCCCAGGTCCAGCCGATCAGGGAGGAGCACACGACGACGCTCGGCGAGAAGCTAACGGGCTCCGGCAGCGGCGGCTCCAGCTCCAGCTCGTCCTCGGAGGACGACGGGCAAGGTGCGCGTCGTCGGAAGAAGAAGAGCATCAAGGACAAGATCAAGGAGAAGCTCCCGGGCAGCCACAGGCGCGAGGAGCAGAAGCAGCAGGGCGCGCACGCCCCGCCCGCGGCGGGCGGTGGTGGGACGACGCACGAGAAGAAGGGCGTCATCGATAAGATCAAGGAGAAGCTACCAGGGCACCACTGA
>Othomaeum|Oropetium_20150105_27680A|SK
ATGGAGCACCACGGACAGTACGGCCACGACACAGCTCGCGTCGACGAGCAGGTCGCCGGACACGGTACCGCCACCACCGGAGTCCCCGGAGCTACCACTGGCGGCGACCAGATGCAGCCCATGAAGGAGGACCACAAGACGGACGGCCTTCTGCGTCGCTCGGGCAGCTCCTCCAGCTCCAGCTCGTCTGAGGATGACGGCATGGGCGGGAGGAGGAAGAAGGGCATGAAGGAGAAGATCAAAGAGAAGCTCCCCGGTGGCAACAAGGACAATCAGGCGACGGCCACCACTGGTACTACTGCAGCCAGCACCGGGGAGAAGAAGGGCGTAATGGAGAAGATTAAGGAGAAGCTCCCCGGGAAGAACTGA
>Othomaeum|Oropetium_20150105_28387A|K=SK
ATGGTGTATCGCGATCAGTCTGAGGACGACAGCATGGGCGGGAGGAGGAAGAAGGGCATGAAGGAGAAGATCAAGGAGCAGCTTCCCGGTGGCAACAAGGACAACCAGGCGACCGCCACCACTGATACTACTGCAGGCAGCACCGGAGAGAAGAAGGGCGTCATGGAGAAGATAAAGGAGAAGCTTCCTGGAAAGAACTAG
>Pabies|MA_10257300g0010|K
ATGTCTGAAAAAGTAGAGTCCGTTCAGGGTGAGCCGGAGCGCAAAGACCATAGTTTGTTCGGTCTCTTCGGCAAGAAAAAGGAAGAGAAGGTGGGAAGGAGTGATGATCAGATGATGCCTGCTCCTGCCACGCACACTAAGACTCAGAATCCAACTCAGAAGATGGGGCTGGTGGACAAAATCAAACAGAAGCTTCCCGGACGCCGTAAAAAATAA
>Pabies|MA_104214g0010|SK
ATGGCCGAACAAGCACCATCTGCAGAGACTGTGCCGGAGCACCAGGACCGCGACTCAGTCTGCTCATCTTTATCCAACGAATCCTCCACCCACACTCAGACTCAGTCTGCTCATCTTTATCCAACGAATCCTCCGCATTCTGCTGCAGTAGATCAGCAGTATGGCCAGGGTTACGGTCATGGTCACGAGGGACAATTCACTGCTGGGGAAGCTGGGAAACAGCAACAAACCGGTTTGTTGGGAAAGCTTCACCGCACAAACAGCTCCAGCTCCAGCTCTTCGAGCGATGAAGAGGAGGGAGGGAAGAAGAAAGAAGGGGGGAGGAAGAAGAAAGGTATAAAGGACAAGATCAAGGAAAAGCTCCCTGGTGGACAGCATTCTTCAGAGCAGTATGGGCATGAAGGGGAGAAGAAGGGGCTGGTGGATAAAATCAAAGACAAGCTCCCAGGACACCATGATAAGGAATAG
>Pabies|MA_10428426g0010|K
ATGCCTGGAAATCAACTGTACGAGGGATTGTTGGATGATGTGATGATGCAGAATCACTCTACTTGTCCTAATCCAAATCCAGCTCAGAATGCCCTCGACCAGAAGGACGAAGGAACGCAGGATGATGAGATGATGCAGAAGGACGAGAGAAGGCAGGATGATGAGATGATGGAGAATCAGGCTACTCGTGCTAACCCAAAGCCAGCTGAGAAGGCGGGGCTCGTGGACAAAGTCAAAGAGAAGCTGCCCGGATGCCAGACTCAGAGTCAGAGTGGCCAAAATCAGACTGGCAAGGCTCAGACTCAGACTTTGACTCAGAGTCAGACTCAGACTAAGACTCTGACTCAGAATCAGGATGATGAGATGATTGGATGCCAGACTCAGAGTCAGATTGGCCAGACTCAGACTGGC
>Pabies|MA_10430236g0010|K
ATGGCTCAAAATACAGGATCCGTTCAGGGTGGTGATCCTGAGTACAAGGACCGCAGCCACACCCAAACTCAGACTCAGGCAGCTCATACTGATCCAATGGAAAAAATCATAGATTTGATTCCCGGAGGCCGGACTAAGCCTCAGCCTTCGATTGCTAATTCTAGTCCAACTCAGAAGACGGGGCTCGGGGATAAATTCAAAGACATGCTTCCCGCAGGCCAGACTCAAACTGCTAATTCCAATCCAACTCAGAAGCTGGGGCTCGGGGATAAATTCAAAGACATGCTTCCCGCAAGCCAGACTCAAACTGCTAATTCCGATCCAAATCAGAAGCCGGGGCTGGTTGATAAAATCAAAGCGAAGATTCCCGGAGACCAAAGCAAGTAA
>Pabies|MA_107783g0020|K
ATGGCTCAAAATATAGCATCCGTTCGGACTGGTGCTCCTCAGTGCCAGGACCGCAGCCACACCCAAAGTCACACTCAGGCAGCTCATACTAATCCAAATCAGAAGGCAGGACTGCTGGACAAAATCAAAGAGATGCTTCCTGGAGGCCAGACTCAAGCTGCTCATTCTAATCCGAATCAACAAACGGGGCTGATGGATAGAATCAAACAGATGATTCCTGGAGGCCAGACTCAGTCTCATACTGCTCAATCTAGTTCGACTCAGAAGCCTGGGCTTGTGGATAAAGTCAAAGAAATGCTTCCCGGAAGCCAGACTCAAACTGCTTATTCCAATCCAAATCAGAAACCGGGGATGGTGGATAAAATCAAAGAGAAGATTCCCGGTGGCCAGACTCAGACTCAGTCTTCCACTCAGAAGCCGGGGCTCGTGGATAAATTCAAAGACACGCTTCCCGTAAGCCAGACTCAAACTGGCCATTCCAATCCAAATCAGAAGCCGGGGATGGTGGATAAAATCAAAGAGAGGATTTGCGGAGGCCAAAGCAAGTGA
>Pabies|MA_120345g0010|SK
ATGTCTCAACAAGCGCCGGAGAACCAGGACCGCGGCCTGTTCGGTCTGTTTGGCAAGAAAAATGAAGAGACGGAGGGGACGCAAAATGATCAGATGATGCATCCTCCTGGCACCCAGACCCACAATCAGCCTCAGGGTCATGCTCAAGGTGCTGGTTATTATCCCACTGCTGCTCAGCATGGAGGAGAACAATACGAGGGTCAAGGTCACCAGGGGCAAGTTACCTCTGAGGAAGCTGAGAAAAAAAAACGCACCGGTTTGATGGGAAAACTTCACCCCGCACACGGCTCCGGCTCCGGTTCCGGCTCCAGCTCTTCAAGTGATGAAGAGGACGAAGGAAAGAAGAAAGAAGGGGGGAGAAAGAAGAAAGGTTCAAAGGAAAAACGTCAGGGGGGACGCGACTCTTCAGATCAGTATGGCCGTGAAGGTGAGTATGGGGATCAAGGTGTGAAGAAGGAGGGGATGATGGATAAAATCAAAGACAAGCTCCCTGGACACCGTAATGCTAATGAATAA
>Pabies|MA_130855g0010|SK
ATGGCCGAACAAGCGCAAGAGCAGCAGGACCGCGGTATGTTCGGTCTATTCGGCAAGAAGGAAGAGGAGGGAAGGCAAGATGATCAGATTACGCAGACTCCTGCCACTCATACCCACAACGAGGCTCAGACTGAGGCTGCTTCTTATTATCCAACTTCTCCGCATGAAGTAGAACACGGTTCGGGTCACGGTTACGAAGGGCAACTTACCCCTGAAGAAGCTGAGCAACAGAAACATAAGGGTTTGGTGGGAAAAATTCACCGCACGCACAGTTCCAGCTCCAGCTCTTCGAGCGATGAAGAGGAGGAAGGCGGAAAGAAGAAAGAAGGGGAGAGGAAGAAGAAAGGCTCCAAGGACAAGACCAAGGAAAAGCTCCCCGCTGGCGGACAGCATTCTTCAGATCAGTGTGGCAGTGAAGAGGAGAAGAAGAAGACGGGTCTGCTAGATAAAATCAAAGATAAGCTCCCGGGACACCAGGAAAAGCTCCCCGGGGGCGGGCAGCATTCTTCAGATCAGTATGGGGGTGAAGAGGAGAAGAAGAAGGGTCTCTTAGATAAAATCAAAGAGAAGCTCCCGGGACACCAAAACAAGAACGATGGGGAAGAGGAAGAGAAGAAGCACCCGCATTAA
>Pabies|MA_144878g0010|K
ATGGCTCAAAATATAGGATCCGTTCAGGCTGGTGCTCCTGACTACCAGGACCGCAGCCACACTCAGGCCGCTCATACTAATCCAAATCAAAAACCGGGACTGATGGATAAAATCAAAAATATGATTCCCGGAGGCCAGACTCAAACTCAGACTCAGACTGCTCATCCTAGTTCAACTCAGACTGCTCATCCTAGTTCAACTCAGAAGCCGGGGCTGATGGATAAAATCAAGGCGAAGATTCCCGGAGGCCAAAGCAAGTAA
>Pabies|MA_151075g0010|SK
ATGTCTCAACAAGCACCAGAGAACCAGGACCGCGGTTTGTTCGGTCTATTTGGCAAGAAAAATGAAGAGACAGAGGGGACGCAAAATGATCAGATGATGCATCCTCCTGCCACCCAGACCCACAATCAGCCTCAGGGTCATGTTCAAGGTGCTGCTTATTATCCCACTGCTTCTCATCATGGAGGAGAACAATACGAGGGTCACGGTCAGCAGGGGCAAGTTACCTCTGAGGAAGCTGAGAAAAACAAACGCACCGGTTTGATGGGAAAACTTCACCCCGCACATGGCTCCGGCTCCGGTTCCGGCTCCAGCTCTTCAAGTGATGAAGAGGACGAAAGAAAGAAGAAAGAAGGGGGGAGAAAGAAGAAAGGTTCAAAGGAAAAACGTCAGGGGGGATGCGACTCTTCAGATCAGTGCGGCCGTGAAGGTGAGTATGGGGATCAAGGTGTGAAGAAGGAGGGGATGATGGGTAAAATAAAAGACAAGCTCCCTGGACACCGTAATGCTAATGAATAA
>Pabies|MA_17462g0010|K
ATGGCTCAAAATATAGGATCCGTTCAGGCTGGTGCTCCTGACTACCAGGACCGCAGCCACACTCAGGCCGCTCATACTAATCCAAATCAGAAACCGGGGCTGATGGATAAAATCAAAAATATGATTCCCGGAGGCCAGACTCAAACTCAGACTCAGACTGGTCATCCTAGTTCAACTCAGACTGGTCATCCTAGTTCAACTCAGAAGCCGGGGCTGATGGATAAAATCAAGGCGAAGATTCCCGGAGGCCAAAGTAAGTAA
>Pabies|MA_187114g0010|SK
ATGGGCGAGCAAGCGCCAGAGCATCAGAGCCGCGGGCTGTTCGGTTTGTTCGGCAAAAAGGAAGAGGAGGGAAATCAAACTAATGCCATCCACACCCACACTACAACCCCAAATTATCCAGCTGATCCTCTGCTTGCGTCCGCTGCAGCAGAGCACTCTCACGGGCACGCGGGACAACTTACCGCTGAGGAAGCTGAACAGGAAAAAAACGCGGGTTTGCTGGGAAAGCTTCACCGCAAAAACAGCGCCAGCTCCAGCTCTTCGAGCGATGAAGAGGAGGGAGGCGAGGAAAAAAGGCAAGGGGCGAGGAAGAAGAAAGGTGTAAAGGAAAATCTTCCTGCCGGACGCAATTCTTCAGATCAGTGTGGCCGTCAAGGGGAGTGTCGGGGTCAAGAAGAGAGGAAGGAAGGCCTTCTAGATAAAATCAAAGACAAGCTCCCCGGGCATCGTAATACTAATGAATAA
>Pabies|MA_277039g0010|K
ATGGGATGGGTAGGGGGCCAGAGCTTGGGCTCTGACATGATTGGTGACGGGAGTCACAAGGAAAAGGGTTGTCGACAAAGGTCTCTTTCGTTTGCTCAGAAGGTGACGTTGGTGGATAAAATCAAAGATATGATTCCTGGAAGTCAGAGTGAGACTGGGGCTCGAACTACTCATTCTAATCCAAATCAGACTAAGACTGGTTATCCTAATGCAGCTGAGAAGGCAACGTTGGTGGATAAAGTCGAAGGGATGTTTACCGGAGGCCAGAATGAGACTGACAATGAGACTGCTCAATCTAATCCAAATCATAAGGTAAAGATTACTGATAAGATCAAAGAGAATATCCTGTGA
>Pabies|MA_43017g0010|K
ATGGCTCAAAATATAGCATCCGTTCGGACTGGTGCTCCTCAGTACCAGGACCGCAGCCACACCCAAACTCACACTCAGGCAGCTCATACTAATCCAAATCAGAAGGCAGGACTGCTAGATAAAATCAAAGAGATGCTTCCTGGAGGCCAGACTCAAGCTGCTCATTCTAATCCGAATCAAAAGACGGGGCTGATGGATAGAATCAAACAGATGATTCCTGGAGGCCAGACTCAGTCTCATACTGCTCATTCTACTTCCACTCAGAAGCCTGGGCTTGTGGATAAAGTCAAAGACATGCTTCCCGGAAGCCAGACTCAAACTGCTAATTCCAATCCAAATCAGAAACCGGGGCTCGTGGATAAATTCAAAGAGAATATTCCCGGAGGCCAGACTCAGACTCAGTCTCACACTGCTTATTCTAGTTCCACTCAGAAACCGGGGCTC
>Pabies|MA_45025g0010|K
ATGGCTCAAAATATAGCATCCCTTCGGACTGGTGCTCCTCAGTACCAGGACCGCAGCCCCACCCAAAGTCACACTCAGACAGCTCATACTAATCCAAATCAGAAGGCAGGACTGCTGGATAAAATCAAAGAGATGCTTCCTGGAGGCCAGACTCAAGCTGCTCATTCTAATCCGAATCAAAAAACGGGGCTGATGGATATAATCAAACAGATGATTCCCGGAGGCCAGACTCAGTCTCATACTGCTCATTCTACTTCCAGTCAGAAGCCTGGGCTTGTGGATAAAGTCAAAGACATGCTTCCCGGAAGCCAGCCTCAAACTGCTAATTCCAATCCAAATCAGAAACCGGGGATGGTGGATAAAATCAAAGAGAAGATTTCCGGAGGCCAGACTCAGACTCAGTTTCATACTGCTCATTCTAGTTCCACTCAGAAGCCGGGGCTCGTGGATAAATTCAAAGACACGCTTCCCGGAAGCCAGACTCAAACTGGTAATTCCAATCCAAATCAGAAGCCGGGAATGGTGGATAAAATCAAAGAGAAGATTCCCGGAAGCCAAAGCAAGTGA
>Pabies|MA_4978040g0010|K
ATGGCTCAAAATATAGCATCCGTTCGGACTGGTGCTCCTCAGTACCAGGATCGCAGCCACACCCAAAGTCACACTCAGGCAGCTCATACTAATCCAAATCAGAAGGCAGGGCTGCTGGATAAAATCAAAGAGATGCTTCCTGGAGGCCAGACTCAAGCTGCTCATTCTAATCCGAATCAAAAAACGGGGCTGATGGATAGAATCAAACAGATGATTCCTGGAGGCCAGACTCAGTCTCATACTACTCATTCTATTTCCACTCAGAAGCCTGGGCCTGTGGATAAAGTCAAAGACATGCTTCCCGGAAGCCAGACTCAAACTGCTAATTCCTATCCAAATCAGAAACCGGGGCTCGTGGATAAATTCAAAGAGAATATTCCCGGAGGCCAGACTCAGACTCAGTCTCACACTGCTCATTCTAGTTCCACTCAGAAGCCGGGGCTTGTGGATAAATTCAAAGACACGCTTCCCGGAAGCCAGACTCAAACTGGTAA
>Pabies|MA_5277138g0010|K
ATGCAGAATCAGGGCACTCGTCCTAATCCAAATCCAGCTCAGAAGGCGGGGTTTGTGTATAAAGTCAAAGAGAAGCTGCCTGGTTGCCAGATTCAAATTCAAACTGGCCAGACTCAGTTTGGCAATAGTCAGAATCAGACTCAGACTCAGACTGCTCAGTGGAAGACGGGGGACCGCGGTCTCTTCGACAAGAAGGACGAGGGAAGGCAGAATGGTGAGAAGATGCAGAATCAGGCGACTCGTCCCAATCCAAATCCAGCTCGGAAGGCGGTGTTCGTGATTAAAGTCAAAGAATGCCAGACTCAGACCCAGACTGGCCAGACTCAGATTGGCAAGGCTCAGACTCAGACACAGACACAGACACAGACTCAGACTGCTTAG
>Pabies|MA_67088g0010|K
ATGATGCAGAATCCCCTCGACAAGAAGGGCGAGGGAAGGCAGGATGATGAGATGATGCAGAATCAGGCTACTCGCCCTAATCCAAATCCGGCTGAGAAGGCGGAGTTCGTGTATAAAGTCAAAGAGAAGTGGCCTGGATGCCAGACTCAGAGTCAGACCGGCCAGAATCAGACTGGCAATAGTCAGACTCAAACTGTGACTCAGACTCAGACGGCTGAGTATAAAACGGGGGACGAGGGAAGGCAGGATGATGAGGTGATTGGATGCCAGATTAAGAGTCAGACTGGCCAGACTTAG
>Pabies|MA_816406g0020|K
ATGGATGGAAATCAGGAGTGCCAGGACAGTGGCCTTTGTGGCAAGAAAGACGAGGGAAGGCAGGATGATGAAATGAATCAAAATCCAACTCAGAAGGTGGGGCTCATCGATAAAGTGAAAGAGAAGCTCCCCGGAGGCCAGACTAAGACTCAGAGTCAGATTGCTCAGTGTAACCCAGCTGACAAGCCCAGGATGGTGGATAAAATCAAAGAGAAGCTCCATGATTTTTCT
>Pabies|MA_86965g0010|SK
ATGTCTGGAGAAGTAGCAACCTCTCCGGCTGCAATTAGTATTACTATGTCTGGAGAAGTAGCAACCTCTCCGGCTGCACCGGCTGAAGAAGTAGCAACCTCTCCGGCTGCCCCGCAGTCCCAGGAACGTGGTCTGTTCACTTTGTACGGTCTCTTCGACAAGAAGAAAGAAGAGCCAGAGGAAAGCCACGACCAGCCTGCTGCCAACGCCGAAACTCCGACTTCTGAGCATCATCCAACCGATCCTCCTCGTGCTGATACTGAAACTCAAGTAGAGGAGGGAAGGCATGGTGATGAGATCACGCCCCACACCGACACTCAGACCGAAAGCGCTCATCTTTATCCAACGGATTCTCCAGATGCTGCTCCTGCAGTAGTCGAGGAGGATAAGGGCGGGAATCCTACTCATCCTCGGTATGATGATGATGATGCTCCAGCAGTAGAGGAGGACAAGCATGATGATCAAATCGTGCCACCTGCTACAACCCACGCAGACACTCAGACCCAGCTAGCTGATCCTTATACTACTGATCCTCCGCGTCCTGCTGCAGCAGCAGAGAACAGCCAGGCCCATGCTTACAGTAACGAGGGACAACATATCACTGGGGAAGATGAGAAACAACAAACAAATGGGTCCAGCTCAAGCTCTGCATCTTTCAGTGAGGAAGAAAAAGACGACGGAAAGAAATTACAATCTAGCGATGAAGAAGAAGATGGCGAAGAGAAGAAAAAAGAAAATGTAAGCATCGGCGAAAAGCTCCCACAAAAAAATCCCTATGCAGAACCTCCAAATGAAGAGAAAAAAGAAGAAATCGGGGGGTATAAAACAGAGAAGAAAGAAGAAATCGGGGGGTATAAAACGTATGAGAATCTTTCTCCACAACCTAATAAGAAGGAAAGCGTTGCCGAGGAAGAGAAAGGAGTGAGGAAGAAAAGAACTGTGAAGGACAAGATCAAGGAAAAGCTCACCGGACACGTTCCAGATGAGAACGAGGGTGAGGGTGAAGAGGATAGGAAGGAGGGTCTGCTGGATAAAATCAAACATAAGATTCCTGGACACCATACCAAGGAATGA
>Pabies|MA_95995g0010|K
ATGGCTGCAAATCAGGAGTGTCAGGACCGCGGCCTATTCGGCAAGAAGGACGAGGGAAGGCAGGATGAGAATCAGGCTACTCGTCCAAATCAAAATCCAACTCAGAAGGCGGGGCTCGTCGATAAAGTGAAAGAGAAGCTCCCTGGAGGCCAGACTAAGACTCAGAGTCAGACTGCTCAGTGTAACCCAACTGAGAAGCCCGGAATGGCGGATAAAATCAAAGAGAAGCTTCCCGGAGGCCGTAACAAGGAATGA
>Pabies|MA_9646507g0010|K
ATGGCTGAAAATGTATCGCGCCGCGATCCGGAAGGCAAGGAAAAGGAAGAAAATGGAAGGCAGGATGGTCAGATGATGCGGCCTGCTACCACCAACACTCAATCTCAGAGTGCTTATCCTAATGCAGCACAGAAGGCGACGCTGGTGGATAAAATCAAAGAGATGCTTCCAGGAAGTCAGACTGATCAGGCTCAGTCAGATCATTCTAAGCCAAATGAGGC
>Pabies|MA_9972323g0010|SK
ATGTCTCAACAAGCACCAGAGAACCAGGACCGCGGTTTGTTCGGTCTATTTGGCAAGAAAAATGAAGAGACAGAGGGGACGCAAAATGATCAGATGATGCATCCTCCTGCCACCCAGACCCACAATCAGCCTCAGGGTCATGTTCAAGGTGCTGCTTATTATCCCACTGCTTCTCATCATGGAGGAGAACAATACGAGGGTCACGGTCAGCAGGGGCAAGTTACCTCTGAGGAAGCTGAGAAAAACAAACGCACCGGTTTGATGGGAAAACTTCACCCCGCACATGGCTCCGGCTCCGGTTCCGGCTCCAGCTCTTCAAGTGATGAAGAGGACGAAAGAAAGAAGAAAGAAGGGGGGAGAAAGAAGAAAGGTTCAAAGGAAAAACGTCAGGGGGGATGCGACTCTTCAGATCAGTGCGGCCGTGAAGGTGAGTATGGGGATCAAGGTGTGAAGAAGGAGGGGATGATGGGTAAAATAAAAGACAAGCTCCCTGGACACCGTAATGCTAATGAATAA
>Phallii|Pahal.A02866.1|SK
ATGGAGGACGAGAGGAGCACCCAGCACCACCAGGTCGGCGAGGCCCAGGAGAAGGCCGCCGATCACGTGGAGGTGAAGGACAGGGGCATCCTGGACACCCTTCTCGGCAGGAAGAAGCCCGAGGACCAGGAGAAGCAGCAGCCGGAGGAGGAGCTTGTGACCGGCATGGAGAAGGTCACGGTGGCCGAGCCTGAGAAGCACGAGCACAAGAAGGAGGAGCACGAGGCCGGGGAGAAGAAGGAGAGCCTCCTCGCCAAGCTGCACCGCACCAGCTCCAGCTCCAGCTCGTCGAGCGACGAGGAAGAGGAGATGATCGACGAGAACGGCGAGATTGTCAAGAGGAAGAAGAAGAAGGGCCTCAAGGAGAAGATCAAGGAGAAGCTGCCCGGTCACAAGGACCACGCCGAGGGCGAGCACCACTTGGCCGTACCGGCCCCGGCGCCCGCGCCCGTGGGGACGCACGCTTACAAGGAGGAGGAGCACAAGCCGTACGTGCCGGCCCCGGCTCCCCCGCCCGCGGTGGAGACGCACGTCCACCACCACGACCACGCCGTCGTCGTCCAGAAGGTCGAGGACGACGCCCCGCCGGCGCCGGAGGAGGAGAAGAAGGGCCTCCTCGACAAGATCAAGGAGAAGCTCCCCGGCGGCCACAAGAAGCCGGAGGACGCCGCGCCCGCCGTCCACGCGCCGCGCGCCGCGCCGGCGCCGCACGCCGAGGACGTGGGCAGCCCGGACGGCAAGGAGAAGAAGGGCTTGCTGGGCAAGATCATGGACAGGATACCGGGATACAACAAGGGCTCCGGCGAGGAGGACCACAAGGCCGCCGGCGGCGAGCACAAGACCAGCTCCTCTTAA
>Phallii|Pahal.E01980.1|YSK
ATGGCGGAGTACCAGGGCGAGTACGGGCACCCGTACCCGCGCGTCGACCAGTACGGGAACCCCGTGCCGCCGGTGGACCAGTACGGCAACCCCGTCCCGAGAGAGCCGATCTCCGGCTCGGCCGGCGGCACGGCACCCGCCGGTGCTCCCCTGAGCGGCGCTAGCGACGCCGCGGGCGCCGGGTACGCGGCGGCGTACCCGGACGAAGGCGTCACCGCGCTCGGTGGTGGTGTTGCGCCCGGCGAACCGGCGCTCGCGTACGAGGGCATGGTCGGCGGCGCGGCCGCGGTGGGCATGGGAGGCCAGCTCCAGCCGGCCGTGGAGGAGGAGGAGATCACGTTCGGCAGCAGCCAGCTGCAGCCGGCCAGGGAGGAGCAGCACACGACGCTCGGCGAGAAGCTGACGCGCTCCGGCAGCTCCAGCTCCAGCTCGTCCTCGGAGGACGACGGGCAGGGCGGGCGGCGGAAGAAGAAGAGCCTCAAGGAGAAGATCAAGGAGAAGCTCCCGGGCACCCACAAGCACGAGGAGCGCACCAAGGCCGGGCAGCACGCGGCGGCGCCGGCGGCCACGGGGACGCATGCAGCGGGGGCGCACGAGAAGAAGGGCCTCATGGGCAAGATCAAGGAGAAGCTCCCGGGACACCACCACTGA
>Phallii|Pahal.I02369.1|KS
ATGTCGGGCATCATCCACAAGATCGAGGAGACCCTCCACATGGGGGGCGACCACAAGAAGGAGGAGGAGCACAAGAAGGCGGAGGCGCACAAGAAGGCCGAGGAGCACCACAAGAAGGACGGGGAGCACAAGGAGGGCATCGTCGAGAAGATCAAGGACAAGATCACCGGCGAGCACGGCGACAAGTCCGGCGAGCACAAGGACGACAAGGACCACAAGGAAAAGAAGGACAAGAAGAAGAAGAAAGAGAAGAAGCACGGCGAGGGCCACCACGACCACGACGGCCACAGCAGCAGCAGCAGCGACAGCGACTGA
>Phallii|Pahal.J00522.1|YSK
ATGGACTACGGCCAGCAGGGGCAGCACGGCCACGGCACCACCGGCCGCGTCGACCAGTACGGCAACCCGGTCGGCGGCGTCGGGCACGGCACAACTGGGACCGGCGGTATGGGGTACGGTGGTACTACCGGAACAGGCGGCATGGGCCAGCTGGGGGAGCACGGCGGCGCCGGCATGGGTGGCGGCCAGTTCCAGCCTGTGAGGGAGGAGCACAAGACCGGCGGCGTCCTGCACCGCTCCGGCAGCTCCAGCTCCAGCTCGTCCGAGGACGACGGCATGGGCGGGAGGAGGAAGAAGGGCATCAAGGAGAAGATCAAGGAAAAATTGCCCGGAGGCCACAAGGACGACCAGCACACCACGGCCACCGGCGGCGCCTACGGGCAGCAGGGACACACCGGCATGACCGGCACGGGAACCGGCGGCACCTACACCACCGAGGGCACCGGCGAGAAGAAGGGCATCATGGACAAGATCAAGGAGAAGCTGCCCGGACAGCACTAA
>Phallii|Pahal.J00526.1|YSK
ATGGCACACTACCAGCAAGGGCAGCATGGCCAGCCGACAACCCGCGTCGACGAGTACGGCAACCCGATTCCTGGCGGCCACGGCATTCAGGAGCAGGCCGGTGGGTACGGCGCCACGGGCACCGGCAGCTACGACGCCGGGGGCTACGGCGGCCAGCAAGCCGGGTATGGCCCGACAGGCGCCGGTACGCACGACGTCGGGGGCTATGGCGGCTCCGGTCAGCCAGGTTTCGGCGCTACCGGAACCCGCGTCCATGACGCTGGGGGCCTAGGAGGGTATGGAGCCACGGGTACCGGACCTCACGGTACGCATGGCATAACCGGAATCCATGACGCCAGGGGTGTAGGCGGCGGGCACACTGGTGCGCACGGACTCGCGGGCACCGGGACCCATGGTACCGGCCACGGTACGCACGGCGCCACCGCCGGAGTTACCGGAATGCACGGCGTCGGTGGGCCCACCGGCGTGCCCGCAGCCACGGGGATGGGGGCCCATGGCACGGGTCACGGCGCAGGAGGCGTCACTGGAACCCACGGCGCTGCAACTGGCGCCGCGCTCCCTCACGGAGCTGAGCACAAGACGGGCGGCATCCTCCGCCCTTCCGGCAGCTCCTCCAGCTCCAGCTCGTCATCTGAGGACGACGGGATGGGCGGTCGTAGGAAGAAGGGCCTCAAGGAGAAGATCAAGGAGAAAACGCCCGGAGGCCTCAAAGACAACCAGGGCCAGGCGACGACCCCCGGAGCATACGGCGGGACGACAGGGTACGCTGGGTCGACCGGTGCCGGGGCCACCGGTGGGACGTATGCGACGACGACCGAGGGGGCGCACGAGAAGAAGGGCATGATGGAGAAGATCAAGGAGAAGCTCCCGGGCGGCCACAAGGACCACGACCAGCACCACACCACGGCGAGCGGCGGTTACGGGCCGGGCCGCACGGGAACCACCGACACATACGGGATGACGACGGAGGGGACGCACGAGAAGAAGGGCTTCATGGATAAGATCAAGGAGAAGCTCCCCGGCCAGCATTGA
>Ppersica|Prupe.1G356400.1|SK
ATGGCAGAGGAGTACAACAAAAGCCAAGATCGTGGCTATGAAGGGAAGGCTGGTGAATATGAGGAGGGATCAGGCGCGCGCGCAGCTGAATGTGGTGAGATCAAGGATCGGGGCTTGTTTGATTTCCTGGGGAAGAAAGAGGCGGAGAAGCCTCAGGAGGAGGTGATCGTCACTGAGTTTGAGAAGGTCAAAGTGTCTGATCACGAGGCACCTCATCCTCATCATCATGAACCAGAGTCATACAAAGTAGAACAAGAGGAGGATAAGGAGAAGAAGCACGGTAGTCTTTTGGAGAAGCTTCACCGATCCGACAGCAGCTCTAGCTCTTCGAGCGATGAAGAGGAAGGTGAAGGAGGAGAGAAAAAGAAGAAGAAGAAAGAAAAGAAGGGATTGAAGGAGAAGATCTGTGGTGATCATGATCAGAAGGTGGAGGACACAGCCGTCCCAGTGGAGAAGATCTACGAGGAGCCAACTCATGAAGAAAAGAAAGAGGAAGAGAAGAAGGGTTTCCTTGAGAAAATAAAGGAAAAGCTACCAGGGCAGCAGAAGAAGCCAGAAGAGATTCCAGCTTCGTATGATGATCAGCAGTGTCATGCTCAGCATGCTGAGCCCGCTGAGCCTGCAGGTGTAGGTTGCGAGCCCAAGGAGAAGAAGGGTATCTTGGAGAAGATCAAGGAAAAGATTCCTGGTTACCACCCTAAGACGGAGGAAGAGAAGGAGGCCATCAAGGAGAAGGAGAAGGAAAAGGAAACGTCTTCCTATTAA
>Ppersica|Prupe.7G161000.1|YK
ATGGCGAATTACCAGAACCAATATGGTGCAACGGCCCAATCTACAAATGATTACGGGAACCCACTCACCAACTACACCGGATCAGAGCCCCAATCTACAAATGAGTACGGGGCTACAGATGAGTATGGGAACCCAGTCACCACCTACACCAGATCAGAGCCCCACTATACAGATGAGTATGGGAACCCAGTACGCGAAAGGGGGATGATGGACAAGATCAAGGAGAAGCTCCCAGGTACTCATGACCCCTACTCATCTCATTCTCAGACAACCTACCCCACTGCACGTTACGGTGAAACCGGCTACACTGGATTGGAGCAGCACCATGGGATGATGAACAAGATGCCAGGTACTGACCCCTACTCATCTCATTCTCATACAACCGGCACCACTGCACCTTACGATGGAACCGGCTACACCGGAACAGAGTACCGCCAGCACAAGGGCACGATGGACAGGATCAAGGATAAGCTGACTGGGACTGGTGGACATAGGGTGGATGATCCCTACTCATCTCATTCTCATAAAACCGCCACCACCACACCTTACGGTGGCACCACCACCACAGCTTACGGTGACAGCACCACCACACCTTCACCTTACGGTGGCACCACCACCACACATTCACCTTACGGTGGCACCACCACCACAGCTTACGGTGACACCACCACCACACCTTCAGCTTACGGTGGCACCACCACCACACCTTCAGCTTACGGTGGCACCGCCACCACCACCTACCCCCGTGAAAAGAAGGGCATCATGGACAAGATCAAAGAGAAACTTCCTGGTGGACATCATTATTAA
>Ppersica|Prupe.7G161100.1|YK
ATGGCGCATTTTGGTTCAACACCCGAGCCTACTAAGACTGATGAGTATGGGAACCCGGTTCATCACACCACCACCGGAACCGGTCGGACAGACGAGTTCGGGAACCCGGTTCAGCACGGCGTGGCGGATACCGGGTACGGAACTGGTGCAGGGTACGGCACTCATACAAAACCTGGTGTTGTTGAGCACCACGGCGTCCCTGCTGTGCTTCATTCCAAGGATGACCAGTACTCTCGTGATACCCAGACAACCACTGGAGGTTACGGTGGGGACGGGTACACAGGAGGAGAGCACCAGGAGAAGAAGGGTTTACTAGGCCAACTCCAGGACAAGCTGCCAGGTGGGAACAAGGATGGCCAGTACTCTCATGACACCCAGACAACCACTGGAGCTTACGGTGGGGCCGGCTACACAGGAGGAGAGCACCACGAGAAGAAGGGTATAATAGGCCAAGTTAAGGACAAGCTGCCAGGTGGGCAAAAGGATGACCAGTACTGTCGTGACACCCACCCAACCACTGGAGCTTACGGTGGCGCCGGCTACACAGGAGGAGAGGACCACGAGAAGAAGGGTATAATAGGCCAAGTCAAAGACAAGCTGCCAGGTGGGCAAAAGGATGACCATTACTCTCATGACACCCACCCAACAACTGGAGCTTACGGTGGGGCCGGGTACACAGGAGATGATACCCGGGAGAAGAAGGGTATAATAGACCAAGTAAAGGACAAGCTGCCGGGTGGGCAAAAGGATGACCATTACTCTCATGAGACCCACCCAACCACTGGAGCTTACGGTGGGGCAGGGTACACAGGAGATGATACACGGGAGAAGAAGGGTGTAGTGGAGAAAGTGAAGGAGAAGCTGCCAGGTGGGCAAAATGTGCACCCAACCACTGGACCTTACGGTGGGGGTGGGGCCGCGGGCATAGGAGAGACCCGGGAGAGGAAGGGTGTAGGGGAGAAAGTGAAGGAGAAGCTGCCAGGTGGACATAAGGATGACCAGTACCTTCATGACACCCACCCAACCAAGCCAACCAGTGCAGCTCACGGTGGGGTCGGGCACACAGGAGGAGAGCCCCAGCTCCATGAGAAGAAGGGGTTGATTGAGAAAATCAAAGACAAGCTTCCTGGTCACAACAACTAG
>Ppersica|Prupe.7G161200.1|YSK
ATGGCGAGCTATGAGAAGCAGTACGGGGCAACACCGACCGACGAGTACGGGAACCCGATCCGCCGCACCGACGAGTACGGGAACCCACTTGGTCATCACACTACTACGACCGGAACCACCGCGGCCACCACTGGCGCAGGAGGGTACGACCCTCATGACTTCGCCGCCACCACGGTAGCTGGCCAAGGCCAAGGGGTGCATGGTCACGACTATGACAGGAAAGGGCACCACGGCGTCACTGGCGCCGTGCTTCACCGCTCTGGTAGCTCAAGCTCTAGCTCTTCTGAGGATGACGGGCTAGGAGGGAGGAGGAAGAAGAAGGGGTTGAAGGAGAAGGTAAAGGAGAAGCTGCCAGGTGGAACCAAAACCGATACAACATACGGTGGAACTGGGACCACCGGGCAGCACCACCAGGAGAAGGGGACGATGGACAAGATCAAGGAGAAGCTGCCTGGGACTGGGGGGCATAGGGCAGATGACCCCTACCCATCTCAGACTCATACAACTGCCACCACCACACCTTATGGTGGAACCGCCTACACCGAAGAGCACCAAGAGAAGAAGGGGATCATGGACAAGATCAAGGAGAAACTTCCCGGACAACACTAG
>Ppersica|Prupe.8G091000.1|YSK
ATGGCTCAAATTCGTGACGAGTATGGAAACCTAGTGCAGCTCACAGATGAGCATGGCAACCCTGTTGAGTTGACAGACGAGCATGGAAACCCTATGCACCTCACGGGTGTAGCTACTAGCACGGAAGCCGAAACCGGAACATACACCGGTTCCGGTGTGCATGTTCCAGGATCCGGGACCACGGGTGGGTACGAGGAGCATGGTGGCGCGTTGGGTGGCGCTGGAGTTGCGACCGGGCTTGGAATGTTTGGTGATAAACAAACAAGTGATCAACCTCATGGGTATGATGGTGGTCTCGGTGAGCACCGACAACAACAGCCCCACGACGGTGGTGTTACTGGTGAAGCCCGCCGTTCTGGCAGCTCATCAAGCTCTAGTTCCGAGGATGATGGGCAAGGTGGGAGAAGGAAGAAGAAGGGACTGAAGGAGAAAATAAAGGAAAAATTGACCGGTGGGAAGCACAAGGACGACGCTCAGCAGCAAGCATATGGACAAGAGCAAGGACAGACACACACCATAGCCGTTGGCACTGCCATCACAACCACAGCGACAACTGAGCCGGAGAAGAGGAGTATGATGGAGAAGATCAAGGACAAGCTGCCTGGTCATCACAGCCACTAA
>Ppersica|Prupe.8G173200.1|SK
ATGGCAGATCATTACCCAAAAGAGACCAAGGAGAGTCAGAGTCCCACCAAGGTAGGAGAGGAAGGTCAAGGTTGTGGGATGTTTGATTTCTTGAAGAAGAAGGAAAATGAGAAGCCCCACCAGGAGCAGGAGCAACATAAGCACACTCTTGCCGAAAAGCTCCACCACCATGGTGGCGACTCTAGCTCGTCCAGCAGTGACGAAGAAGGTGGAGAGAAGAAGAAGAAGGGACTGAAGGGCAAGATCAAGGAGAAGAAATCAGGCAAAAAGGAAGAGGGAGATGCTTACCACGCATCAGTTCCAGTCGAGAAAACCCATGATATCGAAAATGGAGCGCCACATGCAGATGATAAGAAGGGCTTTATAGAGAAAATCAAAGAAAAGCTTCCTGGACAACAGAAGGAGGCTGAACATGGTGCTCATGCAGAGTATCATGCTATGGATGACCATTCCCATGAAGCTGAGCCTAAAAAGGGAATCTTGGAGAAGATCAAAGACAAGCTCCCTGGAGGTCACAAGAATGAAGAGGAGAAGCCAAAGGAGTATTAG
>Ptaeda|PITA_000000200-RA|SK
ATGGCGGAAGAAGCACCAGAGCACAAGGACCGCGGTATGTTCGGCTTATTCGGCAAAAAGAAGGAAGATGAGGGAAAGCAATCTGATCAGACTCCTGCTCGGACTGACGCTGCCTCTTATTATCCAGCTGCTCCTCAGCATGGAGTCGAACAAGGCCACGGTCAGTTTGCCCCTGAGGAAGCTGAGCAACAGAAACACACGGGAAAGCTTCACCGCACGCACAGTTCCAGCTCCAGCTCTTCGAGCGATGAAGAGAAGGAAGGCGGAAAGAAGAAAGAAGGCGGAAGGAAGAAGAAAGGGTCGAAGGAAAAGCTCCCCGGGGACGGAAAGCAGTATTCCGGTGAGCATGGAAAGCAGTATTCCGGTCAGCATGGGGGTGAAGAGGAAAAGAAGACGGGTATGCTTGATAAAATAAAAGAGAAGCTGCCGGGACACCGTAACAAGAACGATGGGGAACAGTAA
>Ptaeda|PITA_000000201-RA|SK
ATGGCCGAGCAAGCACCGGAGCACCAGGATCGCGGCCTGTTCGGGTTTTTTGGCAAGAAGGAAGAGGCCGGAAAGCAGGAAGAGCAGATCACGCAGCCCTCTGCCACGAACGATGAGGCTCAGATTGAGGCTGCATCTTATTATCCAACTCCTCCTCAGCATGAAGAGCATGGAGTAGAGCACCACCACGGTCATGGTCACGAGGGGCAACTTACCCCCGAGGAAGCTGAGCAACAAAAACACACGGGTTTGGGTTTGTTCGGCAAGGACGAGGAGGAAAAGCATGAAGAGAAAACCCACACCCACAGTGACGCTCAGAATGAAGCTGCTTCTTATTATCCAGCTGCTCCTCCGCATGGAGCCGAACACGGGCATGGTCACGAGGGCCAACTTACCCCTGAGGAAGCTGAGGAAAAGAAACACGGGGGCTTGTTGGAAAAGGTTCACCGAACACACAGCTCAAGCTCCAGCTCTTCTAGTGATGAAGAGGAAGAAGGCGAGAAAAAGAAAGAAAAAGAGAGAAAGAAGAAAGAGGCAAAGGACAAGACCAAGAAAAAGCTACCTGGGGATGGACAGCATTCTTCAGATCAGTTTGGGGTTGAAAAAGAGAAAAAAGCAAGTTTACTTGATAAATTAAAAGAGAAGCTCCCTGCACAACCTAACAAGGGGGAGGGGGAAGAGAAAGTTGAAGTGGAGAAGAAAGCAGGTGTGCTCCCTGTACAACCTAACAAGGGGGAGAGGGAAGAGAAAGCGGAAGTGGAGAAGAAAGCAGGTTTGCTGGATAAAATTAAAGAGAAGCTACCCGGACGGTCTAACAAGAAGGAAGGGGAAGGGAAAGAGGAAGAAGAAGCAGAAGTGGAGAAGAAGGCTAGTCTGATCGATAAAATTAAAGAGAAACTCCCCGGACATCATAACAAGAAGGAAGGAGAAGAGGAAGAAAAGAAGCAGAACTATTAA
>Ptaeda|PITA_000008703-RA|SK
ATGCTCGAGCTCCTAGGCGGGCTAAGGCTGATTCTCAGAATCGGCTTCGGGCTCAACCCAATTCCGAGAATCAGAGCCTTAGTATCTCAAATTAGTATTAAGATGGCTCAACAACCTAAGCAACAGGGGCAACTAACCCCTGAGGAAGCTGAGCAACAGAAACACACGGGAAAGCTTCACCGCACGCACAGTTCCAGCTCCAGCTCTTCGAGCGATGAAGAAGGGAAAGGCGAAAAGAAAAAAGAAGGCGAGAGGAAGAAGAAAGGGTTGAAGGACAAGATCAAGGAAAAGCTGCCCGGCGGCGGAACGCATTCTTCAGATGAGCGTGGGGGTAAAGAGGAGAAGACGGGTCTGCTGAATAAAATCAAAGAGAAGATTCCGGGACACCAAGAAAAGCTCCCCGGTGACGGAAAGCACTCTTCCGAACAGCACGGGGGTGAAGAGGAGAAGAAGGCGGGTCTGCTCGATAAAATCAAAGAGAAACTGCCGGGACACTAG
>Ptaeda|PITA_000008704-RA|SK
ATGTCGTACGCTTGTGGGCATTGCGCGTCTGCAGCGCGTAGGATACGCAATCCAAAGCAAGAAAAGAAGCCTCCACACCGCCGTACCAAAACTTTAAATAACCGCATGCTCCTCCCTTCCATCCATTGCCCTCTGCGTTCTATCCATTTGTTGCTTCTTATATCGTCTGCAATTTTGACCAAGTTATTTCCTCGTTCTCTTCATATCTGGACTCGCTCTTTGCTCTTTGAGAGGCTTAGTATTTTAAATATGGCGGAAGAAGCACCAGAGCACCAGGACTGCGGTATGTTCGGTTTATTCGGAAAAAAGAAGGAAGATGACGGAAAGGAAGCTGATCACATTGTGCAGACTCCTGCTCAGACTGAGCCTACTTCTTATTATCCAACTGCTCCTTCGCATGGAGCCGAACACGGCCATGGTCACGAGGGGAAACTTACCCCTGAGGAAGCTGAGAAACATAAACACATGGGTTTGATGGGAAAGCTTCACCGCACGCACAGTTCTAGCTCTAGCTCTTCGAGCGATGAAGAGAAGGAAGGCGGAAAGAAGAAAGAAGGCGGAAGGAAGAAGAAAGGATCAAAGGACAAGACCAAGGAAAAGCTCCCCGGCGGCGGAACCCATTCTTCAGATCAGTGCGGGGGTAAAGAGTAG
>Ptaeda|PITA_000008705-RA|SK
ATGGCTGAACAAGCTAAGCAACAAGGGCAACTAACCCCTGAGGAAGCTGAGCAACAAAAACACACGGGAAAGCTTCACCGCACGCACAGTGACAGCTCCAGCTCTTCGAGCGATGAAGAAGAGAAAGGCGAAAAGAAGAAAGAAGGCGAGAGGAAGAAGAAAGGGTTGAAGGACAAGATCAAGGAAAAGCTGCCCGGCGGCGGAACGCATTCTTCAGATGAGCGTGGGGGTAAAGAGGAGAAGACGGGTCTGCTGAATAAAATCAAAGAGAAGATTCCGGGACACCAAGAAAAGCTCTCCGGTGACGGAAAGCACTCTTCCGAACAGCACGGGGGTGAAGAGGAGAAGAAGGCGGGTCTGCTCGATAAAATCAAAGAGAAGCTGCCTGGACACTAG
>Ptaeda|PITA_000008706-RA|SK
ATGGCGGAAGAAGCACCAGAGCACCAGGACCGCGGTATGTTCGGCTTATTCGGCAAAAAGAAGGAAGAGGAGGGAAAGCAAGGTGATCACATTGTGCAAACTCCTGCTCAGACTGAGGCTGCTTCTTATTATCCAGCTGCTCCTCACCATGGAGTCGAACATGGGCATGGTCACGAGGGGCAACTAACCCCTGAAGAAGCTGAGCAACAGAAACACACGGGTTTGATGGGAAAGCTTCACCGCACGAACAGTTCCAGCTCCAGCTCTTCCAGCGATGAAGAGGGGGAAGGTGGAAAGAAGAAAGAAGGCGGAAGAAAGAAGAAAGGGTCGAAGGACAAGAGCAAAGAAAAACTCCCCGGCGCTGGACAGCATTCTTCAGATCAGTGTGGGGGTAAAGAAGAGAAGAAGACGGGTCTGCTAGATAAAATCAAAGAGAAGATCCCGGGACACCAGGAAAAGCTCTCCGGCGGCGGAACGCATTCTTCTTCAGATGAGTGTGGGGGTAAAGAGGAGAAGAAGACTGGTCTGCTGGATAAAATAAAAGAGAAGATTCCGGGACACCAGGAAAAGCTCCCTGGTGATGGAAAGCACTCTGCCGATGAGCATGGGGGTGAAGAGGAAAAGAAGTTGGGTGTGCTTGGTAAAATCAAAGAGAAGCTGCCAGGACACAAGAACCAGAAGAATGATGCGGAAGAGGAAGAGAAGAAGCACCATCATTAA
>Ptaeda|PITA_000050018-RA|SK
ATGGCGGAACCAGTACCATCTGCAGGGACTGTGCCTGAGCACCAGGACCGCGGTCTGTTCGGTCTCTTTGGAAAGAAGGAAGAGGAGAGAAAGCAGGGCGATCACATTAAGCCGCCTGCTTCCACCCACACTCAGACTCAGACTCCGGACGCTCATCTTTATCCAACTAATCCCCCGCACGGTGCTGTAGTAAACCAGCCGCATGCCCAGGGTTACAGCCACGGTCACGCGGGGCAAGTCACAGCTGCGGAAGCTGAGAAACAGCAGCACACTGGTTTACTGGGAAAGCTTCACCGCACAAACAGCTCCAGCTCCAGCTCTAGCTCTTCGAGCGATGAAGAGGGAGGGAAGAAAAAAGAAGGTGGGAGGAAGAAGAAAGGTCTGAAGGACAAGGTCAAGGAAAAGCTCCCTGGTGGGCACCAGGCTTCTTCAGATGCCCATGGGCATGGATATGAAGGGGAGAAGAGGCATGAAGGGGAGAAGAAGGGACTGGTGGATAAAATAAAGGACAAGCTTCCTGGACACCATGATAAGGAATAG
>Ptaeda|PITA_000064607-RA|K
ATGGCGGAAGAAGCACCAGCGCACCAGGACCGCGGTATGTTCGGCAAAAAGAAGGAAGATGAGGGAAAGCAATGTGATCAGACTCCTCGTCGGACTGAGGGTGGTGGATGTGAAGAGGGTAAGAAGCCGGGACTGGTAGATAAAATCAAAGAGAAGATTCCGGGACAACAGCAAAAGCTCCCGGGAGACGGAAAGCAGTGTTGCGGTCAGCCTGGGGGTGAAGAGGTAAAGAAGCCAGGTATGGTTGATAAAATCAAAGAGAAGCTGCCGGGACACCAAAATAAGAATGACATGGCGGAAGAAGCACCAGCGCACCAGGACCGCGGTATGTTCGGCAAAAAGAAGGAAGATGAGGGAAAGCAATGTGATCAGACTCCTCGTCGGACTGAGGGTGGTGGATGTGAAGAGGGTAAGAAGCCGGGACTGGTAGATAAAATCAAAGAGAAGATTCCGGGACAACAGCAAAAGCTCCCGGGAGACGGAAAGCAGTGTTGCGGTCAGCCTGGGGGTGAAGAGGTAAAGAAGCCAGGTATGGTTGATAAAATCAAAGAGAAGCTGCCGGGACACCAAAATAAGAATGACGTGGACAAGAATCAGACCGTCTATTCATATGAAGCTGAAAAATAG
>Ptaeda|PITA_000078888-RA|SK
ATGGCGGAAGAAGCACCAGAGCACCAGGACCGCGGTATGTTCGGTCTATTGGGCAAAAAGAAGGAAGATGAGGGAAAGCAAGGTGATCACATTGTGCAGACTCCTGCTCAGACTGAGGCTGCCTCTTATTATCCAGCTGCTCCTCCGTATGGAGACGAACACGGCCAAGGTCACGGTTACGAGGGGCAGTTTACCCCTGAGGAACCTGAGCAACAGAAACACACGGGAAAGCTTCACCGCACGCACAGTTCCAGCTCCAGCTCTTCGAGCGATGAAGAGAAGGAAGGCGGAAAGAAGAAAGAAGGCGGAAGGAAGAAGAAAGGGTCGAAGGAGAAGACCAAGGAAAAGCTCCCCGGGCAGGGATGTGAAGAGGGGAAGAAGACGGGACTGGTAGATAAAATCAAAGAGAAGATTCCGGGACACCAGGAAAAGCTCCCCGGTGACGGAAAGCAGTATTCCGGTGAGCATGAAAAGCAGTATTCCGGTCAGCACGGGGGTGAAGAGGAAAAGAAGACGGGTATGCTTGATAAAATAAAAGAGAAGCTGCCTGGACAGCATAACAAGAATGATGGAGAACAGTAA
>Ptaeda|PITA_000083386-RA|K
ATGGCGGAAGAAGCACCAGCGCACCAGGACCGCGGTATGTTCGGCTTATTAGGCAAAAAGAAGGAAGATGAGGGAAAGCAATGTGATCAGACTCCTCCTCGGACTGAGGGTGGTGGATGTGAAGAGGGTAAGAAGCCGGGACTGGTAGATAAAATCAAAGACAAGATTCCGGGACAACAGCAAAAGCTCCCCGGAGACGGAACGCAGTGTTACGGTCAGCCTTGTGGTGAAGAGGAAAAGAAGCCAGCGTACCTGAGCGTCTGTCCGATGTATCGATTAAAGTTATGA
>Ptaeda|PITA_000086992-RA|SK
ATGTTTGTCTTATTCGACAAAAAGAAGGAAGAGGAGGGAAAGCAAGCTGATCACATTGTGCAGACTCCTGCTCAGACTGAGGCTGCTTCTTATTATCCAGTTGCTCCTCACCATGGAGTTGAACACGGCCATGGTCACGAAGGGCAACTAACCCCTGAAGAAGCTGAGCAACAAAAACACACAGGTTTCATAGGAAAGCTTCACCACACGAACAGTTCTAGCTCCGGCTCTTCGAGTGATGAAGAGGAGGAAGGCAGAAACAAGAAAGAAGGCAGAAGGAAGAAGAAAGGGTCGAAGGACAAGAACAAGGAAATGCTCCACGGCGATGAGTGTGGGGGTAAAGAGGAGAAGAAGACAGGGCTGCTAGATAAAATCAAAGAGAAGATCCCGGGACACCAGGAAAAGCTGCCGAGCTGCGGAAGACATTCTTCAGATCAGTGCAGGGGTAAAGAGGAGAAGAAGACGGGTCTGCCAGATAAAATCAAAGAGAAGATTCCGAGACACCAGAAAAATCTCCCTGGTGATGGAAAGGGTGAAGAGGAGAAGAAGGCGAGTGTGCATGGTAAAATCAAAGAGAAGCTGTTAGGACACAAGAACCAGAAGAATGATGGGGAAGAGGAAGAGAAGAAGCACCATAATTAA
>Ptaeda|PITA_000087634-RA|SK
ATGGCGGGAGAAGCACCAGAGCACAAGGACCGCGGTATGTTCGGCTTATTCGGCAAAGAGAAGGAAGATGAGGGAAAGCAATCTGATCACATTGGGCAGGCTCCTGGTCGGACTGAGGCTGCCCCTTATTATCCAGCTGCTCCTCAGCATGGAGTCGAACACGGCCACGGTCATGGTCACGAGGGGCAGTTTGCCCCTGAGGAAGCTAAGCAACAGAAACACACGGGAAAGCTTCACCACACGCACAGTTCCAGCTCCAGCTCTTCGAGCGATGAAGAGAAGGAAGGCGGAAAGAAGAAGGAAGGCAAAAAGAAGAAAGAAGGCGGAAGGAAGAAGAAAGGGTCGAAGGAAAAGCTCCCCGGGGACGGAAAGCAGTATTCCGATAAGCAAGGAAAGCAGTACCCCGGCCAGTATGGGGGTGAAGAGGAAAAGAAGACCGGTATGCTTGATAAAATAAAAGAGAAGCTGCCGGGACACCGTAACAAGAATGATGTGGAGTAA
>Ptaeda|PITA_000094784-RA|K
ATGGCGGAACAAGCACCAGAACACAAGGACCGCGGTATGTTCGGCTTATTCGGCAAAAAGAAGGAAGATGAGGGAAAGCAATCTGATCACATTGGGCAGGCTCCTGGTCGGACTGAGGCTGCCCCTTATTATGAGGGAAAGCAATCTGATCACATTGGGCAGGCTCCTGGTCGGACTGAGGCTGCCCCTTATTATGAGGGAAAGCAATCTGATCACATTGGGCGGGCTCCTGGTCGGACTGAGGCTGCCCCTTATTATGAGGGAAAGCAATCTGATCACATTGGGCAGGCTCCTGGTCGGACTGAGGCTGCCCCTTATTATGAGGGAAAGCAATCTGATCACATTGGGCAGGCTCCTGGTCGGACTGAGGCTGCCCCATATTATGAGGGAAAGCAATCTGATCACATTGGGCAGGCTCCTGGTCGGAATGAGGCTGCCCCTCATTATGAGGGAAAGCAATCTGATCACATTGGGCAGGCTCCTGGTCGGACTGAGGCTGCCCCTCATTATGAGGGAAAGCAATCTGATCACATTGGGCAGGCTCCTGGGTCGAAGGAAAAGCTCCCCGGGGACGGAAAGCAGTATTCCAGTCAGCAAGGAAACCAGTATTCCAGTCTGCAAGGAAACCATGACCCCGGCCAGTATGGGGGTGAAGAGGAAAAGAAGCCGGGTATGCTTGATAAAATAAAAGAAAAGCTGCCGGGACACCGTAACAAGAATGATGTGGAGTAA
>Ptrichocarpa|Potri.002G013200.1|K
ATGGCTGGGGTAAATAAGAGCCACGAGTATGAGACCAAGACCAGTGCTGGTGAAGAGAGCGGTGCTACTGAGACCAAGGATCAGACACCCCTTACCCCAGAGAAGAAGAAGAGTTACTTTGAGCAAGCCAAGGACATGATACCAGCATATAAGAAAACTGAAGAGGTTCCTCCTCCGACTGAAGCTGTTTATCCGTCTGAGACACCCCTTACCCCAGAGAAGAAGAAGAGTTACTTTGAGCAAGCCAAGGGCATAATACCAGCGTATAAAAAAACTGAAGATGGCCCTCCCTCTCCAGCTGAAGCCGCAGTTCATCCCACAGGGACACCCCTTGAACCAGAGAAGAAGAAGAGTTACTTTGAGCAAGCCAAGGACATGATACCAGCATATAAGAAAACTGAAGATTCCCCTCCCTCTCCAGCTGAAGCCGCAGTTCATCCCACAGGGTCACGACCCCTTGAACCAGAGAAGAAGAGTTACTTTGAGCAAGCCAAGGACATGATACCAGCATATAAGAAAACTGAAGATTCCCCTCCCTCTCCAGCTGAAGCCGCAGTTCATCCCACAGGGTCACGACCCCTTGAACCAGAGAAGAAGAAGAGTTACTTTGAGCAAGCCAAGGACATAATACCAGCATATAAGAAAACTGAAGATTCCCCTCCCTCTCCAACTGAAGCCGCAGCTCATCCCACAGGGTCACGACCCCTTGAACCAGAGAAGAAGAAGAGTTACTTTGAGCAAGCCAAGGAGAGAACACCAGGATTTAAGAAAAGTGAAGAGGTCTCTCCCCGTCCAGCTAAAACACCCCTTGAACCAGAGGAGAAGAAGGGTTTCTTTGAGCAAGCCAAGGAGAGAACACCAGGATTTAAGAAAACTGAAGAGGTCTCTCCCCGTCCAGCTAAAGCCGCAGCTCACCTCACAGAGACACCCCTTGAACCAGAGGAGAAGAAGGGTTTCTTTGACCAAGCCAAGGAGAGAATACCATCACATAAGAAAACTGAAGAGGTCCCTCCCCATCCAGCTCAATCTGCTTCTAATGAAGGTGCATTTTCTCAGACAGAGACACCCTTTGAACCAGAGGAGAAGAAGGGTTTCCTTGACAAGGTCAAGGAGAAAGTTCCAGCACATAAAACTGAAGAGGTCCCTCCTCCAGCTGAATCTGCATTTTCTCACACAGAGACACCCTTTGAACCAGAGGAAAAGAAGGGTTTCCTTGACAAGGTCAAGGAGAAAGAGCTAGCACGGAAGAAAACTGAAGAGGTCCCTCACCCTCCAGCTGCCGCATTTTCTCACACAAATACGCCATCTGAACCGGAAGAGAAGAGGGGTTTTCTCAAGGAGAAAGTGCCAACACATAAGAAAACCGAAGAGTTCCCTTTTCCAGCTAAACCTGCTTATACTGAAGCTGCAGTTTCAAACACAAATACACCCCTTGAACCAGAAGAGAAGAGGGGTTTACTTGACAAAATCAAGGAGAAAATGCCGGGACATAAAAAAACTGAAGAGGTCCCTCCATCTGAATTTGATTCTACTGAAAATGTAGTTTCCCATAAAGGAGAGCCTATGGTGAAAAAGGGAATGATGGAGAAGATCAAGGAGAAGCTTCCTGGGCACCGCCCCCAAATATGA
>Ptrichocarpa|Potri.003G138700.1|K
ATGGCCTCGTGTCAGTGCTCCAAACCCGTTGAGCATCCATGCAACCAAGACCAGAAAAGCCACTCATCGGGCCAAAAGGTAGAGAAACAGGCTGAAGGTGGAGTCGTCAAGACCGGGACTCGCAGCTCAAGCCAAAGCCATTCCCCTGGAAGCACTAATGGCATGACCCCTGCTCCGGCATGCAATGCAAACAAGAGAGGTGAGCGCAAGAAGGGTCTGTTCCAAAGGATCAAGGATGGCATCTCAGGCCATAGTGATGGAGGCGGCAGCAGCAGCAGCAGCGAGAGCGAGAGCGATGATGAGAAATGTGGTAAACGAAAGGCAAGTACTGTTCCTATTATTTTGTTAACAAATATATATTGGCACTCACGCATGAGACCGCACGGGCATACATACTAA
>Ptrichocarpa|Potri.004G158500.1|YK
ATGGCTGCCACAATAAGAGATGAGCAAGGCAATCCAATTCAACTCACAGATGAATATGGCAACCCGGTTCAGTTAACAGATGAACATGGTAACCCTGTACAGATCACTGGCATAGCCACCACCAAACAACCTCCGACGCTTGGCAATGTAAGGAGTGATCAGGTACCTGGTACTGGACTTTTGTCTAGTACTGCCATGAGCGAAGATGCAACGAAGGGCACTGACATTCATGAGACGGGACAGCATGGTGGGTTTGCTGCTGACCAAGGTGGACATAAGAAAGAGGAGCAGGAAGAGATTTCATCTACTTCAAGCTCTGGCACGTCTGAGGACGATGGGCGAGGAGGGAGAAAAGGGCTGAAGGAGAAAATAAAGGAGAAATTAACTTGCGGGAAGCACTAG
>Ptrichocarpa|Potri.005G248100.1|SK
ATGGCTGAGGAAAACAAGAGCCATGAGTATGAGACCAAAGTTGGTGAAGAGAGTGGTGCTGTTGAGACCAAGGATCGCGGGTTGTTTGATTTCCTGGGGAAGAAAGAAGAAGAGAAGCCTCAAGAGGAGGTGATTGGTACTGAATTTGAAGAGAAACTTCAGGTTTCTGAACCCGAGACTAAAGTAGAGGAAGAGCACAAGAAAAAAGAGGAAGAGGAGAAGAAACCTACTCTCTTTGAGAAACTCCATCGATCAGGCAGCAGTTCTTCCAGCTCTTCTAGCGACGAGGAGGAAGGTGACGATGAAGAGAAAAAGAAGAAGAAGAAGGAAAAGAGGTCATTGAAAGAGAAGATGAAGATATCAGGAGAGAAAGGAGAGGAGAAGGAACACGAGGATACTAGTGTTCCTGTCGAGGTAGTCCATACAGAGACACCCCATGAACCAGAGGATAAGAAGGGTTTCCTTGACAAAATCAAGGAGAAATTGCCAGGACATAAGAAAGCTGACGAGGTCCCTCCTCCAGCTCCTGAACATGTTTCCCCTGAAGCTGCAGTTTCCCATGAAGGAGATGCCAAGGAGAAGAAGGGACTACTCGAGAAGATCAAGGAGAAGTTACCTGGGTACCACCCCAAGACTGAAGAAGAGAAGGAGAAAGAAAAGGAGAGTGCTTCCCAGTAG
>Ptrichocarpa|Potri.009G120100.1|YSK
ATGATAGCTGCTACAATAGTGGATGAGCTGGGTAATCCAATTCAACTCACAGATGAACATGGCAACCCAGTTAAATTAACAGATGAACATGGTAACCCCGTGCACATCGCTGGCGTAGCCACCACCAAACAACCTCCAACGCTTGGCGATATAATAAGTACTGATACGGTGCCTGGTACCGGACATTTGTCTAGTACTGCCAGGAGTGAAGATGCAATGAAGGGTGGCCTTCGTGAGACGGGTCATCATGGCGAGGTTGCTGGTGATCAGGGGGGACATAAGAAAGAGGAGCATGACGAGACTTCATCTACTTCAAGCTCTGGCTCGTCTGAGGACGATGGGCAAGGAGGGAGAAGGAAGAAGAAGAAGGGACTGAAGCAGAAAATAAAGGAGAAATTAACTGGCGGGAAGCACAAGGAAGAGCATGGACATACTGTTGACGTGCACACCACTACCACAGGTCCGGCTGGAGAACAGTACCAGGAACAGGAGAAGAAAAGTGTGATCGAAAAAATCAAGGGAAAATTGCCTGGCCACCATAGCCATCATTAA
>Ptrichocarpa|Potri.013G062100.1|K
ATGGCAGGAATCGTGCACAAGATTGAGGACACTCTGAACAATGGAGGCAAGAAAGATGAGCGCAAGGGTGAGACACAAGGTGGGTGCAACCAACAGGAGCACAGGGGCGGCGCGCAAGGTGAGCGCAAGGAAGGGTTTGTTGGCCAGATGAAGGACAAGATCCCGGGCGGTGGCGGTGGCGGTGTCGGTGGGAAGGGGGAGACGCAAGGTGGGTGCAACCAACAGGAGCACAGGGGCGGCGCGCAAGGTGAGCGCAAGGAAGGGTTTGTTGGCCAGATGAAGGACAAGATCCCGGGCGGTGGCGGTGGCGGTGTCGGTGGTGTCCGTGGTGAAGGAGGAGAGAAATAG
>Ptrichocarpa|Potri.013G062200.1|K
ATGGCAGGAATCGTGCACAAGATTGAGGACACTCTGAACATTGGAGGCAAGAAAGATGAGCGCAAGGGTGAGACACAAGGTGGGTACAACCAACAGGATCACAGGGGCGGCGCACAAGGTCAGCGCAAGGAAGGGTTTGTTGGCCAGATGCAGGACAAGATCCTGGGCGGTGGCGGTGGCGGTGGCGGTGGCATGACGCAAGGTGGGTACAACCAACAAGAGCACAGGGGCGGCGCGCAAGGTCAGCGCAAGGAAGGGTTTGTTGGCCAGATGAAGGACAAGATCCCTGGCGGTGGCGGAGGCGGTGTCGGTGGCATGACGCAAGGTGGGTACAATCAACAAGAGCACAGGGGCGGCGCGCAAGGTCAGCGCAAGGAAGGGTTTGTTGACAAGATCAAGGGCAAGATCCCGGGGGGTGGCGGTGCTAGTGGTGTCGGTGGCATGACGCAAGGTGGGTACAATCAACAAGATCACAGGGGCGGCGCGCAAGTTGTGCGCAAGGAAGGGTTTGTTGACAAGATCAAGGGCAAGATCCCGGGGGGTGGCGGTGCTAGTGGTGTCGGTGGCATGACGCAAGGTGGGTACAATCAACAAGATCACAGGGGCGGCGCGCAAGGTGTGCGCAAGGAAGGGTTTGTTGACAAGATCAAGGGCAAGATCCCGGGGGGTGGCGGTGCTAGTGGTGTCCGTGGTGTAGGAGGAGAGAAATAG
>Ptrichocarpa|Potri.013G062300.1|K
ATGAGCGCAAGGGTGAGACACAAGGTGGGTACAACCAACAGGATCACAGGGGCGCCGCACAAGGTCAGCCGCCAGGAAGGGTTTGTTGGCCAGATGAAGGACAAGCTCCCGGGCGGGGGCGGTGGCGGTGGCATGACGCAAGGTGGGTACAACCAACAAGAGCACAGGGGCGGCGCACAAGGTGGGTACAACCAAAAAGAGCACAGGGGCGGCGCACAAGGTGAGCGCCAGGAAGGGTTTGTTGGCCAGATGAAGGACAAGCTCCCGGGCGGTGGCGGTGGCATGACGCAAGGTGGGTACAACCAACAAGAGCACAGGGGCGGCGCACAAGGTGATCGCCAGGAAGGGTTTGTTGGCCAGATGAAGGACAAGCTCCCGGGCGGTGGCGGTGGCATGACGCAAGGTGGGTACAACCAACAAGAGCACAGGGGCGGTGGTGGTGTCAGTGGCATGACGCAAGGTGGGTACAATCAACAAGAGCACAGGGGCGGTGGCGGTGTCGGTGTCGGTGGCATGACGCAAGGTGGGTACAATCAACAAGAGCACAGGGGCGACGCACAAGGTGAGCGCAAGGAAGGGTTTGTTGACAAGATCAAGGGCAAGCTCCCGGGGGGTGGCCGTGCTAGTGGTGTCCGTGGTGAAGGAGGAGAGAAATAG
>Ptrichocarpa|Potri.013G062400.1|KS
ATGAACGAGGACTTGAGAGACCTTTTCCTTATCTTGAACGTGGCAGCCAGAGGGAGTTTCCATGGCGCCTATAAATGTGGCACTCGTTTCATTCATCACTTCATATCAAAAGCCATTTCAAAGAGAGAAAAAAGAAGAAAGAAATACACAATGGCAGGAATCATGCACAAGATTGAGGAGACTCTGAACATTGGAGGCAAGAAAGATGAGCGCAAGGGTGAGACACAAGGTGGGTACAACCAACAGGATCACAGGGACGGCGCACAAGGTCAGCGCAAGGAAGGTTTTGTTGACCAGATGAAGGACAAGATCCCGGGGGGAGGCGGTGGCGTGCACAAGGGGGAGACACAAGGTGGGTACAACCACCAAGAGCAAGGTGGGTACAACCAACAACAGCACAGGGGCGGCGCACAAGGTGAGCGCAAGGAAGGGTTTGTTGACCAGATGAAGGACAAGCTCCCGGGCGGTGGCGGTGGCATGACGCAAGGTGGGTACAACCAACAAGAGCACAGGGGCGGCGCACAAGGTGGGTACAACCAACAAGAGCATAGGGGCGACGCACAAGGTGAGCGCAAGGAAGGGTTTGTTGACAAGATCAAGGGCAAGATACCTGGGGGTGGCGGTGGCAGTGGCGTCCGTGGTGAAGGAGGAGAGAAAAAGAAGAAAAAGGACAAGAAGAAGAATGAAGATGGCCATAGCAGCAGCAGTGACAGCGACTAA
>Pvirgatum|Pavir.Aa00887.1|SK
ATGGAGGACGAGAGGAACACCCAGCACCACCAGGTCGGCGAGGCCCAGGAGAAGGCCGCCGATCAGGTGGAGGTGAAGGACAGGGGCCTCCTGGACACCCTTCTCGGCAGGAAGAAGCCCGAGGAACACCAGGAGGAGGAGCTGGTGACCGGCATGGAGAAGGTCACGGTGTCCGAGCCTCAGAAGCACGGCGAGCACAAGAAGGAGGAGCACGAGACCGGGGAGAAGAAGGAGAGCCTCCTCGCCAAGTTGCACCGCACCAGCTCCAGCTCCAGCTCGTCGAGCGACGAGGAAGAGGAGGTGATCGACGAGAACGGAGAGATTGTGAAGAGGAAGAAGAAGAAGGGCCTCAAGGAGAAGATCAAGGAGAAGCTACCCGGCCACAAGGACCACGCCGAGGGCGACCACCACACGGCCGTGCCGGCCCCGGCGCCCGCGCCCGTGGGAACGCACGCTTACAAGGAGGAGGAGCACAAGCCGTACGGGGGCCCGGCGCCCGAGGACGAGCACAAGCCGTACGTGCCGGCCCCGGCTCCCCCGCCCGCGGTGGAGACGCACGTCCACCACCACGACCACGCCGTCGTCGTCCAGAAGGTCGAGGACGACTCCCCACCGGCGCCGGAGGAGGAGAAGAAGGGCCTCCTTGACAAGATCAAGGAGAAGCTCCCCGGCGGCCACAAGAAGCCGGAGGACGCCGCCGCCGCCGCGCCCGCTGTCCACGCGCCAGCGCCGGCGCCGCACGCAGAGGACGTGAGCAGCCCGGACGGCAAGGAGAAGAAGGGCCTGCTGGGCAAGATCATGGACAAGATACCCGGCTACAACAAGGGCTCCGGCGAGGAGGACCACAAGGCCGCCGCCGGCGAGCACAAGACCAGCTCTTCTTAA
>Pvirgatum|Pavir.Ab01356.1|YSK
ATGGAGTACGGCCAGCAGGGGCAGCACGGCCACGGAACCACCGGCCGCGTCGACCAGTACGGCAACCCGGTCGGCGGCGTCGGGCACGGCACCGGGACCGGGACCGGCGGCATGGGGTACGGTGGGACCACCAGAACCGGCGGCATGGGCCAGCTGGGGGAGCACGGCGGCGCCGGCATGAGTGGCGGCCAGTTCCAGCCTGCGAGGGAGGAGCACAAGACCGGCGGCGTCCTGCACCGCTCCGGCAGCTCCAGCTCCAGCTCGTCCGAGGACGACGGCATGGGCGGGAGGAGGAAGAAGGGCATTAAGGAGAAGATCAAGGAGAAATTGCCCGGAGGCCACAAGGACGACCAGCACACCACGGCCACCGGCGGTGCCTACGGGCAGCAGGGACACACCGGCATGACCGGCACGGGAACCGGCGGCGCCGCCTACACCGAGGGCACCGGCGAGAAGAAGGGCATCATGGACAAGATCAAGGAGAAGCTGCCCGGACAGCACTAA
>Pvirgatum|Pavir.Ab01781.1|SK=YSK
ATGGGGGTATGGTGGGTACCACCGGGAACCGGTGGCATGGGCCAGCTGGGGGAGCACGGCGGGGCCGGCATGGGTGGCGGCCAGTTCCAGCCTACGAGGGAGGAGCACAAGACCGGCGGCGTCCTGCACCACTCCGGCAGCTCCAGCTCCAGCTCGTCCGAGGACGATGGCATGGGCGGGAGGAAGAAGGGCATTAAGGAGAAGATCAAGGAGAAATTGCCCGGAGGACACAAGAAGGACGACCAGCACACCACGGCCACCGACGGTGCCTACGGGCAGCAGGGACACACCGGCATGACCGACACGGGAACCGGCGGCGCCGCCTACACCGAGGGCACTGGCGAGAAGAAGGGCATCATGGACAAGATCAAGGAGAAGCTGCACGGACAGCACTAA
>Pvirgatum|Pavir.Cb00662.1|YSK
ATGGCGCACTACCAGCAGGGGCAGCCGACCACCCGCGCCGTCGACGAGTACGGCAACCCGATTCCTGGTGGCCACGGTATTCAGGGGCAGGCCGGCGGGTACGGCGCCGCGGGCACCGCCGGCGGCCAGCAGGCCGGGTATGGCCCCACCGGCACCGGTACGCACGACGTCGGGGGCTATGGCGGCGCTGGTCAGCCAGGTTTCGGAATGCACGGCACCGGTGGGCACACCGGCGGCGTGCCCGGAGCCACGGGGATGGGGACCCAGGGCACCGGTCACGGCGCACAAGGAGTGACTGGAACCCACGGCGCCGCGTTCCCTCACGGAGCTGAGCACAAGACGGGCGGAATCCTCCGCCGCTCCGGCAGCTCCTCCAGCTCCAGCTCGTCATCTGAGGATGACGGGATGGGCGGTCGAAGGAAGAAGGGCCTCAAGGAGAAGATCAAGGAGAAAATGCCCGGAGGGCACAAGGACAACCAGGGCCAGCACGCGACGGCCCCCGGAGCGTACGGCGGCACGACAGGGTATGCTGGGTCGACCGGCACCGGCGCCACCGGTGAGAATAAGGGCATGATGGAGAAGATCAAGGAGAAGCTCCCGGGCGGCCACAAGGACGGCGACCGGCACCACACCACGGCGACCGGCGGTTACGGGCCCGGCCGCACGGGAACCACCGACACATACGGGACGACCACGGAGGGGACGCACGAGAAGAAGGGCTTCATGGATAAGATCAAGGAGAAGCTCCCCGGCCAGCACTGA
>Pvirgatum|Pavir.Ea02542.1|YSK
ATGGCGGAGTACCAGGGGGAGTACGGGCACCCGTACCCGCGCGTCGACCAGTACGGGAACCCCGTGCCGCCGGTGGACCAGTACGGCAACCCCGTCCCGAGGGAGCCGGCCGCCGGCGGTGCTCCCCCCCTGTACGGCGCAGCAGGCGACGCCGCGGGCGCGGCCGGGTACGTGGCGCCGGCGCCGTCGCCGGGTGAGTACGGCACGGACGCGGCGTACCCGCGCGAGGGCGTCACCGCGGTCGGTGGCGGTGTCGCGCCCGGCGAACCGGCGCTCGCGTACGAGGGCATGGTCGGCGGCGGCGGCGCGGGCGCAGCGGCGGGCATGGGAGGCCGGGTCATCCAGCCGGCCGTGGTGGAGGAGGAGATCACGTTCGGCAGCAGCCAGCTTCAGCCGACCAGGGAGGAGGGGCACCACACGACGCTCGGCGAGAAGCTGGCGCGCTCCGGCAGCTCGAGCTCCAGCTCGTCCTCGGAGGACGACGGGCAGGGCGGGCGGCGGAAAAAGAAGAGCCTCAAGGAGAAGATCAAGGAGAAGCTCCCGGGCACCCACAGGCACGAGGAGCGCGCCAAGGCCGGCGGGCAGCACGCCGCGGCGCCCGCCGCGGCGGCGGCCACGGGGACGCATGCAGCGGGGGCGCACGAGAAGAAGGGCCTCATGGACAAGATCAAGGAGAAGCTCCCGGGACACCACCACTGA
>Pvirgatum|Pavir.Eb02819.1|YSK
ATGGCGGAGTACCAGGGGGAGTACGGGCACCCGTACCCGCGCGTCGACCAATACGGGAACCCCGTGCCGCCGGTGGACCAGTACGGCAACCCCGTCCCGAGGGAGCCGGCCGCCGGCAGTGCTCCCCTGTACGGCGCTGGCGACGCCGCGGGCGCGGGGTACGCGGCGGCGGCGCCGGGCGAGTACGGCGCGGGGGCGTACCCGCACGAGGGCGTCGGTGGTGGTGTCGCGCCCGGCGAACCGGCGCTCGCGTACGAGGGCATGGTCGGCGGCGGCGGCGCGGGGGCGGCGGCCATGGGAGGCCAGCTCGAGCCGGCCGTGGTGGTGGAGGAGATCACGTTCGGCAGCGCCCAGCTGCAGCCGGCGCGCTCCGGCAGCTCCAGCTCCAGCTCGTCCTCGGAGGACGACGGGCAGGGCGGGCGGTGGAAGAAGAAGAGCCTCAAGGAGAAGATCAAGGAGAAGCTCCCGGGCACCCACAGGCACGAGGAGCGCGGCAAGCAGGCCGGGCAGCACGCGGCGCCGGCGGCCACGGGGACGCATGCAGCGGGGGCGCACGAGAAGAAGGGCCTCAGGGACAAGATCAAGGAGAAGCTCCCGGGACACCACCACTGA
>Pvirgatum|Pavir.Hb00975.1|YSK
ATGGAGCACCACGGGCAGCACGGCCACGCCACCAACCAAGCCAGCGAGTACGGCAACCCGGTTGCTACTGGGCATGGCGCCACCAGCGTGGGTGCTGCTGCCGGCGAGCAGGTCCATCATCCCAATCCCATGAGGGACGACCACAAGACCGACGGCCTCCTGCGCCGCTCCGGCAGCTCATCCAGCTCCAGCTCGTCTGAGGATGACGGCATGGGCGGGAGGAGGAAGAAGGGCCTCAAGGAGAAGATCAAGGAGAAGCTGCCTGGGGGGCACAAGGACAGCAACCAGCAGGACACGGCAACTGGCGCAACCGGCACTGGTGCGCACGGCACGGAGGGCACAGGAGAAAAGAAGGGTCTCATGGACAAGATCAAGGAGAAGCTCCCCGGGCAGCACTGA
>Pvirgatum|Pavir.Ia01114.1|KS
ATGTCGGGCATCATCCACAAGATCGAGGAGACCCTCCACATGGGGGGCGACCACAAGAAGGAGGAGGAGCACAAGAAGGCGGAGGCGCACAAGAAGGCCGAGGAGCACCACAAGAAGGACGGGGAGCACAAGGAGGGCATCGTCGAGAAGATCAAGGACAAGATCACCGGCGAGCACGGCGACAAGTCCGGCGAGCACAAGGACGACAAGGACCACAAGGAGAAGAAGGACAAGAAGAAGAAGAAGGAGAAGAAGCACGGCGAGGGCCACCACGACGGCCACAGCAGCAGCAGCGACAGCGACTGA
>Pvirgatum|Pavir.Ib04153.1|KS
ATGTCGGGCATCATCCACAAGATCGAGGAGACCCTCCACATGGGGGGCGACCACAAGAAGGAGGAGGAGCACAAGAAGGCGGAGGCGCACAAGAAGGCCGAGGAGCACCACAAGAAGGACGGCGAGCACAAGGAGGGCATCGTCGAGAAGATCAAGGACAAGATCACCGGCGAGCACGGCGACAAGTCCGGCGAGCACAAGGACGACAAGGACCACAAGGAGAAGAAGGACAAGAAGAAGAAGAAGGAGAAGAAGCACGGCGAGGGCCACCACGACGGCCGCAGCAGCAGCAGCGACAGCGACTGA
>Pvirgatum|Pavir.J04551.1|SK
ATGGAGGACGAGAGGAACACCCAGCACCACCAGGTCGGCGAGGCCGCCGATCAGGTGGAGGTGAAGGACAGGGGCATCCTGGACACCCTTCTCGGCAGGAAGAAGCCCGAGGACCAGGAGAAGAAGCAGCAGGAGGAGGAGCTGGCGACCGGCATGGCGAAGGTCACGGTGGCCGAGCCTGAGAAGCACGAGCACAAGAAGGAGGAGCACGAGGCCGGGGAGAAGGAGAGCCTCCTCGCCAAGCTGCACCGCACCAGCTCCAGCTCCAGCTCGTCGAGCGACGAGGAAGAGGAGGTGATCGACGAGAACGGAGAGATTGtCAAGAGGAAGAAGAAGAAGGGCCTCAAGGAGAAGATCAAGGAGAAGCTGCCTGGCCACAAGGACCACGCCGAGGGCGAGCACCATGCGGCCGTGCCGGCCCCTGCGCCGcCCGCGCCCGTGGGGACGACGCACGCTTACAAGGAGGACGAGCACAAGCCATACGTGCCGGCGCCCGCGCCCGTGGGCCCGCACGGTTACAAGGAGGAGGAGCACAGGCCGTACGTGCCGGCCCCAGCTCCCCCGCCGGCGGTGGAGACGCTCGTCCACCACCACGACCACGCCGTCGTCGTCCAGAAGATCGAGGACGACGcCCCGcCGGCGCCGGAGGAGGAGAAGAAGGGCCTCCTCGACAAGATCAAGGAGAAGCTCCCCGGCGGCCACAAGAAGCCGGAGGACGCCGCCGCGCCCGCCGTCCACGCGCCGGCGCCGGCGCCGCACGCCGAGGACGTGGGCAGCCCGGACGGCAAGGAGAAGAAGGGCTTGCTGGGCAAGATCATGGACAAGATACCGGGGTACAACAAGGGCTCCGGCGAGGAGGACCACAAGGCCGCCGCCGGCGAGCACAAGACCAGCTCTTCTTAA
>Pvirgatum|Pavir.J13075.1|YSK
ATGGAGCACGGCCAGCAGGGGCAGCACGGCCACGGAACCACCGGCCGCGTCGACCAGTACGGCAACCCGGTCGGCGGCGTCGGGCACGGCACCGGGACCGGGACCGGCGGCATGGGGTACGGTGGTACCGCCGgAACCGGGGGCATGGGCCAGCTGGGGgAgCACGGTGGCGCcGGCATGGGTGGCGGCCAGTtCCAGCCTGCGAGGGAGGAGCACAaGACCGGCGGCGTCCTGCACCGCTCCGGCAGCTCCAGCTCCAGCTCGTCCGAGGACGACGGCATGGGCGGGAGGAGGAAGAAGGGCATTAAGGAGAAGATCAAGGaGAAATTGCCCGGAGGCCACAAGGACGACCAGCACACCACGGCCACCGGCGGTGCCTACGGGCAGCAGGGACACACCGGCAGGACCGGCACGGGAACCGGCGGCGCCGCATACACCGAGGGCACCGGCGAGAAGAAGGGCATCATGGACAAGATCAAGGAGAAGCTGCCCGGACAGCACTAA
>Pvirgatum|Pavir.J14171.1|YSK
ATGGAGTACGGCCAGCAGGGGCAGCACGGCCACGGAAACACCGCCCGCGTCGACCAGTACGGCAACCCGGTCGGCGGCGTCGGGCACGGCACCACCGGGACCGGCGGCATGGGGTACGGTGGTACTACCGGAACCGGCGGCATGGGCCAGCTGGGAGAGCACGGCGGCGCCGGCATGGGTGGCGGCCAGTTCCAGCCTGTGAGGGAGGAGCACAAGACAGGCGGCATTCTGCACCGCTCCGGCAGCTCCAGCTCGTCCGAGGACGACGGGATGGGCGGGAGGAGGAAGAAGGGCATCAAGGAGAAGATCAAGGAGAAATTGCCCGGAGGCCACAAGGACAACCAGCACACCGCGGCCACCGGCGGTGCCTACGGGCAGCAGGGACACACCGGCATGACCGGCACAGGAACCGGCGGCGCCTACACCACCGAGGGCGCCGGCGAGAAGAAGGGCATCATGGACAAGATCAAGGAGAAGCTGCCCGGACAGCACTAA
>Pvirgatum|Pavir.J29127.1|YK=YSK
ATGGAGCACGGCCAGCAGGGgCAGCACGGCCACGGAACCACCGGCCGCGTCGACCAGTACGGCAACCCGGTCGGcGGCGTCGGGCACGGCACCGGgaCCGGgACCGGCGGCATGGGGTACGGTGGTACCGCCGGAACCGGGGGCAgtGGGCCAGCTGGGGgAGCACGGtGGCGCCGGCATGGGTGGCGGCCAGTTCCAGCCTGCGAGGGAGGAGCACAAgACCGGcGGCGTCCtGCACCgCTCCGgCAGCTCCAGCTCCAGCTCGtccgaggacgacggcatgggcgggaggaggaagaaggggcattaagggagaagatcaaggagaaattgcccggaggccgcaaggacgaccagcacaccacggccaccggcggtgcctacgggcagcagggacacaccggcaggaccggc
>Pvirgatum|Pavir.J31267.1|KS
ATGTCGGGCATCATCCACAAGATCGAGGAGACCCTCCACATGGGGGGCGACCACAAGAAGGAGGAGGAGCACCACAAGAAGGACGGCGAGCACAAGGAGGGCATCGTCGAGAAGATCAAGGACAAGATCACCGGCGAGCACGGCGACAAGTCCGGCGAGCACAAGGACGACAAGGACCACAAGGAGAAGAAGGACAAGAAGAAGAAGAAGAAGAAGGAGAAGAAGCACGGCGAGGGCCAcCACGACGGTCACAGCAGCAGCAGCGACAGCGACTGA
>Pvulgaris|Phvul.001G114100.2|KS
ATGTCAGGAATCATTCACAAGATTGGGGAGACCCTTCATGTGGGAGGGCACAAGAAGGAGGAGGAGCACAAAGGGGAGCACCATGGTGAACATAGTGAGTACAAAGGAGAGCACCATGGTGAACACAAAGGAGAGTACCATGGTGAGCACAAAGGGGAGCACAAGCCAGAACACCATGGAGAAGAGCACAAACAAGGGTTCGTAGAGAAGATCAAGGACAAGATCCACGGTGAAGGTGCTGAGGGCGAGAAGAAGAAGAAGGAGAAGAAGAAGAAGAAACATGACGATGGCCATGACAGCAGCAGCAGCAGTGACAGTGATTAG
>Pvulgaris|Phvul.002G324800.1|YK
ATGGCACAATATCAGAACCAGTATGGTGCTGTTCCTATCAGTAAGGATCCTGTTCAGAAGGAAATGGAGACCACCGGAGACACCATTGGTGTTGGGGTTGCTGGTGGTGGTGGTGGTGGCAGTACACAAGTGATAGCAGAAGATTATGATAGCAGCAAAAGCAACAGCAGTGGAGAGAAGCAGAAGAAAGGAATAATAGAGAAAATAAAGGAGAAGCTTCCTGGGACAGGAACACATCAAGACAAGTAG
>Pvulgaris|Phvul.004G051100.1|KS
ATGTCTGGAATCATCCACAAGATTGAAGAAACCTTCGGAGGGAACAAGAAAGATGAAGAGCACAAGGGGGAACACAAAGGGGAGCACCATGGTGAGCACAAAGGGGAGCACAAAGGAGAGCACAAGCAAGAGGGGTTTATGGACAAGATGAAAGACAAGTTCCATGGTGATGAGCATGATCATAAGGGTCACAAAGAAGAGCACAAGGAAGAAGGGCTTAAGGAGAAGATGAAAGACAAGTTGCATGGTGATGAACATGACAAGGGTGAGAAGAAGAAGAAGAAGGACAAGAAGAAGAAGCATGAGCATGGACATGAAAAACATGGCCATGGTCACAGTAGCAGCAGTGACAGTGATTAG
>Pvulgaris|Phvul.004G158800.1|YK
ATGGCAAGTTATCAGAAGCAGTACGAGGATGAACAGGGTCGCAAGATCGACGAGTATGGCAACGTTGTCAAGACAACTGATGAGTTTGGCAACCCGGTTCATTCTACTAGTGTCACCTATATAGCCACCACTGGAACCGGTCGTGTTACTGATGATACTAACAAGCAACATGATACCAGTAATACCAGTAATCTTTACGGTGTAAACACCGCTAGACAGCATGGAACTACCGGTGGTTTTACTGGTGACACCGGTAGACAGCATGGAACTACCGGTGGTTTTACTGGTGACACCGGTAGACAGCATGGAACTACCGGTGGTTTTACTGGTGACACCGGGAGAGAGCATGGGACTACCGGTGGTTTCACTGGTGACACCGGGAGACAGCATGGGACTACCGGTGGTTTTACTGGTGACACCGGGAGACAGCATGGGACTACCGGTGGTTTTACTGGTGACACCGGGAGAAATCATAAGACTACCGGTGGTTTTACTGGTGACACCGGGAGACAACATGGGACTACCGGTGGTTTAACTGGTGACACCGGGAGACAGCATGGGACTACCGGTGGCTTTGCTGGTGACACTGCTGTCGGTGGTGGTCCTTACGTTGGAGACAACACCGCTGACACAGGCACTGGTCCTAGAAGTGGAACTGGTGGTGGTTATGGAAGTGGAACTGGAGCTGGGTATGGGAGGGAGCATGGAAATGAGGAGAAGAAAGGGATAATGGACAAGATTAAAGAGAAGATTCCAGGAGTACACAGTGACAACAAGTAG
>Pvulgaris|Phvul.009G004400.1|SK
ATGGCAGAGGAAACCCAGAACAAGTATGAGACCGCAGAGAGCAGTGAGGTGGAGGTCCAGGATCGTGGAGTTTTTGACTTTCTCGGTAAGAAAAAGGAAGAAGAGAAGCCTCAGGAAGAGGTGATCGTCACCGAGTTTGAAAAGATCACAGTGTCAGAGGAGAAGAAGGAAGAGGAAGGAGAGAAGAAGCACAGCCTTTTAGAAAAGCTTCACCGATCTGACAGCAGCTCTAGCTCTTCAAGCGAGGAGGAAGGAGAAGACGGGGAGAAAAAGAAGAAGAAGAAGAAGGAGAAGAAGGAGAAGAAGAAGATCGAGGAGAAAATAGAGGGTTATCACAAGGAAGACACGAGTGTTCCAGTGGAGAAAGTTGAGGTTGTGGAAAGTGAGGAAAAGAAGGGGTTCCTGGAGAAGATTAAGGAGAAGCTACCAGGGCACAAGAAGAGTGAGGAGGCGGCAGCTCCTCCTCCGCCACCACCTGCTGCCACCTCATCGGAACATGAAGGAGAGGCGAAGGAGAAGAAAGGTATATTGGAGAAGATAAAAGAGAAGCTTCCTGGTTACCACTCAAAGACAGAGGAGGAGAAAGAAAAGGAGAGTGGTGGTCACTGA
>Pvulgaris|Phvul.009G005300.1|YSK
ATGGCTGAAGCACAACTACGAGACCAGCATGGCAACCCTATCCCCCTCACCGATCAGCACGGTAACCCAGTTATATTAACCGACGAGCACGGCAACCCCGTCCACGTCACCGGCATTGCAACTATTCCTCCGTCAGCCGCCACTGCAGCTTCTGGTTTTCGGACCTACAGTGGTGCTGGTTCAACCACATTCACGACCACCGTGGCGGATCTCATAGCAGCCCAACCAAGGGACACTAGAGATCTTCATCGTTCCTCCAGTTCTAGCTCTAGCTCTAGCTCGTCTGAGGATGATGGACAGGGTGGGAGGAGGAAGAAGGGAGTGAATAAACTAAAGGAGAAGCTACCAGGGAGGAAGAATATGGAGCAGCATTCACCACCAAAAACTACAGCTACCACCACTGCTACTGGTGTTCCCCACCCGACACGGCCAACCGCCACTAACCCTAACCCTAACCCTAGCCACCCTGAGCATCACAAGAAGGGCATAATGGAGAAGATAAAAGAAAAATTGCCTGGGCACCACAACCACTGA
>Pvulgaris|Phvul.011G210300.1|YSK
ATGGCACAACAACAAGTGGAGCTGCGAGATGAACATGGAAACCCTGTTGAACTGACAGATGCATATGGAAACCCTGTTTGGCTAACAGACGAGAAAGGAAACCCTGTGCACCTCACTGGTGTGGCAACCATTGCAGATCATCACACTCTCCAAACTCCACACCATGCTCCTCTTCATTCCAACCCTACTTCAACCTCACTTTCTTTTGATGATGAAGGGTTTGTGGATAAAGGGTTTGATGATAAAGGGTTTGTGGATAAAGGGTTTGATGATAAAGGGTTTGTGGATAAAGGGCATGTAAGGAGGAAGAAGAAGAAGAAGAAGGATAGAATAAAAGAGAAGTCTCCAACAGAAAAAAGTGAAGAAGAGATGAAGGAACATTCACACAGCAAAACATCACCAAAAGATCCAATAGAAGAAGAAAAAGAAAAAGAAGAAGAAGAAGAGGAGAAGAAGAAGGAGCATTCACACACCAAAACTTGCACCATTAGTGGTGGTGGTGACCACCACACAAGCACCACCACCATCACCACAAGAAAAGGGATAATAGAGATGATCAAAGAAAGATTGCCAGGTCAGGGCAACCACTAA
>Rcommunis|29634.m002070|YSK
ATGGCGGAATTCCAGCACCAATATGGTGAAGTTCGCTATGACAAATACGGTAACCCAGTTCCCCAAACAGATCAGTATGGCAACCCAATCAGTCACTCTGGTAGTACCGACGTGTACGGCGTTGGACAGCAGCACCACCAGGGCCAGGGAATTACCGGCGAGCTTCACCGTTCTGGTGGCTCATCCAGCTCTTCAGAAGAAGATGATGAACATGGTGGGAGAAGGAAGAAAGGACTGAAGGAAAAGATAAAGGAGAAGCTTCCTGGCCATAAAAAAGATAGGCCCCATGCGACCTCTACTACTACACCAGGTGGCTACAGTTCAGCAGAACAACACGGTCATGAGAAGAAGGGGGTAATGGAAAAGATCAAGGAGAAGCTTCCCGGCGGTCACCGCGACGAACAACAGCAGCACTACCCTGAGCAGAACATACAGCATCGTAACTACTAG
>Rcommunis|29634.m002071|YSK
ATGGAACATTATCAAAACCAATATGGTGCTGTACCCTACACAGACGAATATGGCAACCCAATGCATCATAATGGTGCCGCTGGCACCTATACTGGAGCACTAGAGGCTGGCGCCGGCTTTGGGGTTGGACATCACAAGGAGCACCATGGAATTACCGGCAAGCTTCACCGTTCTGGAAGCTTATCCAGCTCTAGTTCCTCAGAAGATGAGGGACATGGTGGGAGAAGGAAGAAAGGGCTGAAGGAGAAGATAAAAGAGAAGCTTCCAGGCCATAAAGAAGATCGATCGCAGGTGACCTCTACTACTACACCAGGTGGTTACAATTCCACAGGGGAGCACCATCATGGAAAGAGAGGAATAATAGACAAGATTAAGGAAAAGTTTACTGGAGGGCACCATCATCACAACGAGCCCCGCCACTCAGAGCACCAGAACTACTAG
>Rcommunis|30072.m000963|KS
ATGGCAGGAATAATGCACAAGATTGAAGAGACTCTCCACATAGGAGGCCACAAAGAAGAGCACAAGGGTGAGTCCCATGATCAACACAAGCATGACCAGCATGCCCATGGTGACCACCCCAAGCCAGAAGGTGAGCACAAAGAAGGGTTCATGGACAAAATAAAGGACAAGATCCACGGTGATGAGAAGGGACATGAACATGGACATGGTGAAAGTGGAGAGAAGAAGAAGAAGAAGAAGGAAAAGAAGAAGCATGAACATGGTCACAGCAGCAGCAGTGACAGTGATTAG
>Rcommunis|30131.m007082|YSK
ATGGCTGATATAAGGGATGAGTTTGGCAACCCAGTTCAACTAACTGATGAACATGGTAACCCAGTTCAATTAACGGATGAACAGGGTAAACCAGTGCATCTAACTGGTTTTGCCACCACGGAACCTCCTATCGCTAGCACGACTGTGGTCCAAAGCGAGGTGCCACCTACTGGCCTTTTGGCTAGTTCTGGCAAGGAGGAAGTAACAGAGAGTCGGACTACTGCTCCGATTGCTGGAGAGCATGGTGCTGCTGGTGACGAGGATAAGTATAAGAAAGAAGAGAAGATGGATGAGGGTTCTAAGGATGTTCAAAGATCCAGCAGTTCAAGCTCTAGTTCGTCCGAGGATGATGGGCAAGGAGGGAGAAGGAAGAAGAAGGGGTTGAAAGAGAAAATAAAAGAGAAGTTAACAGGAGGAAAGCACAAGGAAGAGCATGGACAGACAGAAAGTGTATCCACCACAACCACTGCAACCGCCCCAGCAGAAGCGCACCAAGCACATGAAAAGAAAAGTATGATGGAGAAGATCAAGGAAAAGCTGCCCGGCCACCATAGCCACCATAGCCAATGA
>Rcommunis|30170.m014323|SK
ATGGCAGACGCTGAGCACAAGAGCCACGAGCATGAGACCCATGCAGTTGAGGAGAGTGCAGCAGTTGAGAGCAAGGATCGGGGGTTGTTTGATTTCTTGGGGAAGAAGGAGGAAGAGCAGCCTCAAGAGGAGGTGATCGTTGCTGAATTCGAAGAGAAGGTTCAGGTTTCTGAACCCGAGCCTAATAAAGAGGAGGAGAAGAAACCTAGTCTCTTGGAGAAGCTTCATCGATCAGATAGCAGCTCTAGCTCTTCTAGCGATGAGGAGGAAGGAGAAGGAGAGGAGAAGAAGAAGAAAAAGAAGGAAAAGAAAGGGCTGAAGGAAAAGATCAAGGAGAAGATATCAGGAGAGAAAGAAGAAGAAAAGAAGGACGAGGAAACTGCTGTCCCAGTAGTCCATGTCCATGAAGAGAAGCATGAAGTAGTCCACACTGAGGCGTCAACACCACAGCCCGAGGAAAAGAAAGGTCTGCTTGAGAAAATAAAAGAGAAACTCCCTGGACAACACAAGAAGGCTGATGAGGCAACTCCTCATCCACCACCACCACCACCTCCAGCTGAGAGTGCTTCTGCAGAAGCACATGAGGGGGAGGCTAAGGAGAAGAAGGGTCTTTTGGAGAAGATCAAGGAGAAGCTTCCTGGGTACCATCCAAAAACAGAGGAAGAGAAAGAGAAAGAGAAAGAATCGCATTAA
>Rcommunis|30190.m010817|K
ATGGCCTCAGCCCAATGCTGTAAACCAGTTGAGAAAACATGCAGTCAAGGGCAGCAGCAAAACCACTCACTAGGACAAAAGGTGTCTGAAATGGTTGGCTCTGTCTTCAAGAAAGATCAGACTCATTGCTCTGGCCAAACTACCATTTCTAGTGGCACTAACAATGGCCATGGCAAAGCCAAGAATCACACCACGTGCAATAGGCAAGAAGGTCAAGGCCATGCCCATGAACTGTCTGGAACTGCTACTTGTGATACAAACTGCAACAGAAAGACCAGGAGGCACAATGGAGAGCACAAGAGGAGGGGTCTGCTGCAGAAGATCAAAGATGGCATTTCTGGCAATAGTGACAGTGACAGCAGCTGCAGCGAGAGCGACAGTGACGATGAGAAGTGTGGAAGGAAGAAGGCAAGTAGTGTTATTACCTTTTGA
>Sbicolor|Sobic.001G149500.1|KS
ATGTCTGGCATCATCCACAAGATCGAGGAGACGCTCCACATGGGGGGCGACCACAAGAAGGACGACGAGCACAAGAAGGAGGAGCACAAGAAGGCCGAGGAGCACCACAAGAAGGACGGGGAGCACAAGGAGGGCATCGTGGAGAAGATCAAGGACAAGATCACCGGCGAGCACGGCGAGAAGTCCGGCGAGCACAAGGACAAGGACCACAAGGAGAAGAAGGACAAGAAGAAGAAGAAGGAGAAGAAGCACGGCGAGGGCCACGACCATGACGGCCACAGCAGCAGCAGCAGCGACAGCGACTGA
>Sbicolor|Sobic.003G270200.1|YSK
ATGGCGGAATACCAGGGGGAGTACGGGCACCCGTACCCGCGCGTCGACCAGTACGGCAACCCCGTGCCGCCGGTGGACCAGTACGGCAACCCCGTCCCGAGGGAGCCAGCGTCTGGTTTGGGCGGCACCGCTCCCGCCTACAGCAGCACCGGCGACAGTAGTGTCGCGCCTGTCGAGTACGGTGCCCGCGCGGAGTACGCCAGCGGTGGCGTCGCAGCAGTCGCACCAGGCGAGACGGCGCTCGCGTACGAGGGGATGGTCGGTGGCGGACACCTCCAGCCGACCAAGGAGGAGCACACGTTTGGTCCGGGCGCGCAGCTCCAGCCGACCAAGGAAGAGCACACGGCGACACTCGGCGAGAAGCTGAGGCGCTCCGGCAGCTCTAGCTCCAGCTCCAGCTCGTCCTCCGAGGATGACGGCCAAGGTGGGCGCCGGAAGAAGAAGAAGAAGAGCATCAAGGAGAAGATAAAGGAGAAGCTCCCAGGCAGCCACAAGCACGAGGAGCACAAGGCTGGGCACGTGGCGCCGGCGACGACGACGACGACGGGGACGCATGCAGCGGGGACGCACGAGAAGAAGGGTTTCATGGAGAAGATCAAGGAGAAGCTGCCGGGACACCACCACTGA
>Sbicolor|Sobic.004G286600.1|SK
ATGGAGGATGAGAGGAGCACCCAGCAGCACCAGGGCGGTGAGGTCCAGGAGAACGCCGCCGAGGTGAAGGACAGGGGACTCCTCGACAGCCTCCTCGGCAGGAAGAAGCACGAGGACCAGGACAAGAAGCAGGAGGAGGAGCTGGCCACTGGCATGGAGAAGGTCACGGTGGCCGAGCCCGAGAAGAAGGAGGAGGAGCACGAGGCCGCCGGCGAGAAGAAGGAGAGCCTTCTCGCCAAGCTGCACCGCTCCAGCTCCAGCTCCAGCTCGTCGAGCGACGAGGAAGAGGAGGTGATCGATGAGAACGGAGAGATCGTCAAGAGGAAGAAGAAGAAGGGCCTTAAGGAGAAGATCAAGGAGAAGCTGCCGGGCCACCACAAGGACCACGACGGCGACCACCACACGGCCGCCGTACCGGCCCCCGCGCCCGTGGTGGACGCGCACGCTCACCACCACCAGGAGGAAGAGCACAAGCCGCAGCACTTCCCGGCCCCGGCGCCACCCCCACACGTGGAGACGCACGTCCACCAGCATGACCACGGCGTCGTCGTCCAGAAGGTCGAGGACGACGTGAAGACCGAGACCCCACCCCCAGCGCCGGAGGAGGAGAAGAAAGGCCTGCTGGACAAGATCAAGGAGAAGCTCCCCGGTGGCCACAAGAAGCCCGAAGACGCTGCCGCTGCCGCACCGGCCGTCCACGCGCCGGCGCCGGCGCCGCACGCCGAGGAGGTGAGCAGCCCGGATGGCAAGGAGAAGAAGGGCTTGCTGGGCAAGATCATGGACAAGATACCCGGTTACCACAAGGGCGAAGACCACAAGGACGCCGCCGGCGAGCACAAGACCAGCTCCTAA
>Sbicolor|Sobic.009G116700.1|YSK
ATGGAGTACGGTCAGCAGGGACAGCACGGCCACGGCACCACCGGCCGTGTCGACCAGTACGGCAACCCTGTCGGCGCCGGAACCGGTGGCATGGGGACCGGGACCGGCGGCATGGGGCAGCTGGGTGAGCACGGCGGCGCTGGCATGGGTGGCGGGCAGTTCCAGCCAGCGAGGGAGGAGCATAAGACCGGCGGCATCCTGCATCGCTCCGGCAGCTCCAGCTCCAGCTCGTCTGAGGACGACGGCATGGGCGGAAGGAGGAAGAAGGGAATCAAGGAGAAGATCAAGGAGAAGCTGCCCGGAGGCCACAAGGACAACCAGCACGCCACGGCGACCGGCGGCGGCGCCGCCTACGGGCAGCAAGAACACACCGGCGCCGGAACCTACGGTACCGAGGGCACCGGCGAGAAGAAAGGCATCATGGACAAGATCAAGGAGAAGCTGCCCGGACAGCACTAA
>Sbicolor|Sobic.010G041900.1|YSK
ATGGCGCACTACGAGCAGCAGGGGCGGCGGCAGCAAGTCGACGAGTACGGGAACCCTATCCCTGGGGGCCATGCTATTCAGGGTAGGCAAGCCGGCGGGTACGGCGCCGTCGCGGGCACCGGCAGCTACGACGCCGGCGGTTACGGCAGCCAGCAGCAGCAGGCCGGGTATGGCCCCACTGGCACCGGCATGCATGACGCCGGGGGCTACGGCGGCGGCCAGCAGGCCGGGTACGGCGCCACTGGCACCGGCACGCATGACGCCGGGGGCTATGGCGGCTCTGGTCATACGGGTTACGGGGCTACCGGAACAGGCGTCCACGACGCCGGCGGCCCAGGAGGGTATGGAGCCAGAGCTCACGGTACGCATGGCGTGACCGGGATCCAGGACGGCGCCGGCGGCGTCGGGCACACTGGTGGTCTGCATGGCGCAACGGGGATGGGGACCCATGGTACCGGCACCGGTCACGGTGCGCATGGTGCCACTGGTGGAATCCATGACGCCAGGGTCACCGGAATGCATGACACCGCCGGGGTTTTAGGCGGCGGCGGTGGAGGGCACACCGGCTCCGGCATGCCCGGAGCGACTGGAGTGGGAACCCATGGCATGGGTCACGGCGCCACAGGCATGACTGGAACCGGCGGCACCGCAACCGGCGCCGCGTTCCCTCATGGAGCTGAGCACAAGACGGGCGGCGGCATCCTACGCCGCTCCGGCAGCTCCAGCTCCAGCTCGTCGTCATCTGAAGACGACGGCATGGGTGGGCGTCGGAAGAAGGGTCTAAAAGAGAAGATCAAGGAGAAGATGCCCGGAGGCCACAAGGACAACCATGGTCAACAGGCGACGGCCACCGGAGCATACGGCGGCACAGGATACACCGGACCGACGACTGGTACGGGCACCACCGGCGGGGGGACGTACGCGCCGACGACTGGCGGAGGCACCCACGAGAAGAAGGGCGTGATGGAGAAGATCAAGGAGAAGATTCCGGGTGGCCACAAGGACGACTACGGCCAGCATCACCAGCACACCAGCACAGGAACCGGCGGCGGCTATGGCGGAACCACCGGCACGTACGGTACGGCGACGACGACGACGACTGAGGGGACGCACGAGAAGAAGGGCTTCATGGAGAAAATCAAGGAGAAGCTCCCTGGTCAGCACTAG
>Sitalica|Seita.1G267200.1|SK
ATGGAGGATGAGAGGAACACCCAGCTGCACCACCAGGGCGGCGAGGCCCAGGAGAAGGCCGCCGATCAGGTGGAGGTGAAGGACAGGGGGATCCTGGACACCCTTCTCGGCAGGAAGAAGCCCGAGGACCAGGAGAAGAAGCAGGAGGAGGAGCTGGTGACCGGCATGGAAAAGGTCACGGTGGCCGAGCCTGAGAAGCACGAGCACAAGAAGGAAGAGCACGAGGCCGGGGAGAAGAAGGAGAGCCTCCTCGCCAAGCTGCACCGCACCAGCTCTAGCTCTAGCTCGTCGAGCGACGAGGAAGAGGAGGTGATCGACGAGAACGGCGAGATCGTCAAGAGGAAGAAGAAGAAGGGCCTCAAGGAGAAGATCAAGGAGAAGCTGCCCGGCCACAAGGACCACGCCGAGGGCGAGCACCACACGGCCGTACCGGCCCCGGCGCCAGCGCCCGTGGAGACGCACGCTTACAAGGAGGACGACCACAAGCCGTACGTCCCGGCGCCGGCTCCCCCGCCCGTGGAGACGCACGTCCACCACCATGACCACGCCGTCGTCGTCCAGAAGATCGAGGACGACGCGAAGACCGACGCCCCACCGGCACCGGAGGAGGAGAAGAAAGGCCTCCTTGACAAGATCAAGGAGAAGCTCCCCGGCGGCCACAAGAAACCGGAGGACGCTGCCGGCGCACCCGCCGTCCACGCGCCAGCGCCGACACCGCACACCGAGGACGTGAGCAGCCCGGACGGCAAGGAGAAGAAGGGCTTGCTGGGCAAGATCATGGACAAGATACCCGGGTACAACAAGGGCTCCGGCGAGGAGGACCACAAGGCCGCCGGCGCTGCTGCCGGCGAGCACAAGACCACCAGCTCTTAA
>Sitalica|Seita.5G166200.1|YSK
ATGGAGTACCAGGGGCAGCACGGCCACGCCACCAACCAAGCCAACGAGTACGGCAACCCGGTTGCCGCTGGGCATGGCGCCACCGGCGTGGGTGCTGCCGGCGACCAGGTCCAGCCCATGAGGGACGACCACAAGACCGACGGCCTCCTTCGCCGCTCCGGCAGCTCCAGTTCTAGTTCGTCTGAGGATGACGGCATGGGCGGGAGGAGGAAGAAGGGCATCAAGGAGAAGATCAAGGAGAAGCTCCCCGGGGGCAACAAGGACAGCACCGGCCAGCAGCACACGACGACCGGCGGCGCCGTCGGCCAGCAGGGGCACGCTGGCGCAACCGGCACAGGTGCGCATGGCACGGAGGGCACCGGAGAAAAGAAGGGACTCATGAACAAGATCAAGGAGAAGCTTCCCGGGCAGCACTGA
>Sitalica|Seita.5G166300.1|YSK
ATGGAGCACCAGGGGCAGCACGGCCACGCCACCAACCAAGCCAACGAGTACGGCAACCCGGTTGCCGCTGGGCATGGCGCCACCGGCGTGGGTGCTGCCGGCGACCAGGTCCAGCCCATGAGGGACGACCACAAGACCGACGGCCTCCTTCGCCGCTCCGGCAGCTCCAGTTCTAGTTCGTCTGAGGATGACGGCATGGGCGGGAGGAGGAAGAAGGGCATCAAGGAGAAGATCAAGGAGAAGCTCCCCGGGGGCAACAAGGACAGCACCGGTCAGCAGCACACGACGACCGGCGGCGCCGTCGGCCAGCAGGGGCACGCTGGCGCAACCGGCACAGGTGCGCATGGCACGGAGGGCACCGGAGAAAAGAAGGGACTCATGGACAAGATCAAGGAGAAGCTTCCCGGGCAGCACTAA
>Sitalica|Seita.5G286000.1|YSK
ATGGCGGAGTACCATGGGGAGTATGGGCACCCGTACCCGCGCGTGGACCAGTACGGGAACCCCGTGCCGCCGGTGGACCAGTACGGCAACCCCGTCCCGAGGGAGCCGGCGTCCGCCGGTCTGGGCGGCACCGCTCCCCTCTACGGCGCCGCCGGCGACACCACGGGCGCGGGGTACGTGGCGGCGCCGCCGGGCGACTACGGCACGGCCGGTGGTGCGGCGTACCCCAGCGGTGGCGTCGCGCCCGGCGAAACGGCGCTCGCGTACGAGGGCATGGTCGGCGGCGGCGGCGGGATCGGCGCGGCGACCGCGGGCATGGGAGGGCAGCTCCAGCCGACCAGGGAGGAGGAGCACACGTTCGGCAGCTCCCAGCTGGAGCCGGCCAGCAGGGAGGAGCACACGACGCTCGGCGAGAAGCTGACGCGTTCCGGCAGCTCCAGCTCCAGCTCCAGCTCGTTCTCCGAGGACGACGGGCAGGGCGGGCGGCGGAAGAAGAAGAGCATCAAGGAGAAGATCAAGGAGAAGCTCCCGGGCACCCACAAGCACGAGGAGCGCAAGGCCGGGCACGCGGCACCGGCGACGACGACGACGGGGACGACGCATGCAGCGGGGGCGCACGAGAAGAAGGGCTTCATGGACAAGATCAAGGAGAGGCTCCCGGGACACCACTGA
>Sitalica|Seita.8G115100.1|SK
ATGGGAACCCATGGTACCAGCAACGGTACGCACGGCGCCATCAGGGTGACCGGAGTGCACGACACCGGGATCCTGGGTGGAGGCGGCCACACCGGTGTCACCACCGGAACCCACAGCACCGCAACTGGCGCGGCTTTGCCTCATGCCGCTGAGCACAAGACGGGCGGCATCCTTCGCCGCTCTAGCAGCTCCAGCTCTAGCTCGTCATCTGAGGATGACGGCATGGGCGGTTGTAGGATGAAGGGCCTCAAGGAGAAGATCAAGGAGAAAATGCCCGGAGGCCACAAGGGCAACCAGGGCAAGGCGACGGCTCCCGGAGCATACAGCGGGATGACTGGGTATACTGGGCCGACCAGCACCGGCACCACCGGGGGACAAGAAGGGCGTGATGGGAAAATCAAGGAGAAGCTCCCGAGCAGCCACAAGGATCACGACCAGCAGCACACCATGGCGACCGGCGGTTACGCGCCTGGCCGCACGGGAACCACCGACACGTATGGGACGACGACGACGAAGGGGACACACGAGAAGAAGAGGTTCATGGAGAAGGTCAAGGAGAAGCTCCCCGGTCAGCACTGA
>Sitalica|Seita.8G115200.1|YSK
ATGGCGCACCACCAGCAGGGGCTGTACGGCCAGCCGGCCACCCGCGTCGACGAGTACGGCAACCCGATCCCTGGCGGCCACGGCAGCATTCAGGGTCAGGCCGGCGGGTACGGTGGCGCGGGCACCGGCAGCTACGACGCCGGGGGCTACGGTCAGCAGGCCGGGTATGGCCCCACCGGAACCGGCACGCACGACATTGGGGGCTACGGCGGCTCCGGTCACGCAGCTTACGGTGCTACCGGAACCGGCGTCCATGATGCCGGGGGCCCGGGAGGGTATGGGGCCACAGGCACAGGACCTCATGGTACTCATGGAGTCACCGGAATCCATGACGCCAGGGGTGTAGGCAACGGTCACACCGGTGCGCACGGAGTCACGGCCACGGGGACCCATGGTACCGGTTACGGTACGCACGGCGCCACCGGGGCGACCGGAGTGCACGACACCGGGGTCCTGGGCGGAGGCGCCCACACCGGCATGCCCGGAGCCGCGGGAATGGGGACCCATGGCGCGGGTCACGGCGCCACAGGCGTCACCACCGGAACCCACGGCGCCGCAACCGGCGCGGCATTCCCTCATGCCGCTGAGCACAAGACGGGCGGCATCCTTCGCCGCTCCAGCAGCTCCAGCTCTAGCTCGTCATCTGAGGACGACGGCATGGGCGGTCGTAGGAAGAAGGGCCTCAAGCAGAAGATCAAGGAGAAAATGCCCGGAGGCCACAAGGGCAACCAGGGCCAGGCGACGGCTCCCGGAGCATACGGCGGGACGACTGGGTATACTGGGCCGACCGGCACCGGCACCACCGGGGGGACGTACGCTCCGACGACCCATGGGGCGCACGAGAAGAAGGGCGTGATGGAGAAGATCAAGGAGAAGCTTCCGGGCGGCCATAAGGACCACGACCAGCAGCACACCACGGCGACCGGCGGTTACGCGCCTGGCCGCACGGGAACCACCGACACGTACGGGACGACGACCGAGGGGACACACGAGAAGAAGGGGTTCATGGAGAAGGTCAAGGAGAAGCTTCCTGGTCAGCACTGA
>Sitalica|Seita.8G115400.1|YSK
ATGGAGTACGGCCAGCAGGGGCAGCACGGCCACGGCACCGCCGGCCGCGTCGACCAGTACGGCAATCCGGTCGGCGGCGTCGGGCACGGCACCACTGGAACCGGCACCGGCGGCATGGGGACTGGGTACGGTACTACCGGAACTGGCGGCATGGGGCAGCTAGGCGAACACGGCGGCGCCGGCATGGGCGGCGGGCAGTTCCAGCCGGTGAGGGAGGAGCACAATACCGGCGGCATCCTGCACCGCTCCGGCAGCTCCAGCTCCAGCTCGTCCGAGGATGACGGCATGGGTGGGAGGAGGAAGAAGGGCATCAAGGAGAAGATCAAGGAGAAGTTGCCCGGAGGCCGCAAGGACGACCAGCACGCCACGGCTACCGGCGGCACCTATGGGCAGCAGGGACACACCGGCATGACCGGCACGGGAACTGGTGGCGCCTACGGCACCGAGGGCACCGGCGAGAAGAAGGGTATCATGGACAAGATCAAGGAGAAGCTGCCCGGACAGCACTAA
>Sitalica|Seita.9G151800.1|KS
ATGTCGGGCATCATCCACAAGATCGAGGAGACCCTCCACATGGGGGGCGACCACAAGAAGGAGGAGGAGCACAAGAAGGCGGAGGCGCACAAGAAGGCCGAGGAGCACCACAAGAAGGACGGGGAGCACAAGGAGGGCATCGTCGACAAGATCAAGGACAAGATCACCGGCGAGCACGGCGACAAGTCCGGCGAGCACAAGGACCACAAGGACCACAAGGAGAAGAAGGACAAGAAGAAGAAGAAGGAGAAGAAGCACGGCGAGGGACACCACGACGGCCACAGCAGCAGCAGCAGCGACAGCGACTGA
>Slycopersicum|Solyc01g065820.1.1|K
ATGAAGAACATACTAGGTGTGTCGGAGGATGATGGACAAGGTGGGAGAAGGAAGAAGAAAGGGCTGAAAGAGAAGATAAAGGAGAAATTCACAGGTGGAAAGCACAAGAATGAGGAACCACATCACCAAGCACATGGTGTTGGAACTCGAACCACAACAACTACTACAGAGCATGAGAAGAAGAGTATGATGGAGAAGATCAAGGAGAAGTTACCCGGCCATCATAATCATCACTAG
>Slycopersicum|Solyc01g109920.2.1|YSK
ATGGCGGACTTACGTGATGAACATGGAAATCCGATTCAGTTGACTGACCAGTACGGCCATCCAGTGCAGCTGACCGATGAATACGGTAACCCTATGCACCTTACTGGTGTTGCTACCACTGCCGGCTCTGGTGCTGCAGCAGTTGGTGAAAAATTGCCAGAAACGGCTAGCTATGGGGCTCCGACTACGGGTGAGAAGTTGCACCACACAACTGGCTTTGGTGCTGGTGATGCTGCTCCTACAACTGGGTTAGGTGCTGGTGCTGCTGCTCCTACAACTGGGTTAGGTGCTGGTGCTGCTGCTCCTACAACTGGCTTAGGTGCTGCTGAAAAATTGCACCATCCAACTGGCTTAGGTGCTGGTGGTCACACAACTGGGTTAGGTGGTGGTACTGCTGCTGGTGCCGGCTTACGTGTTGGTGCTGGGACAATTGGTGAAAAGTTGCACCAGGAAACAACAAAACCGGAGCAACAGCATCACAAGACGGAACTTCACCGTTCCAGCAGTTCAAGTTCTAGCTCGTCGGAGGATGATGGACAAGGTGGGAGGAGGAAGAAGAAAGGGCTGAAAGAGAAGATAAAGGAGAAATTCACAGGTGGAAAGCACAAGAATGAAGAACCACATCACCAAGCACATGGTGTTGGAACTGGAACCACAACAACTACTACACCAACTACTACAGAGCATGAGAAGAAGAGTATGATTGAGAAGATCAAGGAGAAGTTACCCGGCCATCATAATCATCACTAG
>Slycopersicum|Solyc02g062390.2.1|YSK
ATGGCACATAAGGGTACTAGCCAAGGCCAATTGCACCTAATTGATGAACATGGAAATCGAGTTCATCAAATTGATGATCCCAATGCAATTCAAGGTATATCTATGGGGTTCGCCCCTGCTGGTACAAGCTCTGATATTATGAAAAAAGATCACCATGAGGGACAACAACTTCGTCATTCTTGTAGCTCTAATTCAAGTTCCTCTGAGGATGATGGAGAAAGAGGGAGGAGGAAGAAGAAAAAGGGCATAAAAAAGAAGATTAAAGAGACGTTGACCGGAGGCGCTGAAGAAGGTATACAAACTACTATTCCTATTTCTATTCCTACTCCGACTTCTAGTGGTGAAGTCGAAAAGAAAGGAATAATGGAGAAAATCAAGGAGAAGATCCCTGGAATGCACTGA
>Slycopersicum|Solyc02g084840.2.1|YSK
ATGGCACACTACGAGAACCAATATAGTGCAGGGCAGGCTCTGCAGACGGACGAATACGGCAACCCAGTCCGCCAAACTGACGAATATGGCAACCCAATCCAGCAGACTGGAGGGACCATGGGAGAATATGGAACCACCGGTACCGGCTATGGAACTCAGGCTGGACACACCACTGGCGTGCTTGGTGGCACCGGTACCGGCTATGGAACTCAGGCTGGACACACCAGTGGCGTACTTGGTGGGGAACAACGCCAGCATGGTACTCTTGGTGGCATGCTTCACCGTTCTGGCAGCTCTAGCTCCAGTAGCTCTTCTGAGGATGATGGACATGGCGGTAGAAGGAAGAAGAAAGGGATCAAGGACAAGGTGAAGGAGAAATTGCCAGGAGGTCACAGAGATGATCAAGCCCATTCAACTGCAACAACTACAACTACTGGTTATGGCATGGAAGGCACTCATGAGAAGAAGGGAATTATGGAGAAGATTAAGGAGAAGCTTCCAGGCCATCATGGCCCTGGACACCACTAG
>Slycopersicum|Solyc02g084850.2.1|YSK
ATGGCACAATACGGCAATCAAGACCAAATGCGCAAGACTGATGAATATGGAAACCATGTCCAAGAAACAGGAGTCTATCAAGGTACCGGTACTGGCGGTATGATGGGGGGCACGGGTACTGGCGGTATGATGGGGGGCACTGGTGGAGAATATGGAACTCAAGGCATGGGTACTGGTACTCATCACCATGAGGGGCAACAGCAGCTTCGTCGATCCGACAGCTCTAGCTCGTCGGAGGATGATGGAGAAGGTGGGAGGAGAAAGAAGGGTTTGAAGGAGAAGATAATGGAGAAGATGCCTGGACAACATGAAGGTGAGTATGGACAAACAACAGGTGAAGAGAAGAAAGGAATGATGGACAAAATCAAGGACAAGATCCCTGGGATGCATTGA
>Slycopersicum|Solyc04g082200.2.1|SK
ATGGCTGATCAATACGAACAGAACAAGGCATCCGTTGAAGAGACTGTTGGTACCAACGTGGAAGCTACTGATCGTGGTTTGTTTGATTTCATTGGAAAAAAAGAAGAGGAAAAACCAAGTCATGCTCATGAAGAAGAGGCAATTTCATCTGAGTTGTCTGAAAAAGTTAACGTAAGTGAAGAAGTGGAACCCAAGGAGGAGGAAAAGAAACTTCATCGATCAAATAGCAGCTCTAGTAGCTCCAGTGATGAGGAGGAAGAAATTGGAGAGGATGGACAGAAGATCAAGAAGAAGAAAAAGAAGGGATTGAAGGATAAGATTAAGGAAAAAATATCTGGTGATCACAAGGAAGAATCGAAAGCAGAGGATACCTCAGTTCCAGTTGAGAAATACGAGGAAACAGAGGAGAAAAAAGGATTTCTAGACAAAATTAAGGAGAAATTGCCAGGTGGCGGGCATAAGAAGACGGAGGAAGTGGCGGCGCCACCACCACCACCACCGGCTGCGGTGGAGCATGAGGCGGAGGGGAAGGAGAAGAAGGGATTTTTGGACAAAATTAAGGAGAAATTACCAGGATACCACTCAAAGGCTGAAGAGGAAAAGGAGAAGGAAAAAGACTAA
>Spolyrhiza|Spipo1G0074600|K=SK
ATGTCCGGCGAGAAGAAGGAAGAAGCAGAAGGAGATGAGAAGACCCAACCGGAGGCCGTCGTCGCCATAGTTGAAGACAACACCATCCCCGTTGAGAAGGCGGAGAACCCGGAGCCGCCGGAGTCGGAGGCCCAGGAGAAGAAGACCCtTCTGGAGAAGATCAAAGAGAAGCTCCCCGGCgGGGGCCAAGACAAGCAACCACCCGCGGAGGAGGGAACGGCAGCTTCCGAGCCCGCGGACCACCACGAAGGCGACAGCCCCACTGCCGCCAAGGAGAAGAAGGGCTTCCTCGGGAAGATCATGGACAAGATCCCCGGCTACAAGGCCAACGGCGCGGAGTGA
>Spolyrhiza|Spipo3G0086100|K
ATGGGGGGGGGgAATAGCCGTATCCGTGTGATTCTTCTCCCCGTGGGAGCATCTCCAACGAGACCAGTGAGGCTTGACACTACTCTCACCCCCTGCATGGTtCCTTGGCCCCAACcAGCCATCTATAAAAGGaGAGGCAGAGGGAGGGCGAGGATTATCCACAAGATCCAGGAGGCGCTTCACGTTGGCGGcGAGCACGAGAAGGGAGGAGGGCTGATGGAGAAGATCAAGGATAAGATGAAGGAGAAGCTCCATAGCAAGTACGGCGACGGCGAGGAGGGAGGAGGCCTTGTGGAGAagATCAAGGAGAAGATCCACCACTTGGGCCACGGCGAGGAGAAGGAGGAGGAGGAGGAGGAGgaGGGAGGAGGCCTGAGGGAGAAGATAAAGGAGAAGATGAAGGACAAGATCTGA
>Spurpurea|SapurV1A.0016s0910.1|K
ATGGCCGCGGAAAGCAAGAGCCACGAGTATGAGACCAAGACCCAAGCTGGTGAAGAGAGTGGTGGTGGGTTGTTTGGTTTCATGGGGAAGAAAAAAGAAGAGAAGCCTTATGCTGCCACTGAGTATGAAGAGAAGATTCATCGATCAGACAACAGCTCTCCTGTTGATGAGGTGAACAAAGATGAGGATATTAAACCAGAAGAGAAGAAGAGTTTCCTTGAACAAATCAAGGGAATAATGCCAGCATATAACAATACTGGAGATGCCCCTTCTTCTCCGGCTAAAACTGTCACGGAGAAACCTCTTGAACCTGCAGAGGAAAAGAAGGGTTACCTCGACCAGATCAGGGAAAGAATGCCAGCATATAAAAAAGCTGAAGACGCCCCTTCTTCTCCGACTGAAACTGTCGCGGAGAAACCTCTTGAACCTGCAGAGGAAAAGAAGAGTTACCTCGACCAGATCAAGGAAAGATTGCCATCATATGGAAAAGCTGAAGACGCTCCTTCTTCTCCGACTGAAACTGTCACGGAGAAACCTCTTGAACCTGCAGAGGAAAAGAAGGGTTACCTCGACCAGATCAAGGAAAGAATGCCAGCATATAAAAAAGCTGAAGACGCCCCTTCTTCTCCGGCTGGAACTGTCACGGAGAAACCTCTTGAACCAGAGGAAAAGAAGGGTTACCTCGACCAAATCAAGGAAAGAATGCCAACATATAAAAAAGCTGAAGAAACCCCTTCTCCATACAAGAAAACAGAAGATGCCTCTCCTCCTCCAGTCGAAGCTGCAGTTAATCGCACAGAGACACCTCTTGAGCCAGAGGAGAAAAAAGGTTTCTTCGAACAAGACAGGGAGGGAATACCATCAAACAGAAGAATTGATGATGCCTCTCCCTATCCAGCTAAAGCTGCAGTTTATGACACAGAGGCACCCCTTGAGCCGGAGGAGAAAAAGGGTTTTATTGACAGAGCCAAAGAAAGAATACCGACACCTAAAAAAACTGAAGAGGTCCCTCCTCCTCCAGCTGAATCTGCTCATTCTGGATATGCAGTTCGTAACACAGAGACGCCTCTTGAACCAGGCGATAATAAGGGTTTTATTGACCAAACCAAGGACAAAATATCAGCATACAAGAAAACCGAAGATGCCCCTCCTGCTCCTCCAGCTGTAGCTCCAGTTAATCCCAACAAGACACCCCTTGAACCAGAGGAGAAAAAGGGTTTCATGAACCAAGTGAAGGAAAGAATACCAGCACATCAAAAACCCGAAGAGGTCCCTCTTCCTCCAGCTAAATCTGCTCATACTGGAGCTGCATTTCCTCACACAGAAACACCTCTTGAACCAGAAGGGAAGAAGGGTTTCCTTGAAAAGGCTAAAGAGAGAGTGCCAGCACATAAAAAACCTGAAGAGGTCTCTCCTCCAGCTGGATCTACTTATACTGAACCTGCATTTTCAAACACAGAGGCACCCCTTGAACCCGAGGAGAAAAGGAGTCTTCTTAACAAAATCAAAGATAAAATACCCGGACATAAGAAAACTGAAGAGGCTACTTCTCCAACTGATTTTGGTCCTGCTGAAACTGCGGCCTCCCATGAAGGTGAGCCCAAGGAGAAGAAGGGAATAATGGATAAGATCAAGGGTAAGCTTCCTGGGTACCACTCCAAATCTCAGGAATGA
>Spurpurea|SapurV1A.0237s0260.1|K
ATGGCCTCGTGTCAGTGCTATGAACCCGTTGCGCATCCATGCAACCAAGACCAGCAAAACCACTCGTTGGGCCAGAAGTCTGAGGCTGAAGGTGGAGTCGTCAAGACCGGGACTCTCTGCTCAAGCACTACCAATGCAAGGACTAGCAGGAGATCAGGTGAACGCAAGAAGGGTCTGCTCCAAAGGATCAAGGATGGCATTTCAGGCCACAGTGATGGAGGTGGCAGCAGCAGCGAGAGCGACAGTGATGATGAGAAATGCGTTAGAAAGAAATGA
>Spurpurea|SapurV1A.0432s0100.1|YK
ATGGCTTCCACAATAAGAGATGAGCAAGGCAATCCAATTCAGCTCACGGATGAACATGGCAGCCCAGTTCATTTAACAGATGAACATGGTGACTCTGTTCAGATCATCGGCATAGCCACCACCAAACAACCTCAGACGTCGTTTCGCTATGGAAGTAGTGATCAGGTAACTGGTACTGGACTTTGGTCGAGTACTGCCAAGAGTGAAGATGCAATGAAAGGCACTGACATTCATGAGACAGGCCAGAGATTTCGAGGTGGACATAAGAAAGAGGAGCAGACAGAGATTTCATCTACTTCAATCCTTGGCTCGCCTGAGGACGATGGGCAAGGAGGGAGAAAAGGGCTGAAGCAGAAAATCAAGGAGAAATTAACTGGTGGGAAGCACGGGGAAGAGCATGAACATACCGTCGAGGTAGACACCACAACCACCGCCCGTCCAGCCGGAGAGCACTACCAGGAGCATCAGAAGAAGGGTGTGGTGGAGAAAATCAAAGAGAAACTGCCTGGCCACCATGGCCATCATTAA
>Spurpurea|SapurV1A.0564s0010.1|K
ATGGCAGGAATGATGAACAAGATTGAGGGGCAATTTGGAGGCAAGAAAGAAGAGCAGCGCAAGGGTGAGCCACAAGGTGGGCACGGGCAACAAGGGCACAAGTGTGACACACAAGGTGGGCAAGGGCAACAAGTGCACAACACACAAGGTGAGCGTCCGGAAGGGTTTGTTGACAAGATCAAGGACAAGATCCCGGGGGTTGGCGGTGGCGGAGACAAGCACCAGGGTGACACACAAGGTGGGTGCAACCAACAAGGGCAAGGTGAGCGTAAGGAAGGGTGTTTTGACAAGATGCCAGGGGTTGGCGGTACTGGTGGAGTTGGTGGCGGAGGAGAAAGGAAGAAGTAG
>Spurpurea|SapurV1A.0564s0030.1|KS
ATGGCAGGAATTTTGCACAAGATTGAGGGGGCCTTTGGAGGCAAGAAAGAAGAGCAGGGCAAGGGTGAGCCACATGCTGGGCAGCAGGGCCACAACCCGCAAGGTGGCTACGGGCAGCAGGGCCACAACCCGCAAGGTGGCCACAACCCGCAAGGTGGCTACGGGCAGCAGGGCCACAACCCGCAAGGTGGCCACAACCCGCAAGGTGGCTACGGGCAGCAAGGCCACAACCcgcaaggtggctacgggcaggagggccacaacccgcaaggtgggtacgggcaggagggccacaacgcacaaggtgagcgcaaggaagggtttgttgaaaagttcaaggaaaagatcccgggaatgggcggtgctggcggcGCTGGGGCCGGAGGAGATAGgaagaagaaggacaagaaggacagaaagaagaaATCTGATGGTGGCCATAGCAGCAGCAGTGACAGCGACTAA
>Spurpurea|SapurV1A.0573s0050.1|SK
ATGGCTGAGGAAAACAAGAGCCATGAGTATGAGACCCAAGATGGTGAAAAGAGTGGCTCTGTTGAGACCAAGGATCGCGGGTTGTTTAATTTCCTGGGGAAGAAAGAAGAAGAGAAGCCTCAAGAGGAGGTGAATGCTGCTGAATTTAAAGAGAAACTTAAGCTTTCCGAACACGAGACTAAAGTAGAGGAAGAGCCCAAGAAAGAAGCGGAAGAGGAGAAGAAACCCAGTCTCTTTGAGAAACTCCATCGATCAGGCAGCAGTTCCAGCTCTTCAAGTGATGAGGAGGAAGGTGACGATGAAGAGAAGAAGAAGAGGAAGAAGGAAAAGAAGGAAAAGAAGGGATTGAAAGAGAAGATCAAGGAGAAGGTGCCAGGAGATAAAGGAAAGGAGAAGACACACGAGGATACTAGTGTTCCTGTTGAGGTAGTCCACACAGAGACACCCCATGAAACAGAGGAGAAGAAGGGTTTCCTTGAGAAAATCAAAGAGAAAATGCCAGGAAATAAGAAAGCTGACGAGGTCCCCCCTCCAGCTCATGAACACGTTTCTACTGAAGCTGCAGCTTCCCATGAAGGAGAGGCCAAGGAGAAGAAAGGACTGCTCGAGAAGATCAAGGAGAAGCTACCCGGGTACCACCCCAAGACTGAGGAAGAAAAGGAGATTGCTTCCCATTAG
>Spurpurea|SapurV1A.0732s0100.1|K
ATGGCAGGAATCATGCACAAGATTGAGGAGACCTTTGGAGGCAAGAAAGAAGAGCAGCGCAAGGGTGAAACACAAGCTGGGCTCGGGCAACAAGGGCGCAATACACAAGGTGTGCACGGGCAACAAGGGCACAAGTGTGACACACAAGGTGAGTACGGGCAACAAGGGCACAACGCTCAAGGTGAGCGTCAGGAAGGGTTTGTTGACAAGATCAAGGACAAGATCCCGGGGGTTGGCGGTGGCGGTGTTGGGGGCGGTGGCATGCACAAGGGTGAGACACAAGGTGGGTACGGGCAACAAGGACAGCGAGGGTACAACGCTCAAGGTGAGCGCAAGGAAGGGTTTGTTGACAATATCAAAGACAAGATCCCGGGGGGTGGCTGTGGCGGTGCTGGTGGCGGTGACTGTGGTGGTGTTGGTGGTGTTGGCATGCACAAGGGAGAGACACAAGGTGGGTACGGGCAACAAGGGCGGCGAGGTTACAACGCTCAAGGTGAGCGCAAGGAAGGGTTTGTTGACAATATCAAGGACAAGATCCCGGGGGGTGGCTGTGTTGGTGGCGATGACTGTGGTGATGTTGGTGGCGGTGGCGGTGGCATGCACAAGAGAGAGACACAAGGTGGGTACGGACAACGAGGGTACAATGCTCAAGGTGAGCGCAAGGAAGGGTTTGTTGACAATATCAAGGACAAGATCCCGGGCGGTGGCAGTGGCATGCACAATGATGAGCCACAAGGTGGGTACAACCAACTAGGGCACAAAACACAAGGTGAGCGCAAGGAAGGGTTTGTTGACCAGATGAAGGATAAGATCCCCGGGGGTGGCTGTGGAAGTGACTGTGACGGTGTTGGTGGTGGTGGCATGCACAAGGGTGAGACACAAGGTGGGTACAGCCAACAAGGGCACAACACAAAAGGTGAGCACAAGGAAGGGTTTGGTGATCAGATCAAGGACAAGATCCCGGGGGTTGGCGGTTATGGTGGCGTAGGAGAAAGGAAGAAGTAG
>Spurpurea|SapurV1A.2014s0020.1|K
ATGGCAGGAATCATGCAAAAGATTGAGGAGACCTTTGGAGGCAAGAAAGAGGAGCAGCGCAAGGATGAGCCACAACCTGGGCTCGGGCAACAAGGACACAACACACAAGGTGAGTACGGGCAACAAGGGTACAATGCTCAAGGTGAGCACAAAGAAGGGTTTGCTGGCAATATCAAGGACAAGATCCCGGGAGGTGGCGATGTTGGTAGCGGTGGTATGCACAAGGGTGAGACACAAGGTGGGTACGTGCAACAAGGGTACAACACACAAGGTGGGTACGGGCAACAAAAGTACAACGTTGAAGGTGAGCACAAGGAAGGGATTATTGACAAAATCAAGGACAAGATCTCGGGGGGTGGCGGTGGCATGCACAAGGGTGAAACACAAGGTGGGTACGGCCAACAAGAGCACAACGCTCAAGGTGAGCACAAGGAAGTGTTTGTTGTCAATGTCAAGGACAAGATCCCGGGGGGTGGCAGTGTTGGTGGCGGTGGCATACACAAGGGTGAGACACAAGGTGGGTACGGGCAACAAAGGCACAACACACAAGGTGGGTACGGGCAACAAGGGTATAACGCTCAAGGTGAGCGCAAGGAAGGGATTGTTGACAATATCAAGGACAAGATCCCGGGAAGTGGCAGTGGCCATGACGGTGTTAGTGGCCTTGGCGGTGGCGGTGGCGGTGGCGGTGGCGGGCACACGGGTGAGACACAAGGTGGGTACATGCAACAAGGGCAGAACACACAAGGTGGGTATGGGCAACAAGGGTACAACACTCAAGATGAGTGCAAGGAAGGGTTTGTAGACAATATCAAGGACAAGATCCCGGGCGGTGTTGGTGGTGATGGCATGCATAAGGGTGAGACACAAGGTAGGTACGGGCAACAAGGGCATAACACACAAGGTGGGTATGGACAACAAGGGTACAACGCTCCAGGTGAGCGCAAGGAAGGGTTTGTTGACAATATCAAGGACAAGATCCCGGGCGGTGTTGGTGGTGGTGGCGTGTATAAGGATGAGACACAAGGTGGGTACGGGCAACAAGGGCACAACACACAAGGTAGGTATGGACAACAAGAATACAACTCTCAAGGTGAGCGCAAGGAGGGGTTTGTTGACAATATCAAGGACAAGATCCCGGGAGGTGTTGGTGGTGGTGGCATGCATAAGGGTGAGACACAAGGTAGGTACAGGCAACAAGGGCACAACACACAAGGTGGGTACGGGCAACAAGGGTACAATGCCCAAGGTGAATGCAAGGAAGGGTTTGTTGACAATATCAAGGACAAGATCCCAGGTGGTGGCGGTGGTAGTGTTGGTGTTGGTGGCATGCATAAGGGTGAGACACAAAGTGTGTACGGGCAACAAGGGCACAATGCACAAGGTGAGCCCAAGGAAGGATTTGTTGACAAGATCAAGCACAAGATACCGGGGTATGGCGGTGGCGGTGTAGGTGGCGAAGGAGAAAGGAAGAAGTAG
>Spurpurea|SapurV1A.2014s0030.1|K
ATGGCAGGAATCATGCAGAAGATTGAGGAGACCTTTGGAGGCAAGAAAGAAGAGCAgcgcaagggtgagtcacaggctgggctcgggcaacaagggcacaacacacaaggtgggtatgggcaacaaggtcaacaagggtacaacgctcaaggtgagtgcaaggaagggtttgttgacaatatgaaggacaagctcccagggggtgttggtggtgttagcGGCGGTGTTGGTGGTGTTGGCatgcacaagggtgagacacaaggtgggtacgggcagcaagggcacaacacacaaggtgcgtacgggcaacaGgggcaacaagggtacaatgctcaaggtgagcgcaaggaaggatttgttgacaatatcaaggacaagctcccagggggtggtggtgttggtagcGGTGGCatgcgcaagggtgagacacaaggtgcgtacggacaacaagggcataacacacaaggtgggtacgggcaacaagggcacaaagctcaaggtgagcgcaaggaaggacttgttgacaagatcaagcacaagatcccggggtgtggcggtggtggtgTTGATGGAGGAGGAGAAAGGAAGAAGTAG
>Spurpurea|SapurV1A.2659s0010.1|K
ATGGCAGGAATCATGCAAAAGATTGAGGAGACCTTTGGAGGCAAGAAAGAGGAGCAGCGCAAGGGTGAGCCACAACCTGGGCTAGGGCAACAAGGACACAACACACAAGATGAGTACGGGCAACAAGGGTACAATGCTCAAGGTGAGCACAAAGAAGGGTTTGCTGGCAATATCAAGGACAAGATCCCGGGAGGTGGCGGTGTTGGTAGCGGTGGTATGCACAAGGGTGAGACACAAGGTGGGTACGTGCAACAAGGGTACAACACACAAGGTGGGTACGGGCAACAGAAGTACAACGTTGAAGGTGAGCACAAGGAAGGGATTATTGACAAAATCAAGGACAAGATCTCGGGGGGTGGCGGTGGCATGCACAAGGGTGAAACACAAGGTGGGTACGGCCAACAAGAGCACAACGCTCAAGGTGAGCACAAGGAAGTGTTTGTTGTCAATGTCAAGGACAAGATCCCGGGGGGTGGCAGTGTTGGTGGCGGTGGCATACACAAGGGTGAGACACAAGGTGGGTACGGGCAACAAAGGCACAACACACAAGGTGGTTACGGGCAACAAGGGTATAACGCTCAAGGTGAGCACAAGGAAGGGATTGTTGACAATATTAAGGACAAGATCCCGGGGGGTGGCAGTGGCCATGACGGTGTTGGTGGCCTTGGCGATGGCGATGGCGGTGGCGGTGGCATGCACACGGGTGAGACACAAGGTGGGTACATGCAACAAGGGCAGAACACACAAGGTGGGTATGGGCAACAAGGGTACAACACTCAAGATGAGTGCAAGGAAGGGTTTGTAGACAATATCAAGGACAAGATCCCGGGCGGTGTTGGTGGCGGTGTTGGTGGTGGTGGCATGCATAAGGGTGAGACACAAGGTAGATACGGGCAACAAGGGCACAACACACAAGGTGGGTATGGGCAACAAAGGTACAACGCTCCAGGTGAGCGCAAGGAAGGGTTTGTTGACAATATCAAGGACAAGATCCCAGGCAGTGGTGGTGGCAATGTTGGTGGTGGTGGCATGCATAAGGGTGAGACACAAGGTAGGTACGGGCAACAAGGGCACAACATACAAGGTGGGTATGGGCAACAAGGGTACAACGCTCAAGGTGATAGCAAGGAAGGGTTTGTTGACAATATCAAGGACAAGATCTCGGGCGGTGTTGGTGGCGGTGTTGGTGGTGGTGGCATGCATAAGGATGAGACACAAGGTGGGTACGGGCAACAAGGGCACAACACACAAGGTGGGTATGGACAACAAGAATACAACTCTCAAGGTGAGCGCAAGGAGGGGTTTGTTGACAATATCAAGGACAAGATCCCGGGCGGTGTTGGTGGTGGTGGCATGCATAAGGGTGAGACACAAGGTGGGTACAGGCAACAAGGGCACAACACACAAGATGGGTACGGGCAACAAGGGTACAATGCCCAAGGTGAATGCAAGGAAGGGTTTGTTGACAATATCAAAGACAAGATCCCAGGGGGTGGCGGTGGTAGTGTTGGTGTTGGTGGCATGCATAAGGGTGAGACACAAAGTGGATACGGGCAACAAGGGCACAACACACAAGGTGAGCCTAAGGAAGGATTTGTTGACAAGATCAAGTACAAGATACCGGGGTATAGCGGTGGCGGTGTAGGTGGCGAAGGAGAAAGGAGGAAGTAG
>Spurpurea|SapurV1A.5414s0010.1|SK
ATGGCTGAGGAAAACAAGAGCCATGAGTATGAGACCCAAGATGGTGAAAAGAGTGGCTCTGTTGAGACCAAGGATCGCGGGTTGTTTAATTTCCTGGGGAAGAAAGAAGAAGAGAAGCCTCAAGAGGAGGTGAATGCTGCTGAATTTAAAGAGAAACTTAAGCTTTCCGAACACGAGACTAAAGTAGAGGAAGAGCCCAAGAAAGAAGCGGAAGAGGAGAAGAAACCCAGTCTCTTTGAGAAACTCCATCGATCAGGCAGCAGTTCCAGCTCTTCAAGTGATGAGGAGGAAGGTGACGATGAAGAGAAGAAGAAGAGGAAGAAGGAAAAGAAGGAAAAGAAGGGATTGAAAGAGAAGATCAAGGAGAAGGTGCCAGGAGATAAAGGAAAGGAGAAGACACACGAGGATACTAGTGTTCCTGTTGAGGTAGTCCACACAGAGACACCCCATGAAACAGAGGAGAAGAAGGGTTTCCTTGAGAAAATCAAAGAGAAAATGCCAGGAAATAAGAAAGCTGACGAGGTCCCTCCTCCAGCTCATGAACACGTTTCTACTGAAGCTGCAGCTTCCCATGAAGGAGAGGCCAAGGAGAAGAAAGGACTGCTCGAGAAGATCAAGGAGAAGCTACCCGGGTACCACCCCAAGACTGAGGAAGAAAAGGAGAAAGAAAAGGAGATTGCTTCCCATTAG
>Spurpurea|SapurV1A.5492s0010.1|YK
ATGGCTTCCACAATAAGAGATGAGCAAGGCAATCCAATTCAGCTCACGGATGAACATGGCAGCCCAGTTCATTTAACAGATGAACATGGTGACTCTGTTCAGATCATCGGCATAGCCACCACCAAACAACCTCCGACGTCGTTTCGCTATGGAAGTAGTGATCAGGTAACTGGTACTGGACTTTGGTCGAGTACTGCCAAGAGTGAAGATGCAATGAAAGGCACTGACATTCATGAGACAGGCCAGAGATTTCGAGGTGGACATAAGAAAGAGGAGCAGACAGAGATTTCATCTACTTCAATCCTTGGCTCGCCTGAGGACGATGGGCAAGGAGGGAGAAAAGGGCTGAAGCAGAAAATCAAGGAGAAATTAACTGGTGGGAAGCACGGGGAAGAGCATGAACATACCGTCGAGGTAGACACCACAACCACCGCCCGTCCAGCCGGAGAGCACTACCAGGAGCATCAGAAGAAGGGTGTGGTGGAGAAAATCAAAGAGAAACTGCCTGGCCACCATGGCCATCATTAA
>Stuberosum|PGSC0003DMT400009069|SK
ATGGCACAATACGGCAACCAAGACCAAATGCGCAAGACTGATGAATATGGAAACCATGTCCAAGAAACTGGAACTCATCAAGGTACCGGTATGGGAGGCATGCAGGCTGGTACTGGTGGTATGATGGGGGGCATGGGTACTGGCGGTATGGGTGGCACTCAAGGTAGCGGTACCGGTATGGGTATGGGTACTGGTACCCATCACCATGAGGGGCAACAGCAGCTTCGTCGATCCGACAGCTCTAGCTCGTCGGAGGATGATGGAGAAGGTGGGAGGAGAAAGAAGGGGATGAAGGAGAAGATAATGCAGAAGATGCCAGGAGGAGGACATGGCCAGCAGGAAGGACAAACAACAGGTGAAGGAGCTGGAGAGAAGAAAGGAATGATGGACAAAATCAAGGACAAGATCCCTGGGATGCATTGA
>Stuberosum|PGSC0003DMT400009070|YSK
ATGGCGCACTACGAGAACCAATATAGTGCAGGGCAGGCTCTGCAGACGGACGAATACGGCAACCCAGTCCGCCAAACTGACGAGTATGGCAACCCAATCCAGCAGACTGGTGGAACCATGGGAGAATATGGAACCACCGGTACCGGCTATGGAACTCAGGCTGGACACACCACCGGCGTACTTGGTGGGGAACAACGCCAGCATGGTACTCTCGGTGGCATGCTTCACCGTTCTGGCAGCTCTAGTTCCAGCAGCTCTTCCGAGGATGATGGACACGGCGGTAGAAGGAAGAAGAAAGGGATAAAGGACAAGGTTAAGGAGAAATTGCCAGGAGGTCACAGAGACGACCTAGCACATTCAACTGCAACAACTACCACTACTGGTTATGGTATGGAAGGCACTCATGAGAAGAAGGGAATTATGGAGAAGATTAAGGAGAAGCTTCCAGGCCATCATGGCCCTGGACACCACTAG
>Stuberosum|PGSC0003DMT400025812|SK
ATGGCTGATCAGTACGAACAGAACAAGCCATCAGTTGAAGAGACTGTTGGTGCCAACGTGGAGGCTAGTGATCGTGGTGTGTTTGATTTCATTGTGAGTAAAAGAGAGGAAAAACCAAGTCATGCTCATGAAGAAGAGGCAATTTCATCTGAGTTTTGTGAGAAAGTTAAAGTAAGTGAAGAAGAAGAACACAAGGAGGAAAAGAAAGAAGAGAAGAAACTTCATCGATCAAGTAGCAGCTCTAGTAGCTCGAGTGACGAGGAGGAAGAAATTGGAGAGGATGGACAGATAACCAAGAAGAAGAAAAAGAAGGGATTGAAGGAAAAGATTAAGGAAAAAATATCTGGTGATCACAAGGAAGAAGTGAAAACAGAGGATACCTCAGTTCCAGTTGAGAAATACGAGGAAACAGAGGAGAAAAAAGGATTTCTAGAAAAAATTAAGGAGAAATTGCCAGGTGGAGGACATAAGAAGACGGAGGAAGTGGCGGCGCCACCACCACCACCACCGGCTGCGGTGGAGCATGAGGCGGAGGGAAAGGAGAAAAAGGGATTTTTGGACAAAATTAAGGAGAAATTACCAGGATACCACTCAAAGACTGAAGAGGAAAAGGAGAAGGAAAAAGACTAA
>Stuberosum|PGSC0003DMT400040055|K
ATGGCACAACATGTTACTAACGAAGACCAAATGCAGCAGCTAAGTGGTGAACATGGAACTCAAGGTGGTGCTATGGGTGTTGCCCCTACCGCCGGTACTCATGATGATACTATGAAGAAAGAGCATGAGGGACAACAACAGCTTCATCGTTCTGGTAGCTCTTCGGAGGATGATGGTGAAGGTGGTCGGAGGAAGAAGAAGGGTATAACTGAGAAGATTAAGGAGACGTTGACCGGAGCATGA
>Stuberosum|PGSC0003DMT400079483|YSK
ATGGCGGACTTACGTGATGAACATGGAAATCCAATTCAGTTGACCGACCAATACGGTCATCCAGTGCAGCTGACCGATGAGTACGGAAACCCTATGCACCTTACTGGTGTTGCAACCACAGCCGGCTCTACTGCTCCAACTGTTTTTCCTACCGGCACTGGTGCTGCATCAGTTGGTGAAAAATTGCCACAAATGGCTAGCTATGGTGCTCCGACTATTAGTGAAAAGTTGCACCACACAACTGGGCTAGGTGTTGCTGCTCCTACAATTGGTGAAAAATTGCACCACACAGCTGGCTTAGGTATTGGTACTGGTACTGATGCTCCTACAATTGGTGAAAAATCACACCACACAACTGGCTTAGGTGCTGGTACTGCTGCTGGTGCCGTCTTAGGTGTTGGTGCTGGGACAATTGGTGAAAAGTTGCACCAGAAAACAATACAATCGGAGCAACAGCATCACAAGACGACAGAGCTTCACCGCTCTGGCAGTTCAAGTTCTAACTCGTCGGAGGATGACGGACAAGGTGGGAGGAGGAAGAAGAAAGGGCTGAAAGAGAAGATAAAGGAGAAATTAATAGGTGGTAAGCACAAGGGTGAGGAACCCCACGCCCATGGTATTGGGACTGGAGCCACAACGACCACTACGAGTGGGATGTCAACTACTGCTCCAGAGCATGAGAAGAAGAGTATGATGGAGAAGATCAAGGAGAAATTACCCGGTCATCACTAG
>Stuberosum|PGSC0003DMT400084487|YSK
ATGGCACATAAGGGTACTAGCCAAGGCCAAATGCAACTAACTGATGAACATGGAAATCGAGTTCATCAAATTGATGAACCCAATGCAATCCAAGGTATAGCTATGGGGTTCGCCCCTGCTGGTACATGCTCTGATACTATGAAAAAAGATCACTATGACGAAGGACAACAACAACTTCATCGTTCTGGTAGCTCTAGTTCAAGCTCTTCTGAGGATGATGGAGAAGGAGGGAGGAGGAAGAAGAAGAAGGGCATAAAGGAGAAGATTAAAGAGACGTTGACCGGAGGCACTGACGAAGGTGTACAAACTATTATTCCTACTTCTACTCCTACTCCTACTCCGACTTCTACCTGTGAAGCCGGAGGGGGCGAAAAGAAAGGAATGATGGAGAAAATCAAGGAGAAGATCCCTGGGATGCACTGA
>Sviridis|Sevir.1G271800.1|SK
ATGGAGGATGAGAGGAACACCCAGCTGCACCACCAGGGCGGCGAGGCCCAGGAGAAGGCCGCCGATCAGGTGGAGGTGAAGGACAGGGGGATCCTGGACACCCTTCTCGGCAGGAAGAAGCCCGAGGACCAGGAGAAGAAGCAGGAGGAGGAGCTGGTGACCGGCATGGAAAAGGTCACGGTGGCCGAGCCTGAGAAGCACGAGCACAAGAAGGAAGAGCACGAGGCCGGGGAGAAGAAGGAGAGCCTCCTCGCCAAGCTGCACCGCACCAGCTCTAGCTCTAGCTCGTCGAGCGACGAGGAAGAGGAGGTGATCGACGAGAACGGCGAGATCGTCAAGAGGAAGAAGAAGAAGGGCCTCAAGGAGAAGATCAAGGAGAAGCTGCCCGGCCACAAGGACCACGCCGAGGGCGAGCACCACACGGCCGTACCGGCCCCGGCGCCAGCGCCCGTGGAGACGCACGCTTACAAGGAGGACGACCACAAGCCGTACGTCCCGGCGCCGGCTCCCCCGCCCGTGGAGACGCACGTCCACCACCATGACCACGCCGTCGTCGTCCAGAAGATCGAGGACGACGCGAAGACCGACGCCCCACCGGCACCGGAGGAGGAGAAGAAAGGCCTCCTTGACAAGATCAAGGAGAAGCTCCCCGGTGGCCACAAGAAGCCGGAGGACGCTGCCGGCGCACCCGCCGTCCACGCGCCAGCGCCGACACCGCACACCGAGGACGTGAGCAGCCCGGACGGCAAGGAGAAGAAGGGCTTGCTGGGCAAGATCATGGACAAGATACCCGGGTACAACAAGGGCTCCGGCGAGGAGGACCACAAGGCCGCCGGCGCTGCTGCCGGCGAGCACAAGACCACCAGCTCTTAA
>Sviridis|Sevir.5G166400.1|YSK
ATGGAGTACCAGGGGCAGCACGGCCACGCCACCAACCAAGCCAACGAGTACGGCAACCCGGTTGCCGCTGGGCATGGCGCCACCGGCGTGGGTGCTGCCGGCGACCAGGTCCAGCCCATGAGGGACGACCACAAGACCGACGGCCTCCTTCGCCGCTCCGGCAGCTCCAGTTCTAGTTCGTCTGAGGATGACGGCATGGGCGGGAGGAGGAAGAAGGGCATCAAGGAGAAGATCAAGGAGAAGCTCCCCGGGGGCAACAAGGACAGCACCGGYCAGCAGCACACGACGACCGGCGGCGCCGTCGGCCAGCAGGGGCACGCTGGCGCAACCGGCACAGGTGCGCATGGCACGGAGGGCACCGGAGAAAAGAAGGGACTCATGAACAAGATCAAGGAGAAGCTTCCCGGGCAGCACTGA
>Sviridis|Sevir.5G166500.1|YSK
ATGGAGCACCAGGGGCAGCACGGCCACGCCACCAACCAAGCCAACGAGTACGGCAACCCGGTTGCCGCTGGGCATGGCGCCACCGGCGTGGGTGCTGCCGGCGACCAGGTCCAGCCCATGAGGGACGACCACAAGACCGACGGCCTCCTTCGCCGCTCCGGCAGCTCCAGTTCTAGTTCGTCTGAGGATGACGGCATGGGCGGGAGGAGGAAGAAGGGCATCAAGGAGAAGATCAAGGAGAAGCTCCCCGGGGGCAACAAGGACAGCACCGGYCAGCAGCACACGACGACCGGCGGCGCCGTCGGCCAGCAGGGGCACGCTGGCGCAACCGGCACAGGTGCGCATGGCACGGAGGGCACCGGAGAAAAGAAGGGACTCATGGACAAGATCAAGGAGAAGCTTCCCGGGCAGCACTAA
>Sviridis|Sevir.5G288800.1|YSK
ATGGCGGAGTACCATGGGGAGTATGGGCACCCGTACCCGCGCGTGGACCAGTACGGGAACCCCGTGCCGCCGGTGGACCAGTACGGCAACCCCGTCCCGAGGGAGCCGGCGTCCGCCGGTCTGGGCGGCACCGCTCCCCTCTACGGCGCCGCCGGCGACACCACGGGCGCGGGGTACGTGGCGGCGCCGCCGGGCGACTACGGCACGGCCGGTGGTGCGGCGTACCCCAGCGGTGGCGTCGCGCCCGGCGAAACGGCGCTCGCGTACGAGGGCATGGTCGGCGGCGGCGGCGGGATCGGCGCGGCGACCGCGGGCATGGGAGGGCAGCTCCAGCCGACCAGGGAGGAGGAGCACACGTTCGGCAGCTCCCAGCTGGAGCCGGCCAGCAGGGAGGAGCACACGACGCTCGGCGAGAAGCTGACGCGTTCCGGCAGCTCCAGCTCCAGCTCCAGCTCGTTCTCCGAGGACGACGGGCAGGGCGGGCGGCGGAAGAAGAAGAGCATCAAGGAGAAGATCAAGGAGAAGCTCCCGGGCACCCACAAGCACGAGGAGCGCAAGGCCGGGCACGCGGCACCGGCGACGACGACGACGGGGACGACGCATGCAGCGGGGGCGCACGAGAAGAAGGGCTTCATGGACAAGATCAAGGAGAGGCTCCCGGGACACCACTGA
>Sviridis|Sevir.8G121000.1|K=SK
ATGGGAACCCATGGTACCAGCAACGGTACGCACGGCGCCATCAGGGTGACCGGAGTGCACGACACCGGGATCCTGGGTGGAGGCGGCCACACCGGCATGCCCGGAGCCGCAGGAATGGGACCCATGGCGCGGGTCACGGCGCCACAGTCATCTGAGGATGACGGCATGGGCGGTTGTAGGATGAAGGGCCTCAAGGAGAAGATCAAGGAGAAAATGCCCGGAGGCCACAAGGGCAACCAGGGCAAGGCGACGGCTCCCGGAGCATACAGCGGGATGACTGGGTATACTGGGCCGACCAGCACCGGCACCACCGGGGGACAAGAAGGGCGTGATGGGAAAATCAAGGAGAAGCTCCCGAGCAGCCACAAGGATCACGACCAGCAGCACACCATGGCGACCGGCGGTTACGCGCCTGGCCGCACGGGAACCACCGACACGTATGGGACGACGACGACGAAGGGGACACACGAGAAGAAGAGGTTCATGGAGAAGGTCAAGGAGAAGCTCCCCGGTCAGCACTGA
>Sviridis|Sevir.8G121100.1|YSK
ATGGCGCACCACCAGCAGGGGCTGTACGGCCAGCCGGCCACCCGCGTCGACGAGTACGGCAACCCGATCCCTGGCGGCCACGGCAGCATTCAGGGTCAGGCCGGCGGGTACGGTGGCGCGGGCACCGGCAGCTACGACGCCGGGGGCTACGGTCAGCAGGCCGGGTATGGCCCCACCGGAACCGGCACGCACGACATTGGGGGCTACGGCGGCTCCGGTCACGCAGCTTACGGTGCTACCGGAACCGGCGTCCATGATGCCGGGGGCCCGGGAGGGTATGGGGCCACAGGCACAGGACCTCATGGTACTCATGGAGTCACCGGAATCCATGACGCCAGGGGTGTAGGCAACGGTCACACCGGTGCGCACGGAGTCACGGCCACGGGGACCCATGGTACCGGTTACGGTACGCACGGCGCCACCGGGGCGACCGGAGTGCACGACACCGGGGTCCTGGGCGGAGGCGCCCACACCGGCATGCCCGGAGCCGCGGGAATGGGGACCCATGGCGCGGGTCACGGCGCCACAGGCGTCACCACCGGAACCCACGGCGCCGCAACCGGCGCGGCATTCCCTCATGCCGCTGAGCACAAGACGGGCGGCATCCTTCGCCGCTCCAGCAGCTCCAGCTCTAGCTCGTCATCTGAGGACGACGGCATGGGCGGTCGTAGGAAGAAGGGCCTCAAGCAGAAGATCAAGGAGAAAATGCCCGGAGGCCACAAGGGCAACCAGGGCCAGGCGACGGCTCCCGGAGCATACGGCGGGACGACTGGGTATACTGGGCCGACCGGCACCGGCACCACCGGGGGGACGTACGCTCCGACGACCCATGGGGCGCACGAGAAGAAGGGCGTGATGGAGAAGATCAAGGAGAAGCTTCCGGGCGGCCATAAGGACCACGACCAGCAGCACACCACGGCGACCGGCGGTTACGCGCCTGGCCGCACGGGAACCACCGACACGTACGGGACGACGACCGAGGGGACACACGAGAAGAAGGGGTTCATGGAGAAGGTCAAGGAGAAGCTTCCTGGTCAGCACTGA
>Sviridis|Sevir.8G121200.1|YSK
ATGGAGTACGGCCAGCAGGGGCAGCACGGCCACGGCACCGCCGGCCGCGTCGACCAGTACGGCAATCCGGTCGGCGGCGTCGGGCACGGCACCACTGGAACCGGCACCGGCGGCATGGGGACTGGGTACGGTACTACCGGAACTGGCGGCATGGGGCAGCTAGGCGAACACGGCGGCGCCGGCATGGGCGGCGGGCAGTTCCAGCCGGTGAGGGAGGAGCACAATACCGGCGGCATCCTGCACCGCTCCGGCAGCTCCAGCTCCAGCTCGTCCGAGGATGACGGCATGGGTGGGAGGAGGAAGAAGGGCATCAAGGAGAAGATCAAGGAGAAGTTGCCCGGAGGCCGCAAGGACGACCAGCACGCCACGGCTACCGGCGGCACCTATGGGCAGCAGGGACACACCGGCATGACCGGCACGGGAACTGGTGGCGCCTACGGCACCGAGGGCACCGGCGAGAAGAAGGGTATCATGGACAAGATCAAGGAGAAGCTGCCCGGACAGCACTAA
>Sviridis|Sevir.9G150500.1|KS
ATGTCGGGCATCATCCACAAGATCGAGGAGACCCTCCACATGGGGGGCGACCACAAGAAGGAGGAGGAGCACAAGAAGGCGGAGGCGCACAAGAAGGCCGAGGAGCACCACAAGAAGGACGGGGAGCACAAGGAGGGCATCGTCGACAAGATCAAGGACAAGATCACCGGCGAGCACGGCGACAAGTCCGGCGAGCACAAGGACCACAAGGACCACAAGGAGAAGAAGGACAAGAAGAAGAAGAAGGAGAAGAAGCACGGCGAGGGACACCACGACGGCCACAGCAGCAGCAGCAGCGACAGCGACTGA
>Tcacao|Thecc1EG000300t1|YSK
ATGGCACACTTTCAGAATCAGCATCCTGCTACTGAAGTTTCCCAAAGTGACGAATTTGGCAACCCTGTTCGCCGGACAGACAAGTACGGTAACCCGATTGCCAAGCATAAGACCGGCCGTGGAATCGCAGGGATTGGTGGGCATCATCACGGACTCCACCGCACTGACTCAAGCTCCAGCTCTAGCTCTTCCGAAGATGAGGGAACGGGGAGGAAGAGGAAGGGTCTGAAGGATAAGCTAAAAGAGAAGCTACCAGGTTTAACCCATACTCGAAACAAGAAACTTAGCTTTAAACTGATCAGCAGAGAGAAGAAGAATAGCAGACTATACCTGAAAATGGCATGCTGTGGAGATCAATCCCAGCCTGCTCAAGTTGAAGCTCGCATGACCACCGAGGAACCAATGCCAAAACTTGAACAACCAAAGTACGAGGGCAACAAGGCCAATGACAAATATCCTGATGCCTCAACCGCTGCACCAGGGCAGCAGCAGGAGCACAATGAGAAGAAAGGAATGCTCGACAAGATCAAGGAGATGCTCCCAGGAATGAGTTAG
>Tcacao|Thecc1EG006526t1|K=SK
ATGGAGGGTCACCATGCTGAGGGAGATCACAACAAGGCAGTGGAAACAACAGATCGTGGTATGTTCGATTTCTTGAAGGAGGATGAGGATGATCGTAATGGCATTTTGCCAAGGATCATTATTCAGGTTGTTTATGAACTTTTCATTTATTTTTTGCAGTCTAGTGATGAAGAAGAGGAAGGAGAAGATGGTGAGAAGAAAAAAAAGAAGAAAGGATTGAAGGGCAAGATCAAAGAAAAGATATCTGGCGACAAAGAGGCAAGAGAGCATAAAGACACATCAATCCCAACTGCGAATCCAGAGGAGAAGAAAGGCTTTCTAGATAAGATAAAGGAGAAACTTCCTGGTCAGAACAAGAAACCAGAAGATAATGCCTCGGATGGGCATCCTGCAGAACGTGAGCCAAAGGAGATAGGAATCTTGGAGAAGATCAAGGAGAAGATTCCCGGGTACCATGGACACAAGACTGAAGAGGATAAGGGCAAGGAAAATTGA
>Tcacao|Thecc1EG006835t1|YSK
ATGGCTGATTTAAGAGATGTGCATGGCAACCCCATTCAACTCACTGATGAGCAAGGCAACCCAGTTCAACCGACCGACGAATACGGTAACCCCGTGCACGTCACTGGTATAGCCTCCAAGCATCCAGTTATGACTCAGACAGGTGTGCCTGGCGGTCAGATGGGATATGAGACTGGCTCTGCGGCTGGGTATCAGCAGCAGCAGCAGCGGCCTTATCAACGGCGGCAGCAGCAGCAGCAGCTGCATTACGAGGCTTCCAGCGGGGTAGAGATTCAGCGCTCCAACAGCTCCAGCTCCGGTTCGTCCGAGGATGATGAGATAGGCGGGAGAAGGAACAAGAAAGGGCTGAAGGACAAAATAAAGGATAAACTGACAGGTGGAAAGCACAAGGAGGAGGCGCAATCACAGACCACAACTTACGAGTCTAAAACCACCACCACCGGCGTCTCGCATGGGCAGCACCACACTGAGCACGAGAAGAAGACAATGATGGAGAAGATCAAGGAAAAATTGCCTGGTTGTCATAGTCATTAA
>Tcacao|Thecc1EG016429t1|K
ATGGCTTCAGTCCAATGCTGCAAACCTGCTGAGAAAAGCTGCTGCCACCAGGGACACCAAGACCACTCATTAAGCCAGAAGGTGTCCGGCATGGCTAGCTCAATCTTCAAGGGCCATGGAAGCCACCACAGCGATGGCCAGCCTACCGAATGCTGCGGCCAAACCCAAGGGCATTGCCCACATCACACCACGTCTCACACGAGCCAAAACCAGTGCATGAGCCAGACTAACGGCCACAAAACTCAGCACGATGCATCCGGTACTGCCATGGCTTGCCAGGGTAAGACCAAAAAGAGGGGTGAGCACAAGAAGAGAGGCCTGCTACAGAAGATCAAAGATGGCATTTCCGGTGACGACAGCAGTAGCAGCAGTGACAGTGAGAGTGACGATGACAAATGTGGGACAAAAAAGGCAAGTTGTTGA
>Tcacao|Thecc1EG025860t1|KS
ATGGCAGGAATCATGCACAAGATCGGGGAGACCCTCCACATGGGAGACAACAAGAAAGAGGAAGAGAAGCACAAGGGAGAAGGTCAACATGGACATGGTGGAGAGTGCAAGGAAGGTCACCATGGTGGTGAGCACAAGGAAGGCCAGCACAAGGAAGGGATGATGGATAAGATCAAGGACAAGATCCACGGCGGTAGCGCTGAGCATGGCCAGGACGGGGAGAAGAAGAAGAAAAAGAAGGAAAAGAAGAAGCACGAGGATGGCCATGAGAGCAGCAGTAGCAGTGACAGCGATTGA
>Tcacao|Thecc1EG034339t1|SK
ATGGCTGAGGAGCATCACAGCAAAGCCCCTGAGTGCGAGAGCAACGTTGCTGGCGAGGGAGCTGTAGAGACCAAGGACCGAGGGTTGTTCGATTTCTTGGGGAAGAAAGAGGAGAAGAAGCCCCAAGAGGAGGTGGTGATCGCCACCGAATTTGATGAGAAGGTTAAGATAGAAGAGACAAAGGTAGAGGAGGAGCACAAGAAGGAAGCAGGAGAGGAGAAGAAACACAGTCTCCTGGAGAAGCTTCACCGATCGGATAGCAGCTCTAGCTCTTCCAGCGACGAGGAGGAAGGTGAAGGAGAAGAGAAGAAGAAGAAGAAGAAGAAGGAAAAGAAGGAGAAGAAAGGACTGAAAGAAAAGATCGAGGAGAAGTTGGAAGGAGAAAAGAAAGAAGAGGAGATGAAGCACGAGGACACCTCAGTCCCAGTGGAAAAGTGTGATGAGCCAGTAGTCCAAGCAGAGCCAGAAAAGAAAGGTTTCCTTGAGAAGATCAAAGAGAAACTCCCTGGACAGTACAAGAAAGCTGAAGAGGTCCCCCCTCCTCCTCCTCCACCCCCAGCTGAGTGTGTCGCCGCTGAGCCCCATGAAGGCGCCGAGGCAAAGGAAAAGAAGGGAATTTTGGAGAAAATCAAGGAGAAGCTTCCTGGTTACCACTCCAAGACAGAGGAAGAGAAAGAGAAAGAAAAGGAGAGTGCTTCCCATTAA
>Tpratense|Tp57577_TGAC_v2_mRNA13232|K
ATGGAAAATTTTCAGAACCAGTATGGTGCTGTTCCTATAAGCAACAATGATTTAATTCGTAGGGAAATTATGGATACTACCACCACTGACGTTGCTGACGGTGGTGGTAGCACACAAGTCATAGGTGCAGATTATTGTTACGATACAACCTGCACCGCTGCTGACACTGCTGCTACCGTTAATACTACTGACGATGTTGTTACCGGTGGTGAAGGGGAGAAGAAGAATCATCACAAGAAAGGAATAATTGATAAAATTAAGGAGAAGCTTCCTGGAACACATAATCATAAATAA
>Tpratense|Tp57577_TGAC_v2_mRNA30898|KS
ATGTCAGGAATCATCAACAAAATTGGAGAAACTCTTCATATTGGAGGAGGACACAAAAAAGAAGATGAACACAAAGGAGAAAAAAGCCATGATGATAAACATAAGGGAGAAAAAAGCCATGATGATAAGAACAAAGGTGAACACAAGGAAGGTATAGTTGAAAAAATTAAGGATAAGATCCATGGTGGTGAAGATCATGAATCTAAGGGTAAGGGTGAGAAAAAGGATAAGAAAAAGAAGGATAAGAAGAAGAAGGAACATGGTCATGATCATGATAGTAGCAGCAGTAGTGATAGTGATTAG
>Tpratense|Tp57577_TGAC_v2_mRNA33267|YSK
ATGGCGGCAGTGCAAATAAAAGACGAACATGGAAACCCAATTAAACTTACTGATCAATTTGGTAATCCAGTTAAGTTAACCGACGAACATGGCAACCCTATCACCCTTACCGGTGTAGCAACCACCGCCACGGCCACCACTCATAATCCAACTGCAGGTTCAGCTGGTTTTGGAACTTACGGTAGTGGTGCTTATGGTGGCGGTGCAACTACACACCCAACAACAACAGTGGCAGATCTATTGTCCACCGAACCTGCAGGCAAACAGCATCTCCATCGCACCGATCAGGTTGCTGGAGGAGGGCATCGTCGCTCCTCCAGTTCAAGCTCTAGCTCTTCGGAGGATGATGGACAAGGTGGGAGGAGGAAGAAGAAGGGGGTGAAGGATAAAGTGAAGGAGAAGATTCCAGGAGTGGGAGGCAAGGACCATAATTCACAGACAACCACAGCTCCGGCGGCTGCAACGGCAACTCATCACCCAGCTGAGCCAACTCATGAGAAGAAGGGTATACTTGATAAGATCAAAGAAAAATTGCCTGGTCACCACAATCACTGA
>Tpratense|Tp57577_TGAC_v2_mRNA33276|SK
ATGGCTGAGGAGAATCAGAACAAATACGAGGAGACCACTAGCACCACAAACTCTGAGACAGATATCAAAGACAGAGGTGTTTTTGATTTTCTTGGTGGTAAGAAAAAGGATGAAGAACATAAGCCTCAAGAAGAGGACATCAACACTGATTTTAGTCACAAGGTGACTTTGTATGAAGCACCATCAGAGACCAAAGTTGAAGAAGATCAAGGTGAAAAGAAACACACCAGCCTCTTAGAGAAACTTCACCAATCTGACAGTTCCTCAAGCTCTTCGAGTGAAGAGGAAGATGAAAACGGTGAGAAGAGGAAAAAGAAGAAGAAGGAAAAGAAGGAGAAGAAAGAGGACACATCAGTGCCAGTTGAGAAAGTTGAGGTTGTTGATGGAACAACAGTAGGTACTGAGGAGAAGAAAGGTTTCCTTGAAAAAATTAAGGATAAGCTTCCAGGACACAAGAAAACAGAGGATGTAACAACTCCTCCACCACCTGTGGTTGCTCCTGTTCCAACAGAGACAACAACAACTAGTCATGATCAAGGTGAGAAGAAGGGTATTTTGGAGAAGATCAAAGAGAAGATTCCTGGTTATCATGCTAAGGCTACTACTGATCCAGATCATCACAAGGATGAGACTACATCTCATTAG
>Tpratense|Tp57577_TGAC_v2_mRNA36424|YK
ATGTCTCAATATCAACAAGGTGGATATGGTGATCAAACACGTAGGGTTGATGAATATGGAAACCCAGTGAGTCAACAACTTGATCAATTTGGTAATCCAATTAGTAGTGGTGGTGGGTTAACTGGTCATGGTCATGGTCATGGTCAGCAACAACAGCATCATGGTGGAGTTGATCAAACCACTGGGTTTGGGACTCACACAGGTAGTGGAACTGGAACTGGATATGGCACCCATACAGCCACAGGTGGTGTAGGAGGTTATGGAACAACCACTGATTATGGAAGCACCAACACTGGAAGTGGTTATGGAAGTGGCGGCGGTGGAACAGGATTAGGATATGGAACAACTGGAAGCACTGAGTATGGTCATCATGGAACTCAACAAGACAAAGGAATTGTGGACAAGATTAAGGAAAAGATTCCTGGTACTGGAACTGGAACAGGAACAGGGTATGGAACAGGACATGGAACAACCGGTTATGGAAGTGCTGGTGGAGCTGGATATGGTGGAACTGGAAGCACTGAGTATGGTCATCATGGAACTCAACAAGACAAAGGAATTGTGGACAAGATTAAGGAAAAGATTCCTGGTACTGGAACAGGAACAGGGTATGGAACAGGACATGGAACAACTGGTTATGGAAGTGGTGGTGGAGCTGGATATGGTGGAACTGGAAGCACTGAGTATGGTCATCAACAACATGGAGAGAAAGGGATGGTTGATAAGATTAAGGAGAAGATTCCTGGTACTGGAACAGGAACAACAACAGGACATGGAACAGGAACAGGTTATGGAACAACAGGGCATGGAACAGGGACAACTGGTTATGGAACAACAACTGGTCATGATCATCATGGAGATCAGCAACAACATGGAGAGAAGAAAGGGATTATGGATAAGATTAAGGAGAAGCTTCCTGGTACTGGATCATGTACTGGACACTAG
>Vvinifera|GSVIVT01018878001|YSK
ATGGCATATCAGCAAGATCCATGCGCCAACCCAACGCATCAGACTGGCAAGACCGGAGGCCAGACCGACCAGTATGGAAACCCAGTCCATCAAACCGAGGCCATGGGCGCGTATGGTGCGGGAACTGGCACTGGTATGCATGGTGGGGAGCATCAGCAGCAGCCCCACCAACAACCCGGCGTGCTTCATCGCTCCGGCAGCTCTTCATCCGAGGACGATGGGCAAGGTGGGAGAAGGAAGAAAGGGATGAAGGAGAAGATAAAAGAGAGGATACCGGGCATGGGACGCAAGGACGAGCAGAAGCATACGAGCGCCACAAGTACGCCGGGGCAGGGGCAGCAACAGAAAGGAATGATGGAGAAGATCAAGGAGAAGCTGCCTGGGGGCCACTAG
>Vvinifera|GSVIVT01023824001|SK=YSK
ATGGCGGATTTGCGGGACGAACATGGAAACCCCATTCAGTTGACGGACCAACACGGCAACCCAGTTCAGTTAACCGACGAGCACGGCAACCCTATGCACCTCACCGGCGTTGCTAGCACCCACCCGATCACCACCACCACCGCTCCAGTGCATGACGCTGATGCCCTCAAAACTACTGGAGAATCTCACCCGCCCACTTCCGGACACGGGATCGCTGATCAAGCCGTGCACGGTGGTGCACCAGTGGCCGCTGAGCCGGCCGAAGGTGGAGGTGGTGAGGTTCACCATGAGAAGCGCGAGAGCAGTTCCAGCTCCAGCTCGTCTGAGGATGACGGACAAGGTGGGAGAAGGAAGAAGGGGCTGAAGGAGAAAATAAAAGAGAAACTAACAGGTGGGAAGCACAAGGAGGAGCAGGGGCATGCACCAACCACAGGGGTGGCGATCACCACCACCACCACCACCACTGGGAGCGCCACCACACCCGTTACTGTGCAGCATCACCATGAACAGCATGAGAAGAAGGGCATGTTGGAGAAGATCAAGGACAAGCTACCTGGCCACCACACCTCCCACTGA
>Zmarina|Zosma103g00290.1|SK
ATGGCGGAGGTGAAGGACCGTGGGCAGCTAGACTTCATGGGTACAGAGGAAAAGGAGAAGGAGGCTCTTACGACAGAGTTGGAGAAGACGAAGGTTGAAGAGGAGAAAGAAGAGCATCATGATATCCTTGAGAAACTACACCGAGCTGACGACACCAGCAGCTCTAGCTCATCTTCTAGCGAGGAGGAAGGGAAAGATTGCGAGAATAAAGAAGAGAAAGAGAAAAAGAAGAAGAAGAAGAAATCTATAAAGGAGAAGATCAAGGAGAAGATGGAGTGCAAGAATACAGCTGAAGTAGAGACAGTTCAAGTGGTGGATATTGCCACTACTACCACTCCTGATGAAAATAAAGGTTTATTAGACAAAATCAAGGATAAAATCCCGGGACATTCTCCTAAGAAACCTTCAGAGGAGGTTGCGACTGTTTCATCTCCGGCGACATCGACGCATGTACCTGTAGAGGGTGAGCGTGAAGGGGAGGATTCTAAGGAGAAGAAAGGGTTTCTGGGGAAAATCATGGATAAAATCCCTGGATATCACAAGAATACTACTGAGGGTGGGGAGGACAAGCAAGGAGGTGCAAGTGCAACCCATTAA
>Zmarina|Zosma440g00040.1|KS
ATGTCTGGTGTGATGCATAAGATCGGAGAGGCACTCCATATCGGCGGTGACAAAGAAGAAGAGAAAGAACAAAAGGAGCACAAAGAACACAAAGATGAAGAGCATAAAGAAGGCGGAATGATGGAGAAGATCAAAGAAAAGATTCACGGAGAAGGAGGTGGCGAGGAGGAGAAGGATGGAGAGAAAAAGAAGAAGAAGAAAAAGAAGGATAAAAAACACGACGAAGGAGAAGAACATGGCCACAGCAGCAGTAGTAGCAGCAGCAGCGACAGCGATTAA
>Zmays|GRMZM2G052364_T01|YSK
ATGGCGCACTACCAGCAGGGGAGGCGGCAGCAAGTGGACGAGTACGGCAACCTGGTCCCTGGGGACCACGGTGTCCAGGGCCAGCAGCTGGGTGAATCCGCCGGCGGGTACGGCGTCGCAGGCACCGGCAGCTACGGCGGCCAGCAGCAGGCCGGGTATGGCCCCACGGGCACCGGCACGCATGACACCAGGGGCTATGGCGGCTCGGGCCATCCGGGTTACGGGGTTACCGGAACGGGGGTCCACGACGCCGGTGGCCCAGGTGCGTATGGAGCAGCCACGGGCACGAGAGCCCACGACACTCATGGCGGCGTGACCGGGATCCAGGACGGCGCCGCCGGCCTCACCGGTGGTGGTCTGCATGGCGCAATAGGCATGGGTACGACTGCCGGTACTGGCGCGCACGGTGCCACCGGAATGCTTGACACGGGGGTCTTAGGCGGCGGAGGGCACGCGGCCACCGGCATGCCCGCCGGCCACGGCACGCGTCCCGGCGCCACAGGCGTAGCTGGAACCGGCGGCGCGTTCCCCCATGCAGCTGAGCACAAGACGGGCGGCGGCATCCTTCGCCGCTCCGGCAGCAGCTCCAGCTCCAGCAGCTCGTCATCTGAAGACGATGGCATGGGTGGGCGCCGAAAGAAGGGCCTGAAGGAGAAGATCAAGGAGAAAATGCTAGGAGGCCACAGGGAAGGCCAGGGCCAGGCGACGGCCACCGGCGCGTACGGCGGGACAGGGTACGTGGCTGGGCTGACGACCGGAGGCCCCCACGAGAAGAAGGGTGTGGTGGAGAAGATCAAGGAGAAGATCCCAGGCGGCCACAAGGACTACGACCAGCATCAGCACACCACCGCGGCAACCGGTGGCGGCGGTGGCTATGGCGGAACCACCGACACGACGTATGGGACGACGACTGAGGGTACGCACGAGAAGAAGGGCTTCATGGAGAAGATCAAGGAGAAACTCCCCGGTCAGCACTAA
>Zmays|GRMZM2G079440_T01|YSK
ATGGAGTACGGTCAGCAGGGGCAGCGCGGCCACGGCGCCACGGGCCATGTCGACCAGTACGGCAACCCAGTcggcggcgtcgagcacggcaccggcggcatgaggcacggcacGGGAACCACCGGCGGCATGGGCCAGCTGGGTGAGCACGGCGGCGCTGGCATGGGTGGCGGGCAGTTCCAGCCTGCGAGGGAGGAGCACAAGACCGGCGGCATCCTGCATCGCTCCGGCAGCTCCAGCTCCAGCTCGTCGGAGGACGACGGCATGGGCGGAAGGAGGAAGAAGGGAATCAAGGAGAAGATCAAAGAGAAGCTGCCCGGAGGCCACAAGGACGACCAGCACGCCACGGCGACGaccggcggcgcctatgggcagcagggacacaccggcagcgcctacgggcagcagggacacaccggcggcgcctacgCCACCGGCACCGAGGGCACCGGCGAGAAGAAAGGCATTATGGACAAGATCAAGGAGAAGCTGCCCGGACAGCACTGA
>Zmays|GRMZM2G098750_T01|YSK
ATGGCGCACTACCAGCAGGGGAGGCGGCAGCAAGTGGACGAGTACGGCAACCCGGTCCCTGGGGGCCACGGTGTCCAGGGCCAGCAGCTGGGTGAAGCCGCCGGCGGGTACGGCGTCGCAGGCACCGGCAGCTACGGCGGCCAGCAGCAGGCCGGGTATGGCCCCACGGGCACCGGCACGCATGACGCCGGGGGCTACGACGGCTCGGACCATCCGGGTTACGGGGCTACCGGAACGGGCGTCGACGACGCCGGTGGCCCAGGTGCGTATGGAGCAGCCACGGGCACGAGAGCCCACGGCACGCACGGCGGCGTGACCGGGATCCAGGACGGCGCCGCCGGCCTCACCGGTGGTGGTCTGCATGGCGCAACAGGCATGGGGACGACTACCGGTACTGGCGCGCACGGTGCCACCGGAATGCTCGACACGGGGGTCTTGGGCGGCGGAGGGCACGCGGCCACCGGCATGCCCGCCGGCCACGGCACGCGTCCCGGCGCCACAGGCGTAGCTGGAACCGGCGGCGCGTTCCCCCATGCAGCTGAGCACAAGACGGGCGGCGGCATCCTTCGCCGCTCCGGCAGCAGCTCCAGCTCCAGCAGCTCGTCATCTGAAGACGACGGCATGGGTGGGCGCCGGAAGAAGGGCCTGAAGGAGAAGATCAAGGAGAAAATGCCAGGAGGCCACAGGGAAGGCCAGGGCCAGGCGACGGCCACCGGTGCGTACGGCGGGACAGGGTACGTGGCTGGGCCGACGACCGGAGGCCCCCACGAGAAGAAGGGTGTGGTGGAGAAGATCAAGGAGAAGATCCCAGGCGGCCACAAGGACTACGACCAGCATCAGCACACCACCGCGGCAACCGGTGGCGGCGGTGGCTATGGCGGAACCACCGACACCACGTATGGGACGACGACCACTGAAGGCACTCACGAGAAGAAGGGCTTCATGGACAAAATCAAGGAGAAACTCCCCGGTCAGCACTAA
>Zmays|GRMZM2G147014_T01|SK
ATGGAGGATGAGAGGAACACCCAGCAGCACCAGGGCGGTGAGGCCCAGCAGGACGCCGCCGATCAGGTGGACGTGAAGGATAGGGGGCTCCTGGACAGCCTTCTCGGCAGGAAGAAGCACGACGACGACCAGGAGAAGAAGAAGCAGACGGATGAGCTGGCGACCGGCATGGAGAAGGTCACGGTGTCCGAGCCCGAGAAGCACGGGCACAAGGAGGAGGAGCACGAGGTCGTCGGCGAGAAGAAGGAGGGCCTTCTCGCCAAGCTGCACCGCACCAGTTCCAGCTCCAGCTCGTCGAGCGACGAGGAAGAGGAGGCGATCGATGAGAACGGCGAGATTATCAAGAGGAAGAAGAAGAAGATGGGCctcaaggagaagctcaaggagaagctGCCGGGCCACAAGGACGGCCACCACACGGCCGCACCGTCCCCGGCGCCCGCGCCCGTGGAGACGCATGCCCACCACCAGGAGGAAGCGCACAGGCCGCACGTCGTCCCGACCCCGGCCCCGCCGCCTCCACCGCACGTCCACCAGCACGACCACGGCGTCGTCGTCCAGGACGACGTGAAGACCGGGACCCCGCCGCATGCACCGGAGGAGGAGAAGAAAGGCCTGCTGGACAAGATCAAGGAGAAGCTCCCCGGTGGCCACAACAAGAAGCCTGAAGCCGCTGCCGCTGCCGCACCGGCTCCGCCCGTCCACGCGCCGGCGCCGGCGCCGCAGGCGGAGAACGTGAGCAGCCCGGATGGCAAGGAGAAGAAGGGCTTGCTGGGCAAGATCATGGACAAGATACCCGGCTACCACAAGAGCTCAGCTGAGGAAGCAGACCACAAGGCGGACGCCGCCGGCGAGCACAGGACCAGCTCCTAA
>Zmays|GRMZM2G169372_T01|KS
ATGCCCCTCACGATGATCCCGTGCAGGCGGCTGTTAGAAACCGATGCTATGCTCAGACGTGCAGGGAGAAAGAAGAGAAAGGTTGGTTGCTTTGCTTGCACCAGCAGCTGGCACGCAGAGCAACTGGTACACTATCTTTTATTTAGTGCCATCACGTCCTTCTTATCCGATTGGCCTTCCATTCCTTCTATAAATACCGGCCGGCGCCGAAGAGCCAACCAAGACCACCGACGCGTAGCACAGTCCATTATTGCCGTCTCCCTTTTGCGTGAGCAAAGAAAGAGAGCGAGAAGAGCAGTCGCCATGTCTGGCATCATCCACAAGATCGAGGAGAAGCTCCACATggggggcgaccacaagaataaggaggaggagcaccacaagaaggccgaggagcaccacaagaaggaggagggggagcaccacaagaaggacggcggggagcacaaggaaggCATCGTGGAGAAGATCAAGGACAAGATCACCGGCGAGCACGGCGACAAGTCCGGCGACCACAAGGAAAAGAAGGACAAGAAAAAGAAGAAGCACGGCGAGGGCCACGACCACGACGGCGGCCACAGTAGCAGCAGCAGCGACAGCGACTGA
>Zmays|GRMZM2G373522_T01|SK
ATGGAGGATGAGAGGAACACCCAGCAGCACCAGGGCGGTGAGCAGGCCCAGGACCAGGAGAACGAGGTGAAGGACAGGGGACTCCTGGACAGCCTTCTCGGCAGGAACAAGCACGACGACCAGGAGAAGAAGAACCAGCAGGAGGAGGAGGAGCTCGCGACCGGCATGGAGAAGGTCACGGTGGCTGAGCCCGACCACAAGGAGGAGGGACACGAGGCCGCCGAGAAGAAGGACAGCCTTCTCGCCAAGCTGCACCGCACCAGCTCCAGTTCCAGCTCGTCGAGCGACGACGAGGAAGAGGAGGTGATCGATGAGAACGGCGAAATTGTCAAGAGGAAGAAGAAGGGCCTTAAGGAGAAGGTCAAGGAGAAGCTGGCGGCCCACAAGGCCCACGATGAGGGCGACCACCACCAGCCGGGCGTACCTGCCCCGGCGCCCGCACCGCCCGTGGCGGTGGACACGCATGCTCACCACCAGGAGGGAGAGCACAAGCCGCACTTCCCGGCGCCGGCGCCTCCCCCGCACGTGGAGACGCACCACCCCGTCGTCGTCCACAAGATCGAGGACGACGACACGAAGACTCAGACCCCACCACAGGCACCGGAGGAGGAGAAGAAAGGCCTGCTGGACAAGATCAAGGAGAAGCTACCCGGTGGCCACAAGAAGCCGGAAGACGCTGCTgccgccgccgccgcgccggccgtccacgcgccaccgccgccggcgccccacgcCGAGGTCGACGTCAGCAGCCCGGATGGCAAGAAGGGCTTGCTGGGCAAGATCATGGACAAGATACCCGGCTACCACAAGAGCTCGGGTGAAGAAGACCGCAAGGACGCCGCCGGCGAGCACAAGACCAGCTCCTAA
>Zmays|GRMZM2G448511_T01|KS
ATGTCTGGCATCATCGACAAGATCCAGGAGACGCTCCACATCGGGGGCGACCACaaggaggagcacgagcacaagaagggcgaggagcaccacaagaaggacgacggggagcaccacaagaaggacgacggggagcacaaggaggGCATCGTGGAGAAGATCAAGGACAAGATCACCGGCGAGCACGGCGACAAGTCCGGCGACCACAAGGACaaagaccataaggagaagaaagataagaagaagaagaaagagaagaagCACGGGGAGGGCCATGACCATGGTGATGGTGACGGACACAGCAGCAGCAGCAGCGACAGCGACTGA
>ZmaysPH207|Zm00008a004788_T01|KS
ATGTCTGGCATCATCCACAAGATCGAGGAGAAGCTCCACATGGGGGGCGACCACAAGAATAAGGAGGAGGAGCACCACAAGAAGGCCGAGGAGCACCACAAGAAGGAGGAGGGGGAGCACCACAAGAAGGACGGCGGGGAGCACAAGGAAGGCATCGTGGAGAAGATCAAGGACAAGATCACCGGCGAGCACGGCGACAAGTCCGGCGACCACAAGGAGAAGAAGGACAAGAAGAAGAAGGATAAGAAGAAGCACGGCGAGGGCCACGACCACGACGGCGGCCACAGTAGCAGCAGCAGCGACAGCGACTGA
>ZmaysPH207|Zm00008a014047_T01|YSK
ATGGCGGAGTACCAGGGCGAGTACGGGCACCCCTACCCGCGCGTCGACCAGTACGGGAACCCCGTGCCGCCGGTGGACCAATACGGCAACCCGCTCCCGAGGGAGCCGGTGTCCGGTTTCGGCGCCATCGCTCCGCCCTACAGCGCTGGAGACAGCGCCGCGGGGCACGTGGCGGCGCCTGTCAAGTACGGTGCCGACGCCAAGTATCCGCACGATGGCACTGGAAGCGGCGGCGGCACCGCTCCGACCGGTGTGGCGTACTCCAGCGGTGGCGTCGCACCAGCCGAGACGGCGCTTGCGTCGTACGAGGAGGGCATGGTCCACCTCCAGCCGACCGGGGAGGAGCACACGTTTGGTATGGCCTCGCAGCTCCAGCCGACCCACGGGGAGGAGCACACGTTTGGCATGGCCTCGCAGCTCCAGCCGACCGGGGAGGAGCACACGACCCTCGGCGAGAAGCTGAGGCGCTCCGGCAGCTCCAGCTCGTCCTCCGAGGATGACGAGCAAGGTGGGCGCCGGAAGAAGAGCATCAAGGAGAAGATAAAGGAGAAGCTCCCAGGCACCCACAAGCACGAGGAGCAGAAGGCTGGGCACGTGACGACGACGACGACGGGGACGCATGCAGCGGGGACGCACGAGAAGAAGGGTTTCATGGAGAAGATCAAGGAGAAGCTACCGGGACACCACCATGCTCACTGA
>ZmaysPH207|Zm00008a016925_T01|SK
ATGGAGGATGAGAGGAACACCCAGCAGCACCAGGGCGGTGAGCAGGCCCAGGACCAGGAGAACGAGGTGAAGGACAGGGGACTCCTGGACAGCCTACTCGGCAGGAACAAGCACGACGACCAGGAGAAGAAGAACCAGCAGGCGGAGGAGGAGCTGGCGACCGGCATGGAGAAGGTCACGGTGGCCGAGCCCGACCACAAGGAGGAGGGACACGAGGCCGCCGAGAAGAAGGACAGCCTTCTCGCCAAGCTGCACCGCACCAGCTCCAGTTCCAGCTCGTCGAGCGACGACGAGGAAGAGGAGGTGATCGATGAGAACGGCGAGATTGTCAAGAGGAAGAAGAAGAAGGGCCTTAAGGAGAAGGTCAAGGAGAAGCTGGCGGCCCACAAGGCCCACGATGAGGGCGACCACCACCAGACGCCCGCGCCGCCCGTGGTGGTGGACACGCATGCTCACCACCAGGAGGGAGAGCACTTCCCGGCGCCGGCGCCTCCCCCGCACGTGGAGACGCACCACCCCGTCGTCGTCCACAAGATCGAGGACGACGACACGAAGATTCAGACCCCACCACAGGCACCGGAGGAGGAGAAGAAAGGCCTGCTGGACAAGATCAAGGAGAAGCTTCCCGGTGGCCACAAGAAGCCGGAAGACGCTGCTGCCGCCGCCGCCGCGCCGGCCGTCCACGCGCCACCGCCGGCGCCGCACGCCGAGGTCGACGTCAGCAGCCCGGATGGCAAGAAGGGCTTGCTGGGCAAGATCATGGACAAGATACCCGGCTACCACAAGAGCTCGGGTGAAGAAGACCGCAAGGACGCCGCCGGCGAGCACAAGACCAGCTCCTAA
>ZmaysPH207|Zm00008a019720_T01|KS
ATGTCTGGCATCATCGACAAGATCCAGGAGACGCTCCACATCGGGGGCGACCACAAGGAGGAGCACGAGCACAAGAAGGGCGAGGAGCACCACAAGAAGGACGACGGGGAGCACAAGGAGGGCATCGTGGAGAAGATCAAGGACAAGATCACCGGCGAGCACGGCGACAAGTCCGGCGACCACAAGGACAAAGACCATAAGGAGAAGAAAGATAAGAAGAAGAAGAAAGAGAAGAAGCACGGGGAAGGCCATGACCATGGTGATGGTGACGGCCACAGCAGCAGCAGCAGCGACAGCGACTGA
>ZmaysPH207|Zm00008a022587_T01|SK
ATGGAGGATGAGAGGAACACCCAGCAGCACCAGGGCGGTGAGGCCCAGCAGGACGCCGCCGATCAGGTGGACGTGAAGGATAGGGGGCTCCTGGACAGCCTTCTCGGCAGGAAGAAGCACGACGACGACCAGGAGAAGAAGAAGCAGACGGATGAGCTGGCGACCGGCATGGAGAAGGTCACGGTGTCCGAGCCCGAGAAGCACGGGCACAAGGAGGAGGAGCACGAGGTCGTCGGCGAGAAGAAGGAGGGCCTTCTCGCCAAGCTGCACCGCACCAGTTCCAGCTCCAGCTCGTCGAGCGACGAGGAAGAGGAGGCGATCGATGAGAACGGCGAGATTATCAAGAGGAAGAAGAAGAAGATGGGCCTCAAGGAGAAGCTCAAGGAGAAGCTGCCGGGCCACAAGGACGGCCACCACACGGCCGCACCGTCCCCGGCGCCCGCGCCCGTGGAGACGCATGCCCACCACCAGGAGGAAGCGCACAGGCCGCACGTCGTCCCGACCCCGGCCCCGCCGCCTCCACCGCACGTCCACCAGCACGACCACGGCGTCGTCGTCCAGGACGACGTGAAGACCGGGACCCCGCCGCATGCACCGGAGGAGGAGAAGAAAGGCCTGCTGGACAAGATCAAGGAGAAGCTCCCCGGTGGCCACAACAAGAAGCCTGAAGCCGCTGCCGCTGCCGCACCGGCTCCGCCCGTCCACGCGCCGGCGCCGGCGCCGCAGGCGGAGAACGTGAGCAGCCCGGATGGCAAGGAGAAGAAGGGCTTGCTGGGCAAGATCATGGACAAGATACCCGGCTACCACAAGAGCTCAGCTGAGGAAGCAGACCACAAGGCGGACGCCGCCGGCGAGCACAGGACCAGCTCCTAA
>ZmaysPH207|Zm00008a025570_T01|YSK
ATGGAGTACGGTCAGCAGGGGCAGCGCGGCCACGGCGCCACGGGCCATGTCGACCAGTACGGCAACCCAGTCGGCGGCGTCGAGCACGGCACCGGCGGCATGAGGCACGGCACGGGAACCACCGGCGGCATGGGCCAGCTGGGTGAGCACGGCGGCGCTGGCATGGGTGGCGGGCAGTTCCAGCCTGCGAGGGAGGAGCACAAGACCGGCGGCATCCTGCATCGCTCCGGCAGCTCCAGCTCCAGCTCGTCGGAGGACGACGGCATGGGCGGAAGGAGGAAGAAGGGAATCAAGGAGAAGATCAAAGAGAAGCTGCCCGGAGGCCACAAGGACGACCAGCACGCCACGGCGACGACCGGCGGCGCCTATGGGCAGCAGGGACACACCGGCAGCGCCTACGGGCAGCAGGGACACACCGGCGGCGCCTACGCCACCGGCACCGAGGGCACCGGCGAGAAGAAAGGCATTATGGACAAGATCAAGGAGAAGCTGCCCGGACAGCACTGA
>ZmaysPH207|Zm00008a031179_T01|SK
ATGAGGACGACTACCGGTACTGGCGCGCACGGTGCCACCGGAATGCTTGACACGGGGGTCTTAGGCGGCGGAGGGCACGCGGCCACCGGCATGCCCGCCGGCCACGACACGCGTCCCGGCGCCACAGGCGTAGCTAGAACCGGCGGCGCGTTCCCCCATGCAGCTGAGCACAAGACGGGCGGCGGCATCCTTCGCCGCTCCGGCAGCAGCTCCAGCTCCAGCAGCTCGTCATCTGAAGACGACGGCATGGGTGGGCGCCGAAAGAAGGGCCTGAAGGAGAAGATCAAGGAGAAAATGCCCGGAGGCCACAGGGAAGGCCAGGGCCAGGCGACGGCCACCGGCGCGTACGGTGGGACAGGGTACGTGGCTGGGCCGACGACCGGAGGCCCCCACGAGAAGAAGGGTGTGATGGAGAAGATCCCAGGCGGCCACAAGGACTACGACCAGCATCAGCACACCACCGCGGCAACTGGCGGCGGCGGTGGCTAT
>ZmaysPH207|Zm00008a031182_T01|YSK
ATGGCGCACTACCAGCAGGGGAGGCGGCAGCAAGTGGACGAGTACGGCAACCCGGTCCCTGGGGGCCACGGTGTCCAGGGCCAGCAGCTGGGTGAATCCGCCGGCGGGTACGGCGTCGCAGGCACCGGCAGCTACGGCGGCCAGCAGCAGGCCGGGTATGGACCCACGGGCACCGGCACGCATGACGCCGGGGGCTACGGCGGCTCAGGCCATCCGGGTTACGGGGTTACCGGAACGGGCGTCCACGACGCCGGTGGCCCAGGTGCGTATGGAGCAGCCACGGGCACGAGAGCCCACGGCACTCATGGCGGCGTGACCGGGATCCAGGACGGCGCCGCCGGCCTCACCGGTGGTGGTCTGCATGGCGCAACAGGCATGGGTACGACTGCCGGTACTGGCGCGCACGGTGCCACCGGAATGCTTGACACGGGGGTCTTAGGCGGCGGAGGGCACGCGGCCACCGGCATGCCCGCCGGCCACGGCACGCGTCCCGGCGCCACAGGCATATCTGGAACCGGCGGCGCGTTCCCCCATGCAGCTGAGCACAAGACGGGCGATGACATCCTTCGCCGCTCCGGCAGCAGCTCCAGCTCCAGCAGCTCGTCATCTGAAGACGACGGCATGGGTGGGCGCCGAAAGAAGGGCCTGAAGGAGAAGATCAAGGAGAAAATGCCAGGAGGCCACAGGGAAGGCCAGGCGACGGCCACCGGCGCGTACGGCGGGACAGGGCAAGTAAGGAAGGATCTCATTTCTCACCATGTCTCGGCGATGGAGGCGAACTTGGCGACCTCTGCAGGGTTCAGCGACGAGGAAGTGGTACCTCCACCGCTCGACCTCGATGGACCTCGAGGCGGAGATGGAGGGGGCGGCGGCGGCGGCGGCGGGGCCGAGGATGAGACCACGGAGGCGTACCTGCTCCATTGA
>ZmaysPH207|Zm00008a031183_T01|YSK
ATGGCGCACTACCAGCAGGGGAGGCGGCAGCAAGTGGACGAGTACGGCAACCCGGTCCCTGGGGGCCACGGTGTCCAGGGCCAGCAGCTGGGTGAATCCGCCGGCGGGTACGGCGTCGCAGGCACCGGCAGCTACGGCGGCCAGCATCAGGCTGGGTATGGACCCACGGGCACCGGCACGCATGACGCCGGGGGCTACGGCGGCTCGGGCCATCCGGGTTACGGGGTTACCGGAACGGGCGTCCACGACGCCGGTGGCCCAGGTGCGTATGGAGCAGCCACGGGCACGAGAGCCCACGGCACTCATGGCGGCGTGACCGGGATCCAGGACGGCGCCGCCGGCCTCACCGGTGGTGGTCTGCATGGCGCAACAGGCATGGGTACGACTGCCGGTACTGGCGCGCACGGTGCCATCGGAATGCTTGACACGGGGGTCTTAGGCGGCGGAGGGCACGCGGCCACCGGCATGCCCGCCGGCCACGGCACGCGTCCCGGCGCCACAGGCATATCTGGAACCGGCGGCGCGTTCCCCCATGCAGCTGAGCACAAGACGGGCGACGACATCCTTCGCCGCTCCGGCAGCAGCTCCAGCTCCAGCAGCTCGTCATCTGAAGACGACGGCATGGGTGGGCGCCGAAAGAAGGGCCTGAAGGAGAAGATCAAGGAGAAAATGCCAGCAGGCCACAGGGAAGGCCAGGCGACGGCCACCGGCGCGTACGGCGGGACAGGGTACGTGGCTGGGCTGACGACCGGAGGCCCCCACGAGAAGAAGGGTGTGGTGGAGAAGATCAAGGAGAAGATCCCAGGCGGCCACAAGGACTACGACCAGCATCAGCACACCACCGCGGCAACCGGTGGCGGCGGTGGCTATGGCGGAACCACCGACACGACGTATGGGACGACGACTGAGGGTACGCACGAGAAGAAGGGCTTCATGGAGAAGATCAAGGAGAAACTCCCAGGTCAGCACTAA
>ZmaysPH207|Zm00008a031195_T01|YSK
ATGGCGCACTACCAGCAGGGGAGGCGGCAGCAAGTGGACGAGTACGGCAACCTGGTCCCTGGGGGCCACGGTGTCCAGGGCCAGCAGCTGGGTGAATCCGCCGGCGGGTACGGCGTCGCAGGCACCGGCAGCTACGGCGGCCAGCAGCAGGCCGGGTATGGCCCCACGGGCACCGGCACGCATGACACCAGGGGCTATGGCGGCTCGGGCCATCCGGGTTACGGGGTTACCGGAACGGGGGTCCACGACGCCGGTGGCCCAGGCGTAGCTGGAACCGGCGGCGCGTTCCCCCATGCAGCTGAGCACAAGACGGGCGGCGGCATCCTTCGCCGCTCCGGCAGCAGCTCCAGCTCCAGCATCTCGTCATCTGAAGACGATGGCATGGGTGGGCGCCGAAAGAAGGGCCTGAAGGAGAAGATCAAGGAGAAAATGCCAGGAGGCCACAGGGAAGGCCAGGGCCAGGCGACGGCCACCGGCGCGTACGGCGGGACAGGGTACGTGGCTAGGCTGACGACCGGAGGCCCCCACGAGAAGAAGGGTGTGGTGGAGAAGATCAAGGAGAAGATCCCAGGCGGCCACAAGGACTACGACCAGCATCAGCACACCACCGCGGCAACCGGTGGCGGCGGTGGCTATGGCGGAACCACCGACACGACGTATGGGACGACGACTGAGGGTACGCACGAGAAGAAGGGCTTCATGGAGAAGATCAAGGAGAAACTCCCCGGTCAGCACTAA
>ZmaysPH207|Zm00008a033704_T01|YSK
ATGGCGCACTACCAGCAGGGGAGGCGGCAGCAAGTGGACGAGTACGGCAACCCGGTCCCTGGGGGCCACGGTGTCCAGGGCCAGCAGCTGGGTGAAGCCGCCGGCGGGTACGGCGTCGCAGGCACCGGCAGCTACGGCGGCCAGCAGCAGGCCGGGTATGGCCCCACGGGCACCGGCACGCATGACGCCGGGGGCTACGGCGGCTCGGGCCATCCGGGTTACGGGGCTACCGGAACGGGCGTCCACGACGCCGGTGGCCCAGGTGCGTATGGAGCAGTCACAGGCACGAGAGCCCACGGCACTCATGGCGGCGTGACCGGGATCCAGGACGGCGCCGCCGGCCTCACCGGTGGTGGTCTGCATGGCGCAACAGGCATGGGGACGACTACCGGTACTGGCGCGCACGGTGCCACCGGAATGCTCGACACGGGGGTCTTGGGCGGCGGAGGGCACGCGGCCACCGGCATGCCCGCCGGCCACGGCACGCGTCCCGGCGCCACAGGCGTAGCTGGAACCGGCGGCGCGTTCCCCCATGCAGCTGAGCACAAGACGGGCGGCGGCATCCTTCGCCGCTCCGGCAGCAGCTCCAGCTCCAGCAGCTCGTCATCTGAAGACGACGGCATGGGTGGGCGCCGGAAGAAGGGCCTGAAGGAGAAGATCAAGGAGAAAATGCCAGGAGGCCACAGGGAAGGCCAGGGCCAGGCGACGGCCACCGGTGCGTACGGCGGGACAGGGTACGTGGCTGGGCCGACGACCGGAGGCCCCCACGAGAAGAAGGGTGTGGTGGAGAAGATCAAGGAGAAGATCCCAGGCGGCCACAAGGACTACGACCAGCATCAGCACACCACCGCGGCAACCGGTGGCGGCGGTGGCTATGGCGGAACCACCGACACCACGTATGGGACGACGACCACTGAAGGCACTCACGAGAAGAAGGGCTTCATGGACAAAATCAAGGAGAAACTCCCCGGTCAGCACTAA
