# Supplementary material for: Evolution of the modular, disordered stress proteins known as dehydrins
Source: PLoS One. 2019 Feb 6;14(2):e0211813. doi: 10.1371/journal.pone.0211813 (PMC6364937; doi:10.1371/journal.pone.0211813)
Supplement: S3 File — (NWK) [file pone.0211813.s012.nwk]

((((Mtruncatula|Medtr3g117290.1|SK	Tpratense|Tp57577_TGAC_v2_mRNA33276|SK)	(Acoerulea|Aqcoe5G125000.1|SK	((((Gmax|Glyma.08G048900.1|YK	Pvulgaris|Phvul.002G324800.1|YK)	(Mtruncatula|Medtr8g106140.1|K	Tpratense|Tp57577_TGAC_v2_mRNA13232|K))	(Ahypochondriacus|AHYPO_003625-RA|K	(Gbiloba|Gb_01710|K	Gbiloba|Gb_34185|K)))	((Csinensis|orange1.1g038463m|SK	Cclementina|Ciclev10029952m|K)	((Ahalleri|Araha.12526s0002.1|K	((BrapaFPsc|Brara.H00486.1|SK	Boleraceacapitata|Bol033430|K)	((Alyrata|AL7G10280.t1|SK	Athaliana|AT4G38410.1|SK)	(((Crubella|Carubv10005866m|SK	Cgrandiflora|Cagra.1383s0028.1|SK)	Bstricta|Bostr.25542s0027.1|SK)	Esalsugineum|Thhalv10026303m|SK))))	(((((Zmays|GRMZM2G169372_T01|KS	Gbiloba|Gb_07598|SK)	Gbiloba|Gb_07599|SK)	((Gbiloba|Gb_07622|SK	Gbiloba|Gb_07623|SK)	(((((Pabies|MA_5277138g0010|K	(Pabies|MA_10257300g0010|K	(Pabies|MA_277039g0010|K	((Pabies|MA_10430236g0010|K	((((((Pabies|MA_9646507g0010|K	Pabies|MA_67088g0010|K)	Pabies|MA_10428426g0010|K)	Pabies|MA_45025g0010|K)	Pabies|MA_107783g0020|K)	Pabies|MA_4978040g0010|K)	(Pabies|MA_17462g0010|K	Pabies|MA_144878g0010|K)))	Pabies|MA_43017g0010|K))))	(Pabies|MA_95995g0010|K	Pabies|MA_816406g0020|K))	Ptaeda|PITA_000094784-RA|K)	((Ptaeda|PITA_000000201-RA|SK	((Ptaeda|PITA_000083386-RA|K	Ptaeda|PITA_000078888-RA|SK)	((Ptaeda|PITA_000008703-RA|SK	(Ptaeda|PITA_000087634-RA|SK	Ptaeda|PITA_000008704-RA|SK))	Ptaeda|PITA_000008706-RA|SK)))	((Ptaeda|PITA_000000200-RA|SK
((((Mtruncatula|Medtr3g117290.1|SK	Tpratense|Tp57577_TGAC_v2_mRNA33276|SK)	(((((((((Spurpurea|SapurV1A.0564s0030.1|KS	((((Mguttatus|Migut.L01868.1|KS	Mesculenta|Manes.08G154500.1|KS)	(Tcacao|Thecc1EG025860t1|KS	Rcommunis|30072.m000963|KS))	((Mtruncatula|Medtr7g086340.1|KS	Acoerulea|Aqcoe2G065100.1|KS)	((Cpapaya|evm.model.supercontig_161.14|KS	Pvulgaris|Phvul.001G114100.2|KS)	(Gmax|Glyma.17G187600.1|KS	((Gmax|Glyma.16G037900.1|KS	Gmax|Glyma.19G114700.1|KS)	Gmax|Glyma.16G038000.1|KS)))))	((((Zmarina|Zosma440g00040.1|KS	Macuminata|GSMUA_Achr4T21460_001|KS)	(((Dcarota|DCAR_013481|KS	(Macuminata|GSMUA_Achr4T22680_001|K	Atrichopoda|evm_27.model.AmTr_v1.0_scaffold00004.97|KS))	((Sbicolor|Sobic.001G149500.1|KS	(ZmaysPH207|Zm00008a019720_T01|KS	Zmays|GRMZM2G448511_T01|KS))	((Osativa|LOC_Os03g45280.1|KS	(Bstacei|Brast02G251900.1|KS	Bdistachyon|Bradi1g13330.1|KS))	((Phallii|Pahal.I02369.1|KS	(((Pvirgatum|Pavir.J31267.1|KS	Pvirgatum|Pavir.Ia01114.1|KS)	(Sitalica|Seita.9G151800.1|KS	Sviridis|Sevir.9G150500.1|KS))	Pvirgatum|Pavir.Ib04153.1|KS))	ZmaysPH207|Zm00008a004788_T01|KS))))	(Mesculenta|Manes.09G138100.1|KS	(Mguttatus|Migut.J00768.1|KS	Csativus|Cucsa.338040.1|KS))))	(Lusitatissimum|Lus10020271|KS	(((Bstricta|Bostr.13404s0009.1|KS	Alyrata|AL1G64750.t1|KS)	(Athaliana|AT1G54410.1|KS	(BrapaFPsc|Brara.C04012.1|KS	(Cgrandiflora|Cagra.27207s0001.1|KS	Crubella|Carubv10021201m|KS))))	(Boleraceacapitata|Bol042507|KS	((Mtruncatula|Medtr6g027810.1|KS	Tpratense|Tp57577_TGAC_v2_mRNA30898|KS)	Esalsugineum|Thhalv10023775m|KS)))))	(((Klaxiflora|Kalax.0724s0004.1|KS	Kfedtschenkoi|Kaladp0098s0091.1|KS)	Klaxiflora|Kalax.0126s0002.1|KS)
((Gmax|Glyma.05G216000.1|K	((Rcommunis|30190.m010817|K	(Spurpurea|SapurV1A.0237s0260.1|K	Ptrichocarpa|Potri.003G138700.1|K))	(Mesculenta|Manes.08G154500.1|KS	(((Mtruncatula|Medtr6g027810.1|KS	Tpratense|Tp57577_TGAC_v2_mRNA30898|KS)	(Mtruncatula|Medtr7g086340.1|KS	Acoerulea|Aqcoe2G065100.1|KS))	((Tcacao|Thecc1EG025860t1|KS	(Spurpurea|SapurV1A.0564s0030.1|KS	Rcommunis|30072.m000963|KS))	((Lusitatissimum|Lus10020271|KS	(((Mguttatus|Migut.J00768.1|KS	((((Fvesca|mrna17179.1-v1.0-hybrid|SK	Ppersica|Prupe.8G173200.1|SK)	((((Gbiloba|Gb_07622|SK	Gbiloba|Gb_07623|SK)	((Gbiloba|Gb_01710|K	(Ptaeda|PITA_000050018-RA|SK	Pabies|MA_104214g0010|SK))	(((((Pabies|MA_120345g0010|SK	(Pabies|MA_151075g0010|SK	Pabies|MA_9972323g0010|SK))	Pabies|MA_187114g0010|SK)	((((((Pabies|MA_86965g0010|SK	Ptaeda|PITA_000094784-RA|K)	((((Pabies|MA_10428426g0010|K	Pabies|MA_67088g0010|K)	(Pabies|MA_816406g0020|K	Pabies|MA_95995g0010|K))	(Pabies|MA_9646507g0010|K	(Pabies|MA_10257300g0010|K	((((Pabies|MA_45025g0010|K	(Pabies|MA_5277138g0010|K	Pabies|MA_107783g0020|K))	Pabies|MA_4978040g0010|K)	(((Pabies|MA_17462g0010|K	Pabies|MA_144878g0010|K)	Pabies|MA_10430236g0010|K)	Pabies|MA_277039g0010|K))	Pabies|MA_43017g0010|K))))	Ptaeda|PITA_000083386-RA|K))	Ptaeda|PITA_000078888-RA|SK)	((Ptaeda|PITA_000008703-RA|SK	Ptaeda|PITA_000087634-RA|SK)	Ptaeda|PITA_000008706-RA|SK))	((Ptaeda|PITA_000000200-RA|SK	Pabies|MA_130855g0010|SK)	(Ptaeda|PITA_000086992-RA|SK
(((((((Ahypochondriacus|AHYPO_003625-RA|K	(Csinensis|orange1.1g038463m|SK	Cclementina|Ciclev10029952m|K))	Tcacao|Thecc1EG006526t1|K)	((Ptaeda|PITA_000008704-RA|SK	((BrapaFPsc|Brara.H00486.1|SK	Boleraceacapitata|Bol033430|K)	((Ahalleri|Araha.12526s0002.1|K	(Alyrata|AL7G10280.t1|SK	Athaliana|AT4G38410.1|SK))	(Esalsugineum|Thhalv10026303m|SK	(Bstricta|Bostr.25542s0027.1|SK	(Crubella|Carubv10005866m|SK	Cgrandiflora|Cagra.1383s0028.1|SK))))))	((((Acoerulea|Aqcoe5G125000.1|SK	Acoerulea|Aqcoe5G125200.1|K)	Zmarina|Zosma103g00290.1|SK)	((Lusitatissimum|Lus10022643|SK	Lusitatissimum|Lus10003340|SK)	(Fvesca|mrna17179.1-v1.0-hybrid|SK	Ppersica|Prupe.8G173200.1|SK)))	((((Graimondii|Gorai.009G189500.1|SK	((Spurpurea|SapurV1A.0016s0910.1|K	Ptrichocarpa|Potri.002G013200.1|K)	Ptrichocarpa|Potri.005G248100.1|SK))	(((((Graimondii|Gorai.013G180700.1|K	Graimondii|Gorai.002G119600.1|SK)	(Ppersica|Prupe.1G356400.1|SK	(Mdomestica|MDP0000529003|SK	(Mdomestica|MDP0000770493|SK	Mdomestica|MDP0000126135|SK))))	Acoerulea|Aqcoe6G197600.1|SK)	(((Lusitatissimum|Lus10034568|SK	Lusitatissimum|Lus10021827|SK)	(Lusitatissimum|Lus10005652|SK	Lusitatissimum|Lus10021240|SK))	((((Stuberosum|PGSC0003DMT400040055|K	((Slycopersicum|Solyc02g084850.2.1|YSK	Stuberosum|PGSC0003DMT400009069|SK)	(Dcarota|DCAR_017310|YSK	(Stuberosum|PGSC0003DMT400084487|YSK	Slycopersicum|Solyc02g062390.2.1|YSK))))	((Lusitatissimum|Lus10025983|YSK	Lusitatissimum|Lus10014280|YSK)	((Csinensis|orange1.1g042612m|YSK	(Csinensis|orange1.1g046026m|YSK	Cclementina|Ciclev10026675m|YSK))	((((Graimondii|Gorai.007G199900.1|YSK	Tcacao|Thecc1EG000300t1|YSK)	(Rcommunis|29634.m002070|YSK
(((Mesculenta|Manes.08G154500.1|KS	(Rcommunis|30072.m000963|KS	(((Spurpurea|SapurV1A.0564s0030.1|KS	((((Ahypochondriacus|AHYPO_007185-RA|SK	(((((Lusitatissimum|Lus10034568|SK	Lusitatissimum|Lus10021827|SK)	(Lusitatissimum|Lus10005652|SK	Lusitatissimum|Lus10021240|SK))	((((((((((((Athaliana|AT4G39130.1|YK	(Alyrata|AL7G11070.t1|YK	((Ahalleri|Araha.12619s0007.1|YK	(Cgrandiflora|Cagra.2374s0005.1|YK	Crubella|Carubv10007469m|YK))	Bstricta|Bostr.25542s0101.1|YK)))	(Boleraceacapitata|Bol028804|YK	Esalsugineum|Thhalv10026916m|YSK))	((Bstricta|Bostr.5022s0083.1|YSK	Crubella|Carubv10025232m|YSK)	((Esalsugineum|Thhalv10000340m|YSK	(BrapaFPsc|Brara.I04639.1|YSK	Boleraceacapitata|Bol045867|YSK))	(Alyrata|AL4G10674.t1|YSK	Ahalleri|Araha.12988s0001.1|YSK))))	Athaliana|AT2G21490.1|YSK)	Dcarota|DCAR_028967|YSK)	(((Lusitatissimum|Lus10041969|YSK	Lusitatissimum|Lus10017977|YSK)	((Mdomestica|MDP0000629961|YSK	((Mguttatus|Migut.B00209.1|YSK	Fvesca|mrna21840.1-v1.0-hybrid|YSK)	((Kfedtschenkoi|Kaladp0018s0236.1|YSK	(Klaxiflora|Kalax.0053s0123.1|YSK	Klaxiflora|Kalax.0446s0024.1|YSK))	(Kfedtschenkoi|Kaladp0047s0007.1|YSK	(Klaxiflora|Kalax.0057s0072.1|YSK	Klaxiflora|Kalax.1211s0006.1|YSK)))))	(((Osativa|LOC_Os01g50700.1|YSK	(Bdistachyon|Bradi2g47575.1|YSK	Bstacei|Brast01G171900.1|YSK))	(((Pvirgatum|Pavir.Eb02819.1|YSK	Phallii|Pahal.E01980.1|YSK)	(Sbicolor|Sobic.003G270200.1|YSK	Othomaeum|Oropetium_20150105_26374A|YSK))	(Pvirgatum|Pavir.Ea02542.1|YSK	(ZmaysPH207|Zm00008a014047_T01|YSK	(Sitalica|Seita.5G286000.1|YSK	Sviridis|Sevir.5G288800.1|YSK)))))	((Bstacei|Brast05G075400.1|YSK	Bdistachyon|Bradi4g19525.1|YSK)	((((Osativa|LOC_Os11g26780.1|YSK
(((((Csinensis|orange1.1g038463m|SK	Cclementina|Ciclev10029952m|K)	Acoerulea|Aqcoe5G125200.1|K)	(Ahypochondriacus|AHYPO_007185-RA|SK	((((((Klaxiflora|Kalax.0374s0001.1|YSK	(Klaxiflora|Kalax.0361s0030.1|YSK	Kfedtschenkoi|Kaladp0040s0543.1|YSK))	((((((Mguttatus|Migut.B00209.1|YSK	Fvesca|mrna21840.1-v1.0-hybrid|YSK)	(((Kfedtschenkoi|Kaladp0018s0236.1|YSK	(Klaxiflora|Kalax.0053s0123.1|YSK	Klaxiflora|Kalax.0446s0024.1|YSK))	(Kfedtschenkoi|Kaladp0047s0007.1|YSK	(Klaxiflora|Kalax.0057s0072.1|YSK	Klaxiflora|Kalax.1211s0006.1|YSK)))	(((Osativa|LOC_Os01g50700.1|YSK	(Bdistachyon|Bradi2g47575.1|YSK	Bstacei|Brast01G171900.1|YSK))	(Acomosus|Aco021122.1|K	(((Pvirgatum|Pavir.Eb02819.1|YSK	Phallii|Pahal.E01980.1|YSK)	(Sbicolor|Sobic.003G270200.1|YSK	Othomaeum|Oropetium_20150105_26374A|YSK))	(Pvirgatum|Pavir.Ea02542.1|YSK	(ZmaysPH207|Zm00008a014047_T01|YSK	(Sitalica|Seita.5G286000.1|YSK	Sviridis|Sevir.5G288800.1|YSK))))))	((Bstacei|Brast05G075400.1|YSK	Bdistachyon|Bradi4g19525.1|YSK)	((((Osativa|LOC_Os11g26780.1|YSK	Osativa|LOC_Os11g26760.1|YSK)	(((Bdistachyon|Bradi1g37410.1|YSK	(((Bstacei|Brast05G049400.1|SK	(Bdistachyon|Bradi4g22290.1|SK	Bdistachyon|Bradi4g22280.2|SK))	(Othomaeum|Oropetium_20150105_28387A|K	Othomaeum|Oropetium_20150105_27680A|SK))	(Pvirgatum|Pavir.Hb00975.1|YSK	((Sviridis|Sevir.5G166400.1|YSK	Sviridis|Sevir.5G166500.1|YSK)	(Sitalica|Seita.5G166300.1|YSK	Sitalica|Seita.5G166200.1|YSK)))))	((Bdistachyon|Bradi3g43870.1|YSK	(Bstacei|Brast04G197200.1|YSK	(Bstacei|Brast04G194300.1|YSK	Bdistachyon|Bradi3g43855.1|YSK)))	((Sbicolor|Sobic.009G116700.1|YSK	(ZmaysPH207|Zm00008a025570_T01|YSK	Zmays|GRMZM2G079440_T01|YSK))	(((Pvirgatum|Pavir.J14171.1|YSK
((((Gbiloba|Gb_07622|SK	Gbiloba|Gb_07623|SK)	(((((Fvesca|mrna17179.1-v1.0-hybrid|SK	Ppersica|Prupe.8G173200.1|SK)	((((Csativus|Cucsa.077690.1|SK	(((((Crubella|Carubv10020984m|SK	((Cgrandiflora|Cagra.0799s0088.1|SK	(Athaliana|AT1G76180.1|SK	(Ahalleri|Araha.3199s0027.1|SK	Alyrata|AL2G36240.t1|SK)))	Bstricta|Bostr.20129s0054.1|SK))	((Esalsugineum|Thhalv10019152m|SK	(BrapaFPsc|Brara.B02255.1|SK	Boleraceacapitata|Bol039256|SK))	((Boleraceacapitata|Bol027659|SK	BrapaFPsc|Brara.G03414.1|SK)	(Boleraceacapitata|Bol039869|SK	BrapaFPsc|Brara.G02195.1|SK))))	((((Athaliana|AT1G20440.1|SK	(Ahalleri|Araha.9031s0001.1|SK	Alyrata|AL1G33370.t1|SK))	(Esalsugineum|Thhalv10008706m|SK	(Bstricta|Bostr.7128s0640.1|SK	(Cgrandiflora|Cagra.25489s0001.1|SK	Crubella|Carubv10010040m|SK))))	(((BrapaFPsc|Brara.F01455.1|SK	Boleraceacapitata|Bol026959|SK)	Esalsugineum|Thhalv10008313m|SK)	(((Ahalleri|Araha.23419s0001.1|SK	Alyrata|AL1G33380.t1|SK)	Athaliana|AT1G20450.1|SK)	(Cgrandiflora|Cagra.25489s0002.1|SK	(Crubella|Carubv10010037m|SK	Bstricta|Bostr.7128s0641.1|SK)))))	BrapaFPsc|Brara.G01101.1|SK))	(Gmax|Glyma.04G009400.1|SK	Pvulgaris|Phvul.009G004400.1|SK))	(((Zmarina|Zosma103g00290.1|SK	(Macuminata|GSMUA_Achr11T16760_001|SK	((((Sbicolor|Sobic.004G286600.1|SK	Zmays|GRMZM2G373522_T01|SK)	((Sitalica|Seita.1G267200.1|SK	Phallii|Pahal.A02866.1|SK)	(Pvirgatum|Pavir.Aa00887.1|SK	Pvirgatum|Pavir.J04551.1|SK)))	((((Spolyrhiza|Spipo1G0074600|K	(Zmays|GRMZM2G147014_T01|SK	ZmaysPH207|Zm00008a022587_T01|SK))	Sviridis|Sevir.1G271800.1|SK)	ZmaysPH207|Zm00008a016925_T01|SK)
((Dcarota|DCAR_016753|SK	(((Mesculenta|Manes.08G154500.1|KS	Mguttatus|Migut.L01868.1|KS)	((((Kfedtschenkoi|Kaladp0098s0091.1|KS	(Klaxiflora|Kalax.0724s0004.1|KS	Klaxiflora|Kalax.0126s0002.1|KS))	(Klaxiflora|Kalax.1075s0007.1|KS	(Kfedtschenkoi|Kaladp0911s0009.1|KS	Klaxiflora|Kalax.0178s0028.1|KS)))	((Macuminata|GSMUA_Achr4T22680_001|K	(Zmarina|Zosma440g00040.1|KS	Macuminata|GSMUA_Achr4T21460_001|KS))	((Mguttatus|Migut.J00768.1|KS	((Csativus|Cucsa.338040.1|KS	Mesculenta|Manes.09G138100.1|KS)	((Bdistachyon|Bradi1g13330.1|KS	Osativa|LOC_Os03g45280.1|KS)	((Sbicolor|Sobic.001G149500.1|KS	(ZmaysPH207|Zm00008a019720_T01|KS	Zmays|GRMZM2G448511_T01|KS))	(((Phallii|Pahal.I02369.1|KS	(((Sitalica|Seita.9G151800.1|KS	Sviridis|Sevir.9G150500.1|KS)	Bstacei|Brast02G251900.1|KS)	(Pvirgatum|Pavir.Ib04153.1|KS	(Pvirgatum|Pavir.J31267.1|KS	Pvirgatum|Pavir.Ia01114.1|KS))))	ZmaysPH207|Zm00008a004788_T01|KS)	Atrichopoda|evm_27.model.AmTr_v1.0_scaffold00004.97|KS)))))	(Lusitatissimum|Lus10020271|KS	(Dcarota|DCAR_016964|KS	((Esalsugineum|Thhalv10023775m|KS	(Mtruncatula|Medtr6g027810.1|KS	Tpratense|Tp57577_TGAC_v2_mRNA30898|KS))	(Boleraceacapitata|Bol042507|KS	((Bstricta|Bostr.13404s0009.1|KS	Alyrata|AL1G64750.t1|KS)	((BrapaFPsc|Brara.C04012.1|KS	(Cgrandiflora|Cagra.27207s0001.1|KS	Crubella|Carubv10021201m|KS))	Athaliana|AT1G54410.1|KS)))))))))	((((Gbiloba|Gb_13997|K	Spurpurea|SapurV1A.0564s0030.1|KS)	(Pvulgaris|Phvul.004G051100.1|KS	Gmax|Glyma.17G187600.1|KS))	((Dcarota|DCAR_013481|KS	((Acoerulea|Aqcoe2G065100.1|KS	Mtruncatula|Medtr7g086340.1|KS)	Pvulgaris|Phvul.001G114100.2|KS))	(Rcommunis|30072.m000963|KS
((Spolyrhiza|Spipo3G0086100|K	(((Ptrichocarpa|Potri.013G062100.1|K	((Ptrichocarpa|Potri.013G062200.1|K	(Ptrichocarpa|Potri.013G062400.1|KS	Ptrichocarpa|Potri.013G062300.1|K))	(((Spurpurea|SapurV1A.0732s0100.1|K	Spurpurea|SapurV1A.2014s0030.1|K)	(Spurpurea|SapurV1A.2659s0010.1|K	Spurpurea|SapurV1A.2014s0020.1|K))	Spurpurea|SapurV1A.0564s0010.1|K)))	Csinensis|orange1.1g036567m|K)	(((Rcommunis|30072.m000963|KS	Mesculenta|Manes.08G154500.1|KS)	((((((Zmarina|Zosma440g00040.1|KS	(Klaxiflora|Kalax.1075s0007.1|KS	(Kfedtschenkoi|Kaladp0911s0009.1|KS	(((Klaxiflora|Kalax.0126s0002.1|KS	Klaxiflora|Kalax.0724s0004.1|KS)	Kfedtschenkoi|Kaladp0098s0091.1|KS)	Klaxiflora|Kalax.0178s0028.1|KS))))	Macuminata|GSMUA_Achr4T21460_001|KS)	((((Mtruncatula|Medtr6g027810.1|KS	Tpratense|Tp57577_TGAC_v2_mRNA30898|KS)	(Esalsugineum|Thhalv10023775m|KS	((BrapaFPsc|Brara.C04012.1|KS	(((Bstricta|Bostr.13404s0009.1|KS	Alyrata|AL1G64750.t1|KS)	(Cgrandiflora|Cagra.27207s0001.1|KS	Crubella|Carubv10021201m|KS))	Athaliana|AT1G54410.1|KS))	Boleraceacapitata|Bol042507|KS)))	(Macuminata|GSMUA_Achr4T22680_001|K	(Dcarota|DCAR_016964|KS	Mguttatus|Migut.J00768.1|KS)))	((Bdistachyon|Bradi1g13330.1|KS	(Osativa|LOC_Os03g45280.1|KS	((Pvirgatum|Pavir.J31267.1|KS	(Pvirgatum|Pavir.Ia01114.1|KS	((Pvirgatum|Pavir.Ib04153.1|KS	((ZmaysPH207|Zm00008a004788_T01|KS	(Sbicolor|Sobic.001G149500.1|KS	(ZmaysPH207|Zm00008a019720_T01|KS	Zmays|GRMZM2G448511_T01|KS)))	Phallii|Pahal.I02369.1|KS))	(Sitalica|Seita.9G151800.1|KS	Sviridis|Sevir.9G150500.1|KS))))	Bstacei|Brast02G251900.1|KS)))	Atrichopoda|evm_27.model.AmTr_v1.0_scaffold00004.97|KS)))	Mesculenta|Manes.09G138100.1|KS)	Csativus|Cucsa.338040.1|KS)
(((Gmax|Glyma.05G216000.1|K	(Rcommunis|30190.m010817|K	(Spurpurea|SapurV1A.0237s0260.1|K	Ptrichocarpa|Potri.003G138700.1|K)))	(((Gbiloba|Gb_07622|SK	Gbiloba|Gb_07623|SK)	(((((((((Mtruncatula|Medtr3g117290.1|SK	Tpratense|Tp57577_TGAC_v2_mRNA33276|SK)	(Graimondii|Gorai.009G189500.1|SK	((Ptrichocarpa|Potri.005G248100.1|SK	((Gbiloba|Gb_34185|K	((((Pabies|MA_95995g0010|K	(Pabies|MA_10428426g0010|K	Pabies|MA_67088g0010|K))	Pabies|MA_816406g0020|K)	((((Pabies|MA_10430236g0010|K	Pabies|MA_4978040g0010|K)	(Pabies|MA_45025g0010|K	Pabies|MA_107783g0020|K))	(Pabies|MA_277039g0010|K	(Pabies|MA_17462g0010|K	Pabies|MA_144878g0010|K)))	Pabies|MA_43017g0010|K))	Pabies|MA_10257300g0010|K))	(Spurpurea|SapurV1A.0016s0910.1|K	Ptrichocarpa|Potri.002G013200.1|K)))	((Zmarina|Zosma103g00290.1|SK	(Acoerulea|Aqcoe5G125200.1|K	Ahypochondriacus|AHYPO_007185-RA|SK))	(Spurpurea|SapurV1A.5414s0010.1|SK	Spurpurea|SapurV1A.0573s0050.1|SK)))))	(((Ppersica|Prupe.1G356400.1|SK	Graimondii|Gorai.002G119600.1|SK)	((Mdomestica|MDP0000529003|SK	(Mdomestica|MDP0000770493|SK	Mdomestica|MDP0000126135|SK))	(Atrichopoda|evm_27.model.AmTr_v1.0_scaffold00001.295|SK	Acoerulea|Aqcoe6G197600.1|SK)))	(((Csativus|Cucsa.077690.1|SK	(Cclementina|Ciclev10002349m|SK	Csinensis|orange1.1g026736m|SK))	(Tcacao|Thecc1EG034339t1|SK	(Mesculenta|Manes.05G140400.1|SK	Rcommunis|30170.m014323|SK)))	(((Gmax|Glyma.04G009400.1|SK	Pvulgaris|Phvul.009G004400.1|SK)	(((Mguttatus|Migut.C00923.1|SK	Macuminata|GSMUA_Achr11T16760_001|SK)	(((Klaxiflora|Kalax.0772s0013.1|SK	(Kfedtschenkoi|Kaladp0477s0002.1|SK
(((((Gbiloba|Gb_13997|K	Zmays|GRMZM2G169372_T01|KS)	((((((Rcommunis|30072.m000963|KS	((Gmax|Glyma.16G038000.1|KS	(Gmax|Glyma.19G114700.1|KS	Gmax|Glyma.16G037900.1|KS))	((Pvulgaris|Phvul.001G114100.2|KS	(Acoerulea|Aqcoe2G065100.1|KS	Mtruncatula|Medtr7g086340.1|KS))	(Cpapaya|evm.model.supercontig_161.14|KS	(Pvulgaris|Phvul.004G051100.1|KS	Gmax|Glyma.17G187600.1|KS)))))	(Tcacao|Thecc1EG025860t1|KS	(Mguttatus|Migut.L01868.1|KS	Mesculenta|Manes.08G154500.1|KS)))	((((Macuminata|GSMUA_Achr4T21460_001|KS	Zmarina|Zosma440g00040.1|KS)	Lusitatissimum|Lus10020271|KS)	(Mesculenta|Manes.09G138100.1|KS	(((Mtruncatula|Medtr6g027810.1|KS	Tpratense|Tp57577_TGAC_v2_mRNA30898|KS)	(Esalsugineum|Thhalv10023775m|KS	(Boleraceacapitata|Bol042507|KS	((Bstricta|Bostr.13404s0009.1|KS	Alyrata|AL1G64750.t1|KS)	((BrapaFPsc|Brara.C04012.1|KS	(Crubella|Carubv10021201m|KS	Cgrandiflora|Cagra.27207s0001.1|KS))	Athaliana|AT1G54410.1|KS)))))	(((((Sbicolor|Sobic.001G149500.1|KS	(ZmaysPH207|Zm00008a019720_T01|KS	Zmays|GRMZM2G448511_T01|KS))	(Phallii|Pahal.I02369.1|KS	(((Sitalica|Seita.9G151800.1|KS	Sviridis|Sevir.9G150500.1|KS)	(Pvirgatum|Pavir.J31267.1|KS	Pvirgatum|Pavir.Ia01114.1|KS))	Pvirgatum|Pavir.Ib04153.1|KS)))	(Osativa|LOC_Os03g45280.1|KS	(Atrichopoda|evm_27.model.AmTr_v1.0_scaffold00004.97|KS	(Bdistachyon|Bradi1g13330.1|KS	Bstacei|Brast02G251900.1|KS))))	ZmaysPH207|Zm00008a004788_T01|KS)	((Csativus|Cucsa.338040.1|KS	Dcarota|DCAR_013481|KS)	Macuminata|GSMUA_Achr4T22680_001|K)))))	((Kfedtschenkoi|Kaladp0098s0091.1|KS	(Klaxiflora|Kalax.0126s0002.1|KS	Klaxiflora|Kalax.0724s0004.1|KS))	(Klaxiflora|Kalax.1075s0007.1|KS
(((((((((((((Pabies|MA_144878g0010|K	Pabies|MA_17462g0010|K)	(Pabies|MA_4978040g0010|K	((Pabies|MA_10430236g0010|K	Pabies|MA_43017g0010|K)	(Pabies|MA_107783g0020|K	Pabies|MA_45025g0010|K))))	(Pabies|MA_95995g0010|K	(Pabies|MA_67088g0010|K	Pabies|MA_10428426g0010|K)))	Pabies|MA_816406g0020|K)	(Pabies|MA_9646507g0010|K	Pabies|MA_277039g0010|K))	(Gbiloba|Gb_34185|K	Pabies|MA_10257300g0010|K))	((((((Pabies|MA_5277138g0010|K	Gmax|Glyma.07G090400.1|YK)	(Pvulgaris|Phvul.004G158800.1|YK	Gmax|Glyma.09G185500.1|YK))	Acoerulea|Aqcoe5G186200.1|YK)	((Gbiloba|Gb_34999|K	Tpratense|Tp57577_TGAC_v2_mRNA36424|YK)	Mtruncatula|Medtr6g084640.1|YK))	(((Crubella|Carubv10018039m|K	Cgrandiflora|Cagra.0926s0062.1|K)	((Bstricta|Bostr.6864s0147.1|K	Alyrata|AL5G31390.t1|K)	(Alyrata|AL5G31370.t1|K	Athaliana|AT3G50970.1|K)))	(Mtruncatula|Medtr8g106140.1|K	((Gmax|Glyma.08G048900.1|YK	Pvulgaris|Phvul.002G324800.1|YK)	Tpratense|Tp57577_TGAC_v2_mRNA13232|K))))	(((Atrichopoda|evm_27.model.AmTr_v1.0_scaffold00082.27|SK	Dcarota|DCAR_024077|K)	((((Rcommunis|29634.m002071|YSK	Rcommunis|29634.m002070|YSK)	((Stuberosum|PGSC0003DMT400009070|YSK	Slycopersicum|Solyc02g084840.2.1|YSK)	(Tcacao|Thecc1EG000300t1|YSK	Graimondii|Gorai.007G199900.1|YSK)))	((Lusitatissimum|Lus10022643|SK	Lusitatissimum|Lus10003340|SK)	(((Csinensis|orange1.1g046026m|YSK	Cclementina|Ciclev10026675m|YSK)	Csinensis|orange1.1g042612m|YSK)	((Dcarota|DCAR_017310|YSK	((Slycopersicum|Solyc02g062390.2.1|YSK	Stuberosum|PGSC0003DMT400084487|YSK)	(Stuberosum|PGSC0003DMT400009069|SK
(((((((((Tcacao|Thecc1EG025860t1|KS	Rcommunis|30072.m000963|KS)	(((Lusitatissimum|Lus10020271|KS	Cpapaya|evm.model.supercontig_161.14|KS)	(Pvulgaris|Phvul.004G051100.1|KS	Gmax|Glyma.17G187600.1|KS))	((Gmax|Glyma.16G038000.1|KS	(Gmax|Glyma.19G114700.1|KS	Gmax|Glyma.16G037900.1|KS))	(Spurpurea|SapurV1A.0564s0030.1|KS	(Pvulgaris|Phvul.001G114100.2|KS	(Acoerulea|Aqcoe2G065100.1|KS	Mtruncatula|Medtr7g086340.1|KS))))))	((((Kfedtschenkoi|Kaladp0098s0091.1|KS	(Klaxiflora|Kalax.0126s0002.1|KS	Klaxiflora|Kalax.0724s0004.1|KS))	(Klaxiflora|Kalax.1075s0007.1|KS	(Kfedtschenkoi|Kaladp0911s0009.1|KS	Klaxiflora|Kalax.0178s0028.1|KS)))	Macuminata|GSMUA_Achr4T21460_001|KS)	((((((Dcarota|DCAR_016964|KS	Esalsugineum|Thhalv10023775m|KS)	(Mtruncatula|Medtr6g027810.1|KS	Tpratense|Tp57577_TGAC_v2_mRNA30898|KS))	(Boleraceacapitata|Bol042507|KS	((Bstricta|Bostr.13404s0009.1|KS	Alyrata|AL1G64750.t1|KS)	((BrapaFPsc|Brara.C04012.1|KS	(Crubella|Carubv10021201m|KS	Cgrandiflora|Cagra.27207s0001.1|KS))	Athaliana|AT1G54410.1|KS))))	Mguttatus|Migut.J00768.1|KS)	((ZmaysPH207|Zm00008a004788_T01|KS	(((Sbicolor|Sobic.001G149500.1|KS	(ZmaysPH207|Zm00008a019720_T01|KS	Zmays|GRMZM2G448511_T01|KS))	(Phallii|Pahal.I02369.1|KS	(((Sitalica|Seita.9G151800.1|KS	Sviridis|Sevir.9G150500.1|KS)	(Pvirgatum|Pavir.J31267.1|KS	Pvirgatum|Pavir.Ia01114.1|KS))	Pvirgatum|Pavir.Ib04153.1|KS)))	(Osativa|LOC_Os03g45280.1|KS	(Bdistachyon|Bradi1g13330.1|KS	Bstacei|Brast02G251900.1|KS))))	((Dcarota|DCAR_013481|KS	Atrichopoda|evm_27.model.AmTr_v1.0_scaffold00004.97|KS)	Macuminata|GSMUA_Achr4T22680_001|K)))	((Csativus|Cucsa.338040.1|KS	Mesculenta|Manes.09G138100.1|KS)
((Dcarota|DCAR_016753|SK	(((Gbiloba|Gb_07599|SK	Gbiloba|Gb_07598|SK)	(((((Ptaeda|PITA_000008705-RA|SK	Ptaeda|PITA_000086992-RA|SK)	(((Ptaeda|PITA_000094784-RA|K	(Ptaeda|PITA_000083386-RA|K	Ptaeda|PITA_000078888-RA|SK))	Ptaeda|PITA_000064607-RA|K)	(Ptaeda|PITA_000008706-RA|SK	(Ptaeda|PITA_000008703-RA|SK	Ptaeda|PITA_000087634-RA|SK))))	Ptaeda|PITA_000000201-RA|SK)	((Pabies|MA_187114g0010|SK	(Ptaeda|PITA_000000200-RA|SK	Pabies|MA_130855g0010|SK))	((Pabies|MA_151075g0010|SK	Pabies|MA_9972323g0010|SK)	Pabies|MA_120345g0010|SK)))	(((Pabies|MA_104214g0010|SK	Ptaeda|PITA_000050018-RA|SK)	(Gbiloba|Gb_07623|SK	Gbiloba|Gb_07622|SK))	((Gbiloba|Gb_01710|K	(((((((Pabies|MA_5277138g0010|K	(Pabies|MA_4978040g0010|K	(((Pabies|MA_107783g0020|K	Pabies|MA_45025g0010|K)	(Pabies|MA_10430236g0010|K	Pabies|MA_43017g0010|K))	(Pabies|MA_144878g0010|K	Pabies|MA_17462g0010|K))))	Pabies|MA_816406g0020|K)	(Pabies|MA_95995g0010|K	((Pabies|MA_67088g0010|K	Pabies|MA_10428426g0010|K)	Pabies|MA_9646507g0010|K)))	(Pabies|MA_10257300g0010|K	Pabies|MA_277039g0010|K))	((Gbiloba|Gb_34185|K	Dcarota|DCAR_024077|K)	((((Tpratense|Tp57577_TGAC_v2_mRNA36424|YK	Mtruncatula|Medtr6g084640.1|YK)	(Acoerulea|Aqcoe5G186200.1|YK	((Gbiloba|Gb_34999|K	(Tpratense|Tp57577_TGAC_v2_mRNA13232|K	(Mtruncatula|Medtr8g106140.1|K	(Gmax|Glyma.08G048900.1|YK	Pvulgaris|Phvul.002G324800.1|YK))))	((Crubella|Carubv10018039m|K
(((Gmax|Glyma.05G216000.1|K	((Spurpurea|SapurV1A.0237s0260.1|K	Ptrichocarpa|Potri.003G138700.1|K)	Rcommunis|30190.m010817|K))	((((((Ptrichocarpa|Potri.013G062200.1|K	(Ptrichocarpa|Potri.013G062400.1|KS	Ptrichocarpa|Potri.013G062300.1|K))	(Ptrichocarpa|Potri.013G062100.1|K	(Spurpurea|SapurV1A.0564s0010.1|K	((Spurpurea|SapurV1A.2014s0020.1|K	Spurpurea|SapurV1A.2659s0010.1|K)	(Spurpurea|SapurV1A.2014s0030.1|K	Spurpurea|SapurV1A.0732s0100.1|K)))))	(Zmays|GRMZM2G169372_T01|KS	Spolyrhiza|Spipo3G0086100|K))	(((((Mguttatus|Migut.L01868.1|KS	Mguttatus|Migut.J00768.1|KS)	(((Osativa|LOC_Os03g45280.1|KS	(Bdistachyon|Bradi1g13330.1|KS	Bstacei|Brast02G251900.1|KS))	((Sbicolor|Sobic.001G149500.1|KS	(ZmaysPH207|Zm00008a019720_T01|KS	Zmays|GRMZM2G448511_T01|KS))	(((Csativus|Cucsa.338040.1|KS	Atrichopoda|evm_27.model.AmTr_v1.0_scaffold00004.97|KS)	ZmaysPH207|Zm00008a004788_T01|KS)	(Phallii|Pahal.I02369.1|KS	(((Macuminata|GSMUA_Achr4T21460_001|KS	(Sitalica|Seita.9G151800.1|KS	Sviridis|Sevir.9G150500.1|KS))	(Pvirgatum|Pavir.J31267.1|KS	Pvirgatum|Pavir.Ia01114.1|KS))	Pvirgatum|Pavir.Ib04153.1|KS)))))	Mesculenta|Manes.09G138100.1|KS))	((Dcarota|DCAR_016753|SK	((Kfedtschenkoi|Kaladp0098s0091.1|KS	(Klaxiflora|Kalax.0126s0002.1|KS	Klaxiflora|Kalax.0724s0004.1|KS))	(Klaxiflora|Kalax.1075s0007.1|KS	(Kfedtschenkoi|Kaladp0911s0009.1|KS	Klaxiflora|Kalax.0178s0028.1|KS))))	(Zmarina|Zosma440g00040.1|KS	(Boleraceacapitata|Bol042507|KS	((Csinensis|orange1.1g036567m|K	Esalsugineum|Thhalv10023775m|KS)	((Acoerulea|Aqcoe2G065100.1|KS	(Mtruncatula|Medtr6g027810.1|KS	Tpratense|Tp57577_TGAC_v2_mRNA30898|KS))	((Bstricta|Bostr.13404s0009.1|KS	Alyrata|AL1G64750.t1|KS)
(((Gmax|Glyma.05G216000.1|K	((Spurpurea|SapurV1A.0237s0260.1|K	Ptrichocarpa|Potri.003G138700.1|K)	Rcommunis|30190.m010817|K))	((((((((Bstricta|Bostr.25542s0027.1|SK	(Cgrandiflora|Cagra.1383s0028.1|SK	Crubella|Carubv10005866m|SK))	Esalsugineum|Thhalv10026303m|SK)	((BrapaFPsc|Brara.H00486.1|SK	Boleraceacapitata|Bol033430|K)	(Ahalleri|Araha.12526s0002.1|K	(Alyrata|AL7G10280.t1|SK	Athaliana|AT4G38410.1|SK))))	(((Lusitatissimum|Lus10022643|SK	Lusitatissimum|Lus10003340|SK)	(((((((((Dcarota|DCAR_021479|SK	(((Cgrandiflora|Cagra.2007s0059.1|SK	Alyrata|AL8G45130.t1|YSK)	((Esalsugineum|Thhalv10004906m|YSK	((Boleraceacapitata|Bol019288|YSK	BrapaFPsc|Brara.I00913.1|YSK)	BrapaFPsc|Brara.B03992.1|YSK))	((Crubella|Carubv10027206m|YSK	Ahalleri|Araha.1084s0018.1|YSK)	(Bstricta|Bostr.0568s0050.1|YSK	Athaliana|AT5G66400.1|YSK))))	(((Crubella|Carubv10018719m|YSK	Cgrandiflora|Cagra.0926s0063.1|YSK)	(Athaliana|AT3G50980.1|YSK	((((Crubella|Carubv10018039m|K	Cgrandiflora|Cagra.0926s0062.1|K)	((Bstricta|Bostr.6864s0147.1|K	Alyrata|AL5G31390.t1|K)	(Alyrata|AL5G31370.t1|K	Athaliana|AT3G50970.1|K)))	Ahalleri|Araha.41700s0001.1|K)	(Bstricta|Bostr.6864s0146.1|YSK	Alyrata|AL5G31400.t1|SK))))	(BrapaFPsc|Brara.I03437.1|YSK	Esalsugineum|Thhalv10010821m|YSK))))	(Dcarota|DCAR_017311|YSK	(Egrandis|Eucgr.I02395.1|YSK	Egrandis|Eucgr.I02392.1|YSK)))	((Fvesca|mrna14940.1-v1.0-hybrid|YSK	Fvesca|mrna14938.1-v1.0-hybrid|YSK)	(((Bdistachyon|Bradi4g19525.1|YSK	Bstacei|Brast05G075400.1|YSK)	(((((Bdistachyon|Bradi1g37410.1|YSK	(((Sitalica|Seita.5G166200.1|YSK	Sitalica|Seita.5G166300.1|YSK)
(((Gmax|Glyma.05G216000.1|K	((Spurpurea|SapurV1A.0237s0260.1|K	Ptrichocarpa|Potri.003G138700.1|K)	Rcommunis|30190.m010817|K))	((((((((((Ahalleri|Araha.12526s0002.1|K	(Alyrata|AL7G10280.t1|SK	Athaliana|AT4G38410.1|SK))	(Bstricta|Bostr.25542s0027.1|SK	(Cgrandiflora|Cagra.1383s0028.1|SK	Crubella|Carubv10005866m|SK)))	Esalsugineum|Thhalv10026303m|SK)	(BrapaFPsc|Brara.H00486.1|SK	Boleraceacapitata|Bol033430|K))	((Dcarota|DCAR_024077|K	((((Gmax|Glyma.07G090400.1|YK	(Pvulgaris|Phvul.004G158800.1|YK	Gmax|Glyma.09G185500.1|YK))	(((Tpratense|Tp57577_TGAC_v2_mRNA13232|K	Mtruncatula|Medtr8g106140.1|K)	(Gmax|Glyma.08G048900.1|YK	Pvulgaris|Phvul.002G324800.1|YK))	(Acoerulea|Aqcoe5G186200.1|YK	(Tpratense|Tp57577_TGAC_v2_mRNA36424|YK	Mtruncatula|Medtr6g084640.1|YK))))	((((Csinensis|orange1.1g046026m|YSK	Cclementina|Ciclev10026675m|YSK)	Csinensis|orange1.1g042612m|YSK)	(Stuberosum|PGSC0003DMT400009070|YSK	Slycopersicum|Solyc02g084840.2.1|YSK))	((((Tcacao|Thecc1EG000300t1|YSK	Graimondii|Gorai.007G199900.1|YSK)	(Rcommunis|29634.m002070|YSK	(Csativus|Cucsa.106380.1|YSK	(Rcommunis|29634.m002071|YSK	Mesculenta|Manes.02G098200.1|YSK))))	((Ahypochondriacus|AHYPO_003168-RA|YSK	(Dcarota|DCAR_017311|YSK	Dcarota|DCAR_017310|YSK))	(((((Cpapaya|evm.model.supercontig_6.176|YSK	Ppersica|Prupe.7G161200.1|YSK)	(Mdomestica|MDP0000698024|YSK	Mdomestica|MDP0000868045|SK))	(Fvesca|mrna14934.1-v1.0-hybrid|YSK	Fvesca|mrna14935.1-v1.0-hybrid|K))	(Fvesca|mrna14940.1-v1.0-hybrid|YSK	(Ppersica|Prupe.7G161100.1|YK	Fvesca|mrna14938.1-v1.0-hybrid|YSK)))	((Macuminata|GSMUA_Achr4T11310_001|SK	((((Vvinifera|GSVIVT01018878001|YSK	(Gbiloba|Gb_34999|K
(Tcacao|Thecc1EG016429t1|K	(((Gmax|Glyma.05G216000.1|K	((Spurpurea|SapurV1A.0237s0260.1|K	Ptrichocarpa|Potri.003G138700.1|K)	Rcommunis|30190.m010817|K))	((Zmays|GRMZM2G169372_T01|KS	(((Csinensis|orange1.1g036567m|K	(Spolyrhiza|Spipo3G0086100|K	((((Atrichopoda|evm_27.model.AmTr_v1.0_scaffold00004.97|KS	(((ZmaysPH207|Zm00008a004788_T01|KS	(Phallii|Pahal.I02369.1|KS	((Mguttatus|Migut.J00768.1|KS	(((Sitalica|Seita.9G151800.1|KS	Sviridis|Sevir.9G150500.1|KS)	(Bdistachyon|Bradi1g13330.1|KS	Bstacei|Brast02G251900.1|KS))	(Pvirgatum|Pavir.J31267.1|KS	Pvirgatum|Pavir.Ia01114.1|KS)))	Pvirgatum|Pavir.Ib04153.1|KS)))	Osativa|LOC_Os03g45280.1|KS)	(Sbicolor|Sobic.001G149500.1|KS	(Csativus|Cucsa.338040.1|KS	(Dcarota|DCAR_016964|KS	(ZmaysPH207|Zm00008a019720_T01|KS	Zmays|GRMZM2G448511_T01|KS))))))	((Mtruncatula|Medtr6g027810.1|KS	Tpratense|Tp57577_TGAC_v2_mRNA30898|KS)	Mesculenta|Manes.09G138100.1|KS))	((Zmarina|Zosma440g00040.1|KS	Macuminata|GSMUA_Achr4T21460_001|KS)	(((Klaxiflora|Kalax.0724s0004.1|KS	Klaxiflora|Kalax.0126s0002.1|KS)	Kfedtschenkoi|Kaladp0098s0091.1|KS)	(Klaxiflora|Kalax.1075s0007.1|KS	(Kfedtschenkoi|Kaladp0911s0009.1|KS	Klaxiflora|Kalax.0178s0028.1|KS)))))	(((Lusitatissimum|Lus10020271|KS	Macuminata|GSMUA_Achr4T22680_001|K)	(Boleraceacapitata|Bol042507|KS	(((Bstricta|Bostr.13404s0009.1|KS	Alyrata|AL1G64750.t1|KS)	(Athaliana|AT1G54410.1|KS	(BrapaFPsc|Brara.C04012.1|KS	(Crubella|Carubv10021201m|KS	Cgrandiflora|Cagra.27207s0001.1|KS))))	Esalsugineum|Thhalv10023775m|KS)))	(((Dcarota|DCAR_013481|KS	Mguttatus|Migut.L01868.1|KS)	((Pvulgaris|Phvul.004G051100.1|KS	Gmax|Glyma.17G187600.1|KS)
(((((Gbiloba|Gb_13997|K	(Dcarota|DCAR_016964|KS	((((Bstricta|Bostr.13404s0009.1|KS	Alyrata|AL1G64750.t1|KS)	(Athaliana|AT1G54410.1|KS	(BrapaFPsc|Brara.C04012.1|KS	(Crubella|Carubv10021201m|KS	Cgrandiflora|Cagra.27207s0001.1|KS))))	(Esalsugineum|Thhalv10023775m|KS	Boleraceacapitata|Bol042507|KS))	(((((Dcarota|DCAR_013481|KS	(Osativa|LOC_Os03g45280.1|KS	((Sbicolor|Sobic.001G149500.1|KS	(ZmaysPH207|Zm00008a019720_T01|KS	Zmays|GRMZM2G448511_T01|KS))	(ZmaysPH207|Zm00008a004788_T01|KS	(Phallii|Pahal.I02369.1|KS	((((Sitalica|Seita.9G151800.1|KS	Sviridis|Sevir.9G150500.1|KS)	((Mguttatus|Migut.J00768.1|KS	Bdistachyon|Bradi1g13330.1|KS)	Bstacei|Brast02G251900.1|KS))	(Pvirgatum|Pavir.J31267.1|KS	Pvirgatum|Pavir.Ia01114.1|KS))	Pvirgatum|Pavir.Ib04153.1|KS))))))	(Atrichopoda|evm_27.model.AmTr_v1.0_scaffold00004.97|KS	Csativus|Cucsa.338040.1|KS))	Mesculenta|Manes.09G138100.1|KS)	((((((Rcommunis|30072.m000963|KS	Tcacao|Thecc1EG025860t1|KS)	(((Mtruncatula|Medtr6g027810.1|KS	Tpratense|Tp57577_TGAC_v2_mRNA30898|KS)	(Mtruncatula|Medtr7g086340.1|KS	Mesculenta|Manes.08G154500.1|KS))	Acoerulea|Aqcoe2G065100.1|KS))	Spurpurea|SapurV1A.0564s0030.1|KS)	Pvulgaris|Phvul.001G114100.2|KS)	((Mguttatus|Migut.L01868.1|KS	(Gmax|Glyma.19G114700.1|KS	Gmax|Glyma.16G037900.1|KS))	((Pvulgaris|Phvul.004G051100.1|KS	Gmax|Glyma.17G187600.1|KS)	Gmax|Glyma.16G038000.1|KS)))	((Cpapaya|evm.model.supercontig_161.14|KS	(Zmarina|Zosma440g00040.1|KS	Macuminata|GSMUA_Achr4T21460_001|KS))	(((Klaxiflora|Kalax.0724s0004.1|KS	Klaxiflora|Kalax.0126s0002.1|KS)	Kfedtschenkoi|Kaladp0098s0091.1|KS)	(Klaxiflora|Kalax.1075s0007.1|KS
(((Gmax|Glyma.05G216000.1|K	((Spurpurea|SapurV1A.0237s0260.1|K	Ptrichocarpa|Potri.003G138700.1|K)	Rcommunis|30190.m010817|K))	((Zmays|GRMZM2G169372_T01|KS	((Ppersica|Prupe.8G173200.1|SK	Fvesca|mrna17179.1-v1.0-hybrid|SK)	(((((Ptaeda|PITA_000008704-RA|SK	(Esalsugineum|Thhalv10026303m|SK	(((Ahalleri|Araha.12526s0002.1|K	(Alyrata|AL7G10280.t1|SK	Athaliana|AT4G38410.1|SK))	Bstricta|Bostr.25542s0027.1|SK)	(Cgrandiflora|Cagra.1383s0028.1|SK	Crubella|Carubv10005866m|SK))))	((Acoerulea|Aqcoe5G125200.1|K	BrapaFPsc|Brara.H00486.1|SK)	Boleraceacapitata|Bol033430|K))	(Gbiloba|Gb_01710|K	Gbiloba|Gb_34185|K))	(((Lusitatissimum|Lus10022643|SK	Lusitatissimum|Lus10003340|SK)	(((((Lusitatissimum|Lus10025983|YSK	Lusitatissimum|Lus10014280|YSK)	(((((Acomosus|Aco021124.1|SK	Fvesca|mrna14934.1-v1.0-hybrid|YSK)	Fvesca|mrna14935.1-v1.0-hybrid|K)	((((Ahypochondriacus|AHYPO_004102-RA|YSK	(Csinensis|orange1.1g028210m|YSK	Cclementina|Ciclev10029285m|YSK))	(((Mesculenta|Manes.S051900.1|YSK	Mesculenta|Manes.11G091500.1|YSK)	Rcommunis|30131.m007082|YSK)	((Cpapaya|evm.model.supercontig_106.3|YSK	(Ptrichocarpa|Potri.009G120100.1|YSK	((Spurpurea|SapurV1A.5492s0010.1|YK	Spurpurea|SapurV1A.0432s0100.1|YK)	Ptrichocarpa|Potri.004G158500.1|YK)))	(Graimondii|Gorai.005G245900.1|YSK	(Tcacao|Thecc1EG006835t1|YSK	(Graimondii|Gorai.012G154800.1|YSK	Graimondii|Gorai.008G030800.1|YSK))))))	Vvinifera|GSVIVT01023824001|SK)	((((((((Esalsugineum|Thhalv10000340m|YSK	(Boleraceacapitata|Bol045867|YSK	BrapaFPsc|Brara.I04639.1|YSK))	(Bstricta|Bostr.5022s0083.1|YSK	(Athaliana|AT2G21490.1|YSK	(Crubella|Carubv10025232m|YSK	(Ahalleri|Araha.12988s0001.1|YSK
((((Rcommunis|30190.m010817|K	(Ptrichocarpa|Potri.003G138700.1|K	Spurpurea|SapurV1A.0237s0260.1|K))	Gmax|Glyma.05G216000.1|K)	((((Esalsugineum|Thhalv10010821m|YSK	BrapaFPsc|Brara.I03437.1|YSK)	((Cgrandiflora|Cagra.0926s0063.1|YSK	Crubella|Carubv10018719m|YSK)	((Ahalleri|Araha.41700s0001.1|K	(Bstricta|Bostr.6864s0146.1|YSK	Alyrata|AL5G31400.t1|SK))	Athaliana|AT3G50980.1|YSK)))	((Crubella|Carubv10018039m|K	Cgrandiflora|Cagra.0926s0062.1|K)	(Alyrata|AL5G31370.t1|K	((Athaliana|AT3G50970.1|K	(Alyrata|AL5G31390.t1|K	Bstricta|Bostr.6864s0147.1|K))	(Tpratense|Tp57577_TGAC_v2_mRNA13232|K	((Pvulgaris|Phvul.002G324800.1|YK	Gmax|Glyma.08G048900.1|YK)	Mtruncatula|Medtr8g106140.1|K))))))	(((BrapaFPsc|Brara.B03992.1|YSK	(BrapaFPsc|Brara.I00913.1|YSK	Boleraceacapitata|Bol019288|YSK))	(((Alyrata|AL8G45130.t1|YSK	Cgrandiflora|Cagra.2007s0059.1|SK)	(Crubella|Carubv10027206m|YSK	(Ahalleri|Araha.1084s0018.1|YSK	(Bstricta|Bostr.0568s0050.1|YSK	Athaliana|AT5G66400.1|YSK))))	Esalsugineum|Thhalv10004906m|YSK))	((Dcarota|DCAR_028967|YSK	Dcarota|DCAR_021479|SK)	((((((((((((Pabies|MA_277039g0010|K	Gbiloba|Gb_13997|K)	(((Pabies|MA_95995g0010|K	(Pabies|MA_10428426g0010|K	(Pabies|MA_9646507g0010|K	Pabies|MA_67088g0010|K)))	Pabies|MA_816406g0020|K)	(((Pabies|MA_144878g0010|K	Pabies|MA_17462g0010|K)	((Pabies|MA_43017g0010|K	Pabies|MA_10430236g0010|K)	(Pabies|MA_107783g0020|K	Pabies|MA_45025g0010|K)))	(Pabies|MA_5277138g0010|K	Pabies|MA_4978040g0010|K))))	Pabies|MA_10257300g0010|K)
((((Rcommunis|30190.m010817|K	(Ptrichocarpa|Potri.003G138700.1|K	Spurpurea|SapurV1A.0237s0260.1|K))	Gmax|Glyma.05G216000.1|K)	((((Bstricta|Bostr.6864s0146.1|YSK	Alyrata|AL5G31400.t1|SK)	(Athaliana|AT3G50980.1|YSK	(Cgrandiflora|Cagra.0926s0063.1|YSK	Crubella|Carubv10018719m|YSK)))	(((Crubella|Carubv10018039m|K	Cgrandiflora|Cagra.0926s0062.1|K)	((Athaliana|AT3G50970.1|K	Alyrata|AL5G31370.t1|K)	(Alyrata|AL5G31390.t1|K	Bstricta|Bostr.6864s0147.1|K)))	Ahalleri|Araha.41700s0001.1|K))	(((((Alyrata|AL8G45130.t1|YSK	Cgrandiflora|Cagra.2007s0059.1|SK)	((Bstricta|Bostr.0568s0050.1|YSK	Athaliana|AT5G66400.1|YSK)	(Crubella|Carubv10027206m|YSK	Ahalleri|Araha.1084s0018.1|YSK)))	(Esalsugineum|Thhalv10004906m|YSK	(BrapaFPsc|Brara.B03992.1|YSK	(BrapaFPsc|Brara.I00913.1|YSK	Boleraceacapitata|Bol019288|YSK))))	((((((Mdomestica|MDP0000689622|K	(((((Pabies|MA_95995g0010|K	(Pabies|MA_10428426g0010|K	Pabies|MA_67088g0010|K))	((Pabies|MA_277039g0010|K	(Pabies|MA_9646507g0010|K	Pabies|MA_816406g0020|K))	(Pabies|MA_4978040g0010|K	((Pabies|MA_43017g0010|K	Pabies|MA_10430236g0010|K)	((Pabies|MA_144878g0010|K	Pabies|MA_17462g0010|K)	(Pabies|MA_107783g0020|K	Pabies|MA_45025g0010|K))))))	Pabies|MA_10257300g0010|K)	(Mdomestica|MDP0000595271|K	Mdomestica|MDP0000595270|K))	((Pabies|MA_5277138g0010|K	Gbiloba|Gb_13997|K)	Ppersica|Prupe.7G161000.1|YK)))	Mdomestica|MDP0000698024|YSK)	(Vvinifera|GSVIVT01018878001|YSK	(Fvesca|mrna14935.1-v1.0-hybrid|K	Fvesca|mrna14934.1-v1.0-hybrid|YSK)))
((((Crubella|Carubv10018039m|K	Cgrandiflora|Cagra.0926s0062.1|K)	((Athaliana|AT3G50970.1|K	Alyrata|AL5G31370.t1|K)	(Alyrata|AL5G31390.t1|K	Bstricta|Bostr.6864s0147.1|K)))	((((Rcommunis|30190.m010817|K	(Ptrichocarpa|Potri.003G138700.1|K	Spurpurea|SapurV1A.0237s0260.1|K))	Gmax|Glyma.05G216000.1|K)	Ahalleri|Araha.41700s0001.1|K)	((((Cgrandiflora|Cagra.0926s0063.1|YSK	Crubella|Carubv10018719m|YSK)	((((Alyrata|AL8G45130.t1|YSK	Cgrandiflora|Cagra.2007s0059.1|SK)	(Ahalleri|Araha.1084s0018.1|YSK	((Bstricta|Bostr.0568s0050.1|YSK	Athaliana|AT5G66400.1|YSK)	Crubella|Carubv10027206m|YSK)))	(Esalsugineum|Thhalv10004906m|YSK	(BrapaFPsc|Brara.B03992.1|YSK	(BrapaFPsc|Brara.I00913.1|YSK	Boleraceacapitata|Bol019288|YSK))))	((((((((Vvinifera|GSVIVT01018878001|YSK	(Klaxiflora|Kalax.0374s0001.1|YSK	(Kfedtschenkoi|Kaladp0040s0543.1|YSK	Klaxiflora|Kalax.0361s0030.1|YSK)))	(Egrandis|Eucgr.I02392.1|YSK	(Gbiloba|Gb_13997|K	Egrandis|Eucgr.I02395.1|YSK)))	((((Bstacei|Brast05G075400.1|YSK	Bdistachyon|Bradi4g19525.1|YSK)	((((Acomosus|Aco021122.1|K	(Sitalica|Seita.8G115100.1|SK	Sviridis|Sevir.8G121000.1|K))	Pvirgatum|Pavir.Cb00662.1|YSK)	(((Sitalica|Seita.8G115200.1|YSK	Sviridis|Sevir.8G121100.1|YSK)	Phallii|Pahal.J00526.1|YSK)	(Sbicolor|Sobic.010G041900.1|YSK	(((ZmaysPH207|Zm00008a031195_T01|YSK	((Zmays|GRMZM2G052364_T01|YSK	(ZmaysPH207|Zm00008a031182_T01|YSK	Zmays|GRMZM2G098750_T01|YSK))	ZmaysPH207|Zm00008a031183_T01|YSK))	ZmaysPH207|Zm00008a033704_T01|YSK)	ZmaysPH207|Zm00008a031179_T01|SK))))	((((Pvirgatum|Pavir.Ea02542.1|YSK	(ZmaysPH207|Zm00008a014047_T01|YSK	(Sitalica|Seita.5G286000.1|YSK
((((Rcommunis|30190.m010817|K	(Ptrichocarpa|Potri.003G138700.1|K	Spurpurea|SapurV1A.0237s0260.1|K))	Gmax|Glyma.05G216000.1|K)	(((((Ppersica|Prupe.7G161000.1|YK	((Acoerulea|Aqcoe5G186200.1|YK	(Mtruncatula|Medtr6g084640.1|YK	Tpratense|Tp57577_TGAC_v2_mRNA36424|YK))	((Pvulgaris|Phvul.004G158800.1|YK	(Gmax|Glyma.09G185500.1|YK	Gmax|Glyma.07G090400.1|YK))	((Pvulgaris|Phvul.002G324800.1|YK	Gmax|Glyma.08G048900.1|YK)	(Mtruncatula|Medtr8g106140.1|K	Tpratense|Tp57577_TGAC_v2_mRNA13232|K)))))	(((((((((Gbiloba|Gb_13997|K	Rcommunis|29634.m002070|YSK)	Rcommunis|29634.m002071|YSK)	((Vvinifera|GSVIVT01018878001|YSK	Csativus|Cucsa.106380.1|YSK)	Mesculenta|Manes.02G098200.1|YSK))	(((Klaxiflora|Kalax.0374s0001.1|YSK	(Kfedtschenkoi|Kaladp0040s0543.1|YSK	Klaxiflora|Kalax.0361s0030.1|YSK))	((Mdomestica|MDP0000689622|K	Mdomestica|MDP0000698024|YSK)	(Mdomestica|MDP0000868045|SK	(Ppersica|Prupe.7G161200.1|YSK	Cpapaya|evm.model.supercontig_6.176|YSK))))	((Egrandis|Eucgr.I02392.1|YSK	Egrandis|Eucgr.I02395.1|YSK)	(Macuminata|GSMUA_Achr4T11310_001|SK	((((Acomosus|Aco021122.1|K	(Bstacei|Brast05G075400.1|YSK	Bdistachyon|Bradi4g19525.1|YSK))	((((Sitalica|Seita.8G115100.1|SK	Sviridis|Sevir.8G121000.1|K)	Pvirgatum|Pavir.Cb00662.1|YSK)	(((Sitalica|Seita.8G115200.1|YSK	Sviridis|Sevir.8G121100.1|YSK)	Phallii|Pahal.J00526.1|YSK)	(Sbicolor|Sobic.010G041900.1|YSK	(((ZmaysPH207|Zm00008a031195_T01|YSK	((Zmays|GRMZM2G052364_T01|YSK	(ZmaysPH207|Zm00008a031182_T01|YSK	Zmays|GRMZM2G098750_T01|YSK))	ZmaysPH207|Zm00008a031183_T01|YSK))	ZmaysPH207|Zm00008a033704_T01|YSK)	ZmaysPH207|Zm00008a031179_T01|SK))))	((((Pvirgatum|Pavir.Ea02542.1|YSK
((((Gbiloba|Gb_07623|SK	Gbiloba|Gb_07622|SK)	(Gbiloba|Gb_07598|SK	Gbiloba|Gb_07599|SK))	((((Ptaeda|PITA_000008703-RA|SK	(Ptaeda|PITA_000087634-RA|SK	(((Ptaeda|PITA_000008705-RA|SK	Ptaeda|PITA_000078888-RA|SK)	(Ptaeda|PITA_000083386-RA|K	Ptaeda|PITA_000064607-RA|K))	Ptaeda|PITA_000008706-RA|SK)))	((Ptaeda|PITA_000000201-RA|SK	Pabies|MA_187114g0010|SK)	((Ptaeda|PITA_000086992-RA|SK	(Pabies|MA_120345g0010|SK	(Pabies|MA_9972323g0010|SK	Pabies|MA_151075g0010|SK)))	((Ptaeda|PITA_000000200-RA|SK	Pabies|MA_130855g0010|SK)	Ptaeda|PITA_000094784-RA|K))))	((Gbiloba|Gb_01710|K	Pabies|MA_86965g0010|SK)	(Ptaeda|PITA_000050018-RA|SK	Pabies|MA_104214g0010|SK)))	(((((((Spurpurea|SapurV1A.2014s0020.1|K	Spurpurea|SapurV1A.2659s0010.1|K)	(Spurpurea|SapurV1A.0732s0100.1|K	Spurpurea|SapurV1A.2014s0030.1|K))	((((Ptrichocarpa|Potri.013G062400.1|KS	Ptrichocarpa|Potri.013G062300.1|K)	Ptrichocarpa|Potri.013G062200.1|K)	((((Mesculenta|Manes.08G154500.1|KS	Mesculenta|Manes.09G138100.1|KS)	(((((((Dcarota|DCAR_013481|KS	Lusitatissimum|Lus10020271|KS)	((BrapaFPsc|Brara.C04012.1|KS	((Cgrandiflora|Cagra.27207s0001.1|KS	Crubella|Carubv10021201m|KS)	((Alyrata|AL1G64750.t1|KS	Bstricta|Bostr.13404s0009.1|KS)	Athaliana|AT1G54410.1|KS)))	(Boleraceacapitata|Bol042507|KS	Esalsugineum|Thhalv10023775m|KS)))	((Sbicolor|Sobic.001G149500.1|KS	(Dcarota|DCAR_016964|KS	(Zmays|GRMZM2G448511_T01|KS	ZmaysPH207|Zm00008a019720_T01|KS)))	((((Atrichopoda|evm_27.model.AmTr_v1.0_scaffold00004.97|KS	Csativus|Cucsa.338040.1|KS)	ZmaysPH207|Zm00008a004788_T01|KS)
(((Gbiloba|Gb_07598|SK	Gbiloba|Gb_07599|SK)	(((Pabies|MA_86965g0010|SK	(((Ptaeda|PITA_000094784-RA|K	(Ptaeda|PITA_000078888-RA|SK	Ptaeda|PITA_000083386-RA|K))	((Ptaeda|PITA_000087634-RA|SK	Ptaeda|PITA_000008703-RA|SK)	Ptaeda|PITA_000008706-RA|SK))	((Ptaeda|PITA_000000201-RA|SK	Pabies|MA_187114g0010|SK)	((((((((Boleraceacapitata|Bol042507|KS	((Alyrata|AL1G64750.t1|KS	Bstricta|Bostr.13404s0009.1|KS)	(Athaliana|AT1G54410.1|KS	(BrapaFPsc|Brara.C04012.1|KS	(Cgrandiflora|Cagra.27207s0001.1|KS	Crubella|Carubv10021201m|KS)))))	Esalsugineum|Thhalv10023775m|KS)	((((Mesculenta|Manes.09G138100.1|KS	((Csativus|Cucsa.338040.1|KS	(Mguttatus|Migut.J00768.1|KS	Atrichopoda|evm_27.model.AmTr_v1.0_scaffold00004.97|KS))	((((Sbicolor|Sobic.001G149500.1|KS	(Zmays|GRMZM2G448511_T01|KS	ZmaysPH207|Zm00008a019720_T01|KS))	ZmaysPH207|Zm00008a004788_T01|KS)	(Phallii|Pahal.I02369.1|KS	(((Pvirgatum|Pavir.J31267.1|KS	Pvirgatum|Pavir.Ia01114.1|KS)	(Sviridis|Sevir.9G150500.1|KS	Sitalica|Seita.9G151800.1|KS))	Pvirgatum|Pavir.Ib04153.1|KS)))	((Bstacei|Brast02G251900.1|KS	Bdistachyon|Bradi1g13330.1|KS)	Osativa|LOC_Os03g45280.1|KS))))	((Zmarina|Zosma440g00040.1|KS	Macuminata|GSMUA_Achr4T21460_001|KS)	(((Kfedtschenkoi|Kaladp0098s0091.1|KS	Klaxiflora|Kalax.0126s0002.1|KS)	Klaxiflora|Kalax.0724s0004.1|KS)	(Kfedtschenkoi|Kaladp0911s0009.1|KS	(Klaxiflora|Kalax.1075s0007.1|KS	Klaxiflora|Kalax.0178s0028.1|KS)))))	(((Dcarota|DCAR_013481|KS	((((Gmax|Glyma.16G037900.1|KS	Gmax|Glyma.19G114700.1|KS)	(Cpapaya|evm.model.supercontig_161.14|KS	Gmax|Glyma.16G038000.1|KS))	((Acoerulea|Aqcoe2G065100.1|KS
(((Dcarota|DCAR_024077|K	((((((Tcacao|Thecc1EG006526t1|K	(Cclementina|Ciclev10029952m|K	Csinensis|orange1.1g038463m|SK))	(Tpratense|Tp57577_TGAC_v2_mRNA33276|SK	Mtruncatula|Medtr3g117290.1|SK))	((((Acoerulea|Aqcoe6G197600.1|SK	(((Graimondii|Gorai.013G180700.1|K	Graimondii|Gorai.002G119600.1|SK)	Ppersica|Prupe.1G356400.1|SK)	((Mdomestica|MDP0000126135|SK	Mdomestica|MDP0000770493|SK)	Mdomestica|MDP0000529003|SK)))	((((Stuberosum|PGSC0003DMT400025812|SK	Slycopersicum|Solyc04g082200.2.1|SK)	((Acomosus|Aco011968.1|SK	((((((Zmays|GRMZM2G373522_T01|SK	Sbicolor|Sobic.004G286600.1|SK)	(((Phallii|Pahal.A02866.1|SK	Sitalica|Seita.1G267200.1|SK)	Pvirgatum|Pavir.Aa00887.1|SK)	Pvirgatum|Pavir.J04551.1|SK))	((ZmaysPH207|Zm00008a016925_T01|SK	(Zmays|GRMZM2G147014_T01|SK	ZmaysPH207|Zm00008a022587_T01|SK))	Sviridis|Sevir.1G271800.1|SK))	(Osativa|LOC_Os02g44870.1|SK	(((Bdistachyon|Bradi3g51200.1|SK	Bstacei|Brast04G110500.1|SK)	Bstacei|Brast09G089800.1|SK)	Bdistachyon|Bradi5g10860.1|SK)))	Spolyrhiza|Spipo1G0074600|K)	Acomosus|Aco021124.1|SK))	((Klaxiflora|Kalax.0457s0006.1|SK	(((Klaxiflora|Kalax.0575s0021.1|SK	Klaxiflora|Kalax.0183s0046.1|SK)	Klaxiflora|Kalax.0772s0013.1|SK)	Kfedtschenkoi|Kaladp0477s0002.1|SK))	Kfedtschenkoi|Kaladp0040s0609.1|SK)))	(((Ppersica|Prupe.8G173200.1|SK	Fvesca|mrna17179.1-v1.0-hybrid|SK)	((Csinensis|orange1.1g026736m|SK	Cclementina|Ciclev10002349m|SK)	Cpapaya|evm.model.supercontig_26.225|SK))	(((Zmarina|Zosma103g00290.1|SK	((Ptrichocarpa|Potri.002G013200.1|K	Spurpurea|SapurV1A.0016s0910.1|K)	Ptrichocarpa|Potri.005G248100.1|SK))	(Spurpurea|SapurV1A.0573s0050.1|SK	Spurpurea|SapurV1A.5414s0010.1|SK))
((Dcarota|DCAR_016753|SK	(((((((Acoerulea|Aqcoe2G065100.1|KS	Mtruncatula|Medtr7g086340.1|KS)	((Mtruncatula|Medtr6g027810.1|KS	Tpratense|Tp57577_TGAC_v2_mRNA30898|KS)	Mesculenta|Manes.08G154500.1|KS))	(Tcacao|Thecc1EG025860t1|KS	((((Spolyrhiza|Spipo3G0086100|K	Dcarota|DCAR_016964|KS)	((Pvulgaris|Phvul.004G051100.1|KS	Gmax|Glyma.17G187600.1|KS)	Gmax|Glyma.16G038000.1|KS))	(Gmax|Glyma.16G037900.1|KS	Gmax|Glyma.19G114700.1|KS))	(Pvulgaris|Phvul.001G114100.2|KS	Spurpurea|SapurV1A.0564s0030.1|KS))))	Rcommunis|30072.m000963|KS)	((((Mesculenta|Manes.09G138100.1|KS	(Csativus|Cucsa.338040.1|KS	(((Macuminata|GSMUA_Achr4T22680_001|K	(Dcarota|DCAR_013481|KS	Atrichopoda|evm_27.model.AmTr_v1.0_scaffold00004.97|KS))	((Bdistachyon|Bradi1g13330.1|KS	(Osativa|LOC_Os03g45280.1|KS	ZmaysPH207|Zm00008a004788_T01|KS))	((Sbicolor|Sobic.001G149500.1|KS	(Zmays|GRMZM2G448511_T01|KS	ZmaysPH207|Zm00008a019720_T01|KS))	(((Pvirgatum|Pavir.J31267.1|KS	Pvirgatum|Pavir.Ia01114.1|KS)	(Bstacei|Brast02G251900.1|KS	(Sviridis|Sevir.9G150500.1|KS	Sitalica|Seita.9G151800.1|KS)))	(Pvirgatum|Pavir.Ib04153.1|KS	Phallii|Pahal.I02369.1|KS)))))	Mguttatus|Migut.J00768.1|KS)))	((Kfedtschenkoi|Kaladp0911s0009.1|KS	(Klaxiflora|Kalax.1075s0007.1|KS	Klaxiflora|Kalax.0178s0028.1|KS))	(Kfedtschenkoi|Kaladp0098s0091.1|KS	(Klaxiflora|Kalax.0724s0004.1|KS	Klaxiflora|Kalax.0126s0002.1|KS))))	(((Mguttatus|Migut.L01868.1|KS	Zmarina|Zosma440g00040.1|KS)	Macuminata|GSMUA_Achr4T21460_001|KS)	Cpapaya|evm.model.supercontig_161.14|KS))	((Athaliana|AT1G54410.1|KS	((BrapaFPsc|Brara.C04012.1|KS	(Cgrandiflora|Cagra.27207s0001.1|KS	Crubella|Carubv10021201m|KS))
(((Pabies|MA_4978040g0010|K	((Pabies|MA_45025g0010|K	Pabies|MA_107783g0020|K)	(Pabies|MA_10430236g0010|K	((Pabies|MA_816406g0020|K	Pabies|MA_43017g0010|K)	(Pabies|MA_144878g0010|K	Pabies|MA_17462g0010|K)))))	((((((Acoerulea|Aqcoe5G125200.1|K	Gbiloba|Gb_34185|K)	((((((Cclementina|Ciclev10029952m|K	Csinensis|orange1.1g038463m|SK)	(Ppersica|Prupe.8G173200.1|SK	Fvesca|mrna17179.1-v1.0-hybrid|SK))	(((Boleraceacapitata|Bol033430|K	BrapaFPsc|Brara.H00486.1|SK)	(((Ahalleri|Araha.12526s0002.1|K	(Alyrata|AL7G10280.t1|SK	Athaliana|AT4G38410.1|SK))	((Cgrandiflora|Cagra.1383s0028.1|SK	Crubella|Carubv10005866m|SK)	Bstricta|Bostr.25542s0027.1|SK))	(Esalsugineum|Thhalv10026303m|SK	Ptaeda|PITA_000008704-RA|SK)))	Dcarota|DCAR_024077|K))	(Ahypochondriacus|AHYPO_003625-RA|K	((((Pvulgaris|Phvul.004G051100.1|KS	(Gbiloba|Gb_13997|K	Pabies|MA_5277138g0010|K))	(Pabies|MA_277039g0010|K	Dcarota|DCAR_016753|SK))	(((BrapaFPsc|Brara.C04012.1|KS	((Cgrandiflora|Cagra.27207s0001.1|KS	Crubella|Carubv10021201m|KS)	(((Esalsugineum|Thhalv10023775m|KS	Boleraceacapitata|Bol042507|KS)	(Alyrata|AL1G64750.t1|KS	Bstricta|Bostr.13404s0009.1|KS))	Athaliana|AT1G54410.1|KS)))	(((((Mguttatus|Migut.L01868.1|KS	((Mesculenta|Manes.08G154500.1|KS	Tcacao|Thecc1EG025860t1|KS)	(((Gmax|Glyma.17G187600.1|KS	(Mtruncatula|Medtr6g027810.1|KS	Tpratense|Tp57577_TGAC_v2_mRNA30898|KS))	Rcommunis|30072.m000963|KS)	Dcarota|DCAR_013481|KS)))	((Gmax|Glyma.16G037900.1|KS	(Pvulgaris|Phvul.001G114100.2|KS	(Mtruncatula|Medtr7g086340.1|KS
(Mesculenta|Manes.01G047100.1|K	(Tcacao|Thecc1EG016429t1|K	(((Zmays|GRMZM2G169372_T01|KS	((((Spurpurea|SapurV1A.2014s0020.1|K	Spurpurea|SapurV1A.2659s0010.1|K)	(Spurpurea|SapurV1A.0732s0100.1|K	Spurpurea|SapurV1A.2014s0030.1|K))	(Spurpurea|SapurV1A.0564s0010.1|K	(((Ptrichocarpa|Potri.013G062400.1|KS	Ptrichocarpa|Potri.013G062300.1|K)	Ptrichocarpa|Potri.013G062200.1|K)	Ptrichocarpa|Potri.013G062100.1|K)))	(Pvulgaris|Phvul.004G051100.1|KS	Csinensis|orange1.1g036567m|K)))	((((Mesculenta|Manes.08G154500.1|KS	((Mtruncatula|Medtr6g027810.1|KS	Tpratense|Tp57577_TGAC_v2_mRNA30898|KS)	(Atrichopoda|evm_27.model.AmTr_v1.0_scaffold00004.97|KS	Acoerulea|Aqcoe2G065100.1|KS)))	((Esalsugineum|Thhalv10023775m|KS	Boleraceacapitata|Bol042507|KS)	(BrapaFPsc|Brara.C04012.1|KS	((Cgrandiflora|Cagra.27207s0001.1|KS	Crubella|Carubv10021201m|KS)	((Alyrata|AL1G64750.t1|KS	Bstricta|Bostr.13404s0009.1|KS)	Athaliana|AT1G54410.1|KS)))))	(((((Gmax|Glyma.17G187600.1|KS	((((Mtruncatula|Medtr7g086340.1|KS	Pvulgaris|Phvul.001G114100.2|KS)	Gmax|Glyma.16G037900.1|KS)	Gmax|Glyma.19G114700.1|KS)	(Cpapaya|evm.model.supercontig_161.14|KS	Gmax|Glyma.16G038000.1|KS)))	((((((Spolyrhiza|Spipo3G0086100|K	Dcarota|DCAR_016964|KS)	Macuminata|GSMUA_Achr4T22680_001|K)	Mguttatus|Migut.J00768.1|KS)	((Bdistachyon|Bradi1g13330.1|KS	(Zmarina|Zosma440g00040.1|KS	Macuminata|GSMUA_Achr4T21460_001|KS))	((Sbicolor|Sobic.001G149500.1|KS	(Zmays|GRMZM2G448511_T01|KS	ZmaysPH207|Zm00008a019720_T01|KS))	((((Pvirgatum|Pavir.Ib04153.1|KS	Pvirgatum|Pavir.J31267.1|KS)	Pvirgatum|Pavir.Ia01114.1|KS)	(Bstacei|Brast02G251900.1|KS	(Sviridis|Sevir.9G150500.1|KS	Sitalica|Seita.9G151800.1|KS)))
(((Mdomestica|MDP0000595271|K	((Ppersica|Prupe.7G161100.1|YK	(((Csativus|Cucsa.106380.1|YSK	(((((Csinensis|orange1.1g042612m|YSK	(Cclementina|Ciclev10026675m|YSK	Csinensis|orange1.1g046026m|YSK))	((Cpapaya|evm.model.supercontig_6.176|YSK	Ppersica|Prupe.7G161200.1|YSK)	Mdomestica|MDP0000868045|SK))	(Ahypochondriacus|AHYPO_003168-RA|YSK	Ahypochondriacus|AHYPO_015880-RA|YK))	(Ppersica|Prupe.7G161000.1|YK	(Mdomestica|MDP0000689622|K	(Acomosus|Aco021124.1|SK	Mdomestica|MDP0000698024|YSK))))	((((Mesculenta|Manes.02G098200.1|YSK	(Rcommunis|29634.m002070|YSK	Rcommunis|29634.m002071|YSK))	(Slycopersicum|Solyc02g084840.2.1|YSK	Stuberosum|PGSC0003DMT400009070|YSK))	((Macuminata|GSMUA_Achr4T11310_001|SK	((Egrandis|Eucgr.I02395.1|YSK	Egrandis|Eucgr.I02392.1|YSK)	(Vvinifera|GSVIVT01018878001|YSK	(Klaxiflora|Kalax.0374s0001.1|YSK	(Klaxiflora|Kalax.0361s0030.1|YSK	Kfedtschenkoi|Kaladp0040s0543.1|YSK)))))	(Egrandis|Eucgr.J02380.1|YSK	((Acomosus|Aco016518.1|YSK	Acomosus|Aco016516.1|SK)	((((Dcarota|DCAR_024077|K	(Dcarota|DCAR_021479|SK	Acomosus|Aco021122.1|K))	Bdistachyon|Bradi4g19525.1|YSK)	((((Sitalica|Seita.8G115100.1|SK	Sviridis|Sevir.8G121000.1|K)	Pvirgatum|Pavir.Cb00662.1|YSK)	(((Sviridis|Sevir.8G121100.1|YSK	Sitalica|Seita.8G115200.1|YSK)	Phallii|Pahal.J00526.1|YSK)	(Sbicolor|Sobic.010G041900.1|YSK	(ZmaysPH207|Zm00008a031179_T01|SK	(ZmaysPH207|Zm00008a033704_T01|YSK	((ZmaysPH207|Zm00008a031183_T01|YSK	(Zmays|GRMZM2G052364_T01|YSK	(ZmaysPH207|Zm00008a031182_T01|YSK	Zmays|GRMZM2G098750_T01|YSK)))	ZmaysPH207|Zm00008a031195_T01|YSK))))))	((((Bstacei|Brast01G171900.1|YSK	Bdistachyon|Bradi2g47575.1|YSK)
(((Gmax|Glyma.05G216000.1|K	(Rcommunis|30190.m010817|K	(Ptrichocarpa|Potri.003G138700.1|K	Spurpurea|SapurV1A.0237s0260.1|K)))	((((((Lusitatissimum|Lus10021240|SK	Lusitatissimum|Lus10005652|SK)	(Lusitatissimum|Lus10034568|SK	Lusitatissimum|Lus10021827|SK))	(((((((Boleraceacapitata|Bol026959|SK	BrapaFPsc|Brara.F01455.1|SK)	Esalsugineum|Thhalv10008313m|SK)	((((Athaliana|AT1G20440.1|SK	(Ahalleri|Araha.9031s0001.1|SK	Alyrata|AL1G33370.t1|SK))	((Cgrandiflora|Cagra.25489s0001.1|SK	Crubella|Carubv10010040m|SK)	Bstricta|Bostr.7128s0640.1|SK))	Esalsugineum|Thhalv10008706m|SK)	((Cgrandiflora|Cagra.25489s0002.1|SK	(Crubella|Carubv10010037m|SK	Bstricta|Bostr.7128s0641.1|SK))	(Athaliana|AT1G20450.1|SK	(Ahalleri|Araha.23419s0001.1|SK	Alyrata|AL1G33380.t1|SK)))))	BrapaFPsc|Brara.G01101.1|SK)	(((Boleraceacapitata|Bol039256|SK	BrapaFPsc|Brara.B02255.1|SK)	(Bstricta|Bostr.20129s0054.1|SK	(((Ahalleri|Araha.3199s0027.1|SK	(Athaliana|AT1G76180.1|SK	Alyrata|AL2G36240.t1|SK))	Cgrandiflora|Cagra.0799s0088.1|SK)	Crubella|Carubv10020984m|SK)))	(((Esalsugineum|Thhalv10019152m|SK	BrapaFPsc|Brara.G02195.1|SK)	(Boleraceacapitata|Bol027659|SK	BrapaFPsc|Brara.G03414.1|SK))	Boleraceacapitata|Bol039869|SK)))	((((Rcommunis|30170.m014323|SK	Mesculenta|Manes.05G140400.1|SK)	Csativus|Cucsa.077690.1|SK)	((((Fvesca|mrna17179.1-v1.0-hybrid|SK	Ppersica|Prupe.8G173200.1|SK)	((Ahypochondriacus|AHYPO_007185-RA|SK	((Ptrichocarpa|Potri.002G013200.1|K	Spurpurea|SapurV1A.0016s0910.1|K)	Ptrichocarpa|Potri.005G248100.1|SK))	(Spurpurea|SapurV1A.5414s0010.1|SK	Spurpurea|SapurV1A.0573s0050.1|SK)))	(Cpapaya|evm.model.supercontig_26.225|SK
(((Gmax|Glyma.05G216000.1|K	(Rcommunis|30190.m010817|K	(Ptrichocarpa|Potri.003G138700.1|K	Spurpurea|SapurV1A.0237s0260.1|K)))	((Tpratense|Tp57577_TGAC_v2_mRNA33276|SK	Mtruncatula|Medtr3g117290.1|SK)	((((Graimondii|Gorai.002G119600.1|SK	Ppersica|Prupe.1G356400.1|SK)	((Acoerulea|Aqcoe6G197600.1|SK	Atrichopoda|evm_27.model.AmTr_v1.0_scaffold00001.295|SK)	((Mdomestica|MDP0000770493|SK	Mdomestica|MDP0000126135|SK)	Mdomestica|MDP0000529003|SK)))	((Lusitatissimum|Lus10021240|SK	Lusitatissimum|Lus10005652|SK)	(Lusitatissimum|Lus10034568|SK	Lusitatissimum|Lus10021827|SK)))	((((Acoerulea|Aqcoe5G125000.1|SK	Acoerulea|Aqcoe5G125200.1|K)	(((((Boleraceacapitata|Bol033430|K	BrapaFPsc|Brara.H00486.1|SK)	(((Athaliana|AT4G38410.1|SK	(Ahalleri|Araha.12526s0002.1|K	Alyrata|AL7G10280.t1|SK))	(Bstricta|Bostr.25542s0027.1|SK	(Crubella|Carubv10005866m|SK	Cgrandiflora|Cagra.1383s0028.1|SK)))	(Ptaeda|PITA_000008704-RA|SK	Esalsugineum|Thhalv10026303m|SK)))	((((Ptaeda|PITA_000050018-RA|SK	Pabies|MA_104214g0010|SK)	(Gbiloba|Gb_07622|SK	Gbiloba|Gb_07623|SK))	((Gbiloba|Gb_07598|SK	Gbiloba|Gb_07599|SK)	((Gbiloba|Gb_01710|K	Pabies|MA_86965g0010|SK)	((Ptaeda|PITA_000000201-RA|SK	((Ptaeda|PITA_000008705-RA|SK	(Ptaeda|PITA_000064607-RA|K	Ptaeda|PITA_000086992-RA|SK))	(Ptaeda|PITA_000078888-RA|SK	(Ptaeda|PITA_000083386-RA|K	(Ptaeda|PITA_000087634-RA|SK	Ptaeda|PITA_000008706-RA|SK)))))	(((Ptaeda|PITA_000094784-RA|K	((Ptaeda|PITA_000000200-RA|SK	Pabies|MA_130855g0010|SK)	(Pabies|MA_120345g0010|SK	(Pabies|MA_9972323g0010|SK
((Csinensis|orange1.1g036567m|K	((Gbiloba|Gb_13997|K	((Zmays|GRMZM2G169372_T01|KS	(((((Dcarota|DCAR_024077|K	(Gbiloba|Gb_34999|K	(Lusitatissimum|Lus10022643|SK	Lusitatissimum|Lus10003340|SK)))	((Ppersica|Prupe.7G161000.1|YK	(((Stuberosum|PGSC0003DMT400040055|K	(((Pvulgaris|Phvul.004G158800.1|YK	Gmax|Glyma.09G185500.1|YK)	Gmax|Glyma.07G090400.1|YK)	(Acoerulea|Aqcoe5G186200.1|YK	(Mtruncatula|Medtr6g084640.1|YK	Tpratense|Tp57577_TGAC_v2_mRNA36424|YK))))	((((Mguttatus|Migut.H02513.1|YSK	(Dcarota|DCAR_021479|SK	Atrichopoda|evm_27.model.AmTr_v1.0_scaffold00082.27|SK))	(Dcarota|DCAR_017311|YSK	(Graimondii|Gorai.007G199900.1|YSK	Tcacao|Thecc1EG000300t1|YSK)))	(((Acoerulea|Aqcoe6G128700.1|YSK	((((Ptrichocarpa|Potri.004G158500.1|YK	Pvulgaris|Phvul.011G210300.1|YSK)	((Pvulgaris|Phvul.009G005300.1|YSK	Gmax|Glyma.04G009900.1|YSK)	((Gmax|Glyma.12G235800.1|YSK	Gmax|Glyma.13G201300.1|YSK)	(Tpratense|Tp57577_TGAC_v2_mRNA33267|YSK	Mtruncatula|Medtr3g117190.1|YSK))))	(((Fvesca|mrna21840.1-v1.0-hybrid|YSK	(Ppersica|Prupe.8G091000.1|YSK	Mdomestica|MDP0000629961|YSK))	((Esalsugineum|Thhalv10000340m|YSK	((Boleraceacapitata|Bol045867|YSK	BrapaFPsc|Brara.I04639.1|YSK)	((Bstricta|Bostr.5022s0083.1|YSK	Crubella|Carubv10025232m|YSK)	((Alyrata|AL4G10674.t1|YSK	(((Cgrandiflora|Cagra.2374s0005.1|YK	Crubella|Carubv10007469m|YK)	(((Ahalleri|Araha.12619s0007.1|YK	((Boleraceacapitata|Bol028804|YK	Esalsugineum|Thhalv10026916m|YSK)	Alyrata|AL7G11070.t1|YK))	Athaliana|AT4G39130.1|YK)	Bstricta|Bostr.25542s0101.1|YK))	Ahalleri|Araha.12988s0001.1|YSK))	Athaliana|AT2G21490.1|YSK))))	(Mguttatus|Migut.B00209.1|YSK
(Mesculenta|Manes.01G047100.1|K	(Tcacao|Thecc1EG016429t1|K	((Csinensis|orange1.1g036567m|K	(Ptrichocarpa|Potri.013G062100.1|K	((Ptrichocarpa|Potri.013G062200.1|K	(Ptrichocarpa|Potri.013G062300.1|K	Ptrichocarpa|Potri.013G062400.1|KS))	(Spurpurea|SapurV1A.0564s0010.1|K	((Spurpurea|SapurV1A.2659s0010.1|K	Spurpurea|SapurV1A.2014s0020.1|K)	(Spurpurea|SapurV1A.0732s0100.1|K	Spurpurea|SapurV1A.2014s0030.1|K))))))	(((((Lusitatissimum|Lus10020271|KS	((Acoerulea|Aqcoe2G065100.1|KS	(Esalsugineum|Thhalv10023775m|KS	(Tpratense|Tp57577_TGAC_v2_mRNA30898|KS	Mtruncatula|Medtr6g027810.1|KS)))	(((Boleraceacapitata|Bol042507|KS	Alyrata|AL1G64750.t1|KS)	Bstricta|Bostr.13404s0009.1|KS)	((Cgrandiflora|Cagra.27207s0001.1|KS	Crubella|Carubv10021201m|KS)	(Athaliana|AT1G54410.1|KS	BrapaFPsc|Brara.C04012.1|KS)))))	(Macuminata|GSMUA_Achr4T22680_001|K	((((Klaxiflora|Kalax.1075s0007.1|KS	(Klaxiflora|Kalax.0178s0028.1|KS	Kfedtschenkoi|Kaladp0911s0009.1|KS))	(Kfedtschenkoi|Kaladp0098s0091.1|KS	(Klaxiflora|Kalax.0724s0004.1|KS	Klaxiflora|Kalax.0126s0002.1|KS)))	(Macuminata|GSMUA_Achr4T21460_001|KS	(Mguttatus|Migut.L01868.1|KS	Zmarina|Zosma440g00040.1|KS)))	((Atrichopoda|evm_27.model.AmTr_v1.0_scaffold00004.97|KS	((Osativa|LOC_Os03g45280.1|KS	Bdistachyon|Bradi1g13330.1|KS)	((ZmaysPH207|Zm00008a004788_T01|KS	(Phallii|Pahal.I02369.1|KS	(((Bstacei|Brast02G251900.1|KS	(Sitalica|Seita.9G151800.1|KS	Sviridis|Sevir.9G150500.1|KS))	(Pvirgatum|Pavir.J31267.1|KS	Pvirgatum|Pavir.Ia01114.1|KS))	Pvirgatum|Pavir.Ib04153.1|KS)))	(Sbicolor|Sobic.001G149500.1|KS	(Zmays|GRMZM2G448511_T01|KS	ZmaysPH207|Zm00008a019720_T01|KS)))))	((Csativus|Cucsa.338040.1|KS	((Dcarota|DCAR_013481|KS
(Tcacao|Thecc1EG016429t1|K	((((((((Atrichopoda|evm_27.model.AmTr_v1.0_scaffold00004.97|KS	((Osativa|LOC_Os03g45280.1|KS	(Bstacei|Brast02G251900.1|KS	Bdistachyon|Bradi1g13330.1|KS))	((ZmaysPH207|Zm00008a004788_T01|KS	(Phallii|Pahal.I02369.1|KS	(((Sitalica|Seita.9G151800.1|KS	Sviridis|Sevir.9G150500.1|KS)	(Pvirgatum|Pavir.J31267.1|KS	Pvirgatum|Pavir.Ia01114.1|KS))	Pvirgatum|Pavir.Ib04153.1|KS)))	(Sbicolor|Sobic.001G149500.1|KS	(Zmays|GRMZM2G448511_T01|KS	ZmaysPH207|Zm00008a019720_T01|KS)))))	((Dcarota|DCAR_016964|KS	Mguttatus|Migut.J00768.1|KS)	((Mesculenta|Manes.09G138100.1|KS	((Kfedtschenkoi|Kaladp0911s0009.1|KS	(Klaxiflora|Kalax.1075s0007.1|KS	Klaxiflora|Kalax.0178s0028.1|KS))	(Kfedtschenkoi|Kaladp0098s0091.1|KS	(Klaxiflora|Kalax.0724s0004.1|KS	Klaxiflora|Kalax.0126s0002.1|KS))))	(Csativus|Cucsa.338040.1|KS	(Macuminata|GSMUA_Achr4T21460_001|KS	Zmarina|Zosma440g00040.1|KS)))))	(((Esalsugineum|Thhalv10023775m|KS	((Alyrata|AL1G64750.t1|KS	Bstricta|Bostr.13404s0009.1|KS)	(Athaliana|AT1G54410.1|KS	(BrapaFPsc|Brara.C04012.1|KS	(Cgrandiflora|Cagra.27207s0001.1|KS	Crubella|Carubv10021201m|KS)))))	Boleraceacapitata|Bol042507|KS)	(Lusitatissimum|Lus10020271|KS	Macuminata|GSMUA_Achr4T22680_001|K)))	(Tpratense|Tp57577_TGAC_v2_mRNA30898|KS	Mtruncatula|Medtr6g027810.1|KS))	((Pabies|MA_9646507g0010|K	Mesculenta|Manes.08G154500.1|KS)	(((((Pvulgaris|Phvul.001G114100.2|KS	(Spurpurea|SapurV1A.0564s0030.1|KS	Mtruncatula|Medtr7g086340.1|KS))	Dcarota|DCAR_013481|KS)	(Gmax|Glyma.16G037900.1|KS	Gmax|Glyma.19G114700.1|KS))	(Mguttatus|Migut.L01868.1|KS	(Acoerulea|Aqcoe2G065100.1|KS	((Cpapaya|evm.model.supercontig_161.14|KS
(Gmax|Glyma.05G216000.1|K	((Rcommunis|30190.m010817|K	(Ptrichocarpa|Potri.003G138700.1|K	Spurpurea|SapurV1A.0237s0260.1|K))	((Mesculenta|Manes.01G047100.1|K	Tcacao|Thecc1EG016429t1|K)	(Tpratense|Tp57577_TGAC_v2_mRNA33276|SK	(Mtruncatula|Medtr3g117290.1|SK	((((Egrandis|Eucgr.F01726.1|SK	(((Lusitatissimum|Lus10034568|SK	Lusitatissimum|Lus10021827|SK)	(Lusitatissimum|Lus10021240|SK	Lusitatissimum|Lus10005652|SK))	((Graimondii|Gorai.013G180700.1|K	Graimondii|Gorai.002G119600.1|SK)	(Ppersica|Prupe.1G356400.1|SK	((Mdomestica|MDP0000770493|SK	Mdomestica|MDP0000126135|SK)	Mdomestica|MDP0000529003|SK)))))	((Csativus|Cucsa.077690.1|SK	(((((Atrichopoda|evm_27.model.AmTr_v1.0_scaffold00001.295|SK	Graimondii|Gorai.009G189500.1|SK)	Tcacao|Thecc1EG034339t1|SK)	((Acoerulea|Aqcoe6G197600.1|SK	(Csinensis|orange1.1g026736m|SK	Cclementina|Ciclev10002349m|SK))	((Mesculenta|Manes.05G140400.1|SK	(Graimondii|Gorai.008G038700.1|SK	Rcommunis|30170.m014323|SK))	((((Ptrichocarpa|Potri.002G013200.1|K	Spurpurea|SapurV1A.0016s0910.1|K)	Ptrichocarpa|Potri.005G248100.1|SK)	(Spurpurea|SapurV1A.5414s0010.1|SK	Spurpurea|SapurV1A.0573s0050.1|SK))	((Slycopersicum|Solyc04g082200.2.1|SK	Stuberosum|PGSC0003DMT400025812|SK)	((Fvesca|mrna17179.1-v1.0-hybrid|SK	Ppersica|Prupe.8G173200.1|SK)	Cpapaya|evm.model.supercontig_26.225|SK))))))	(((Esalsugineum|Thhalv10026303m|SK	((((Tcacao|Thecc1EG006526t1|K	(Csinensis|orange1.1g038463m|SK	Cclementina|Ciclev10029952m|K))	((Ahypochondriacus|AHYPO_003625-RA|K	(Boleraceacapitata|Bol033430|K	BrapaFPsc|Brara.H00486.1|SK))	Ahalleri|Araha.12526s0002.1|K))	(Alyrata|AL7G10280.t1|SK	Athaliana|AT4G38410.1|SK))	(Bstricta|Bostr.25542s0027.1|SK
((Mesculenta|Manes.01G047100.1|K	Tcacao|Thecc1EG016429t1|K)	(Dcarota|DCAR_016753|SK	((((((((Rcommunis|30190.m010817|K	(Ptrichocarpa|Potri.003G138700.1|K	Spurpurea|SapurV1A.0237s0260.1|K))	Gmax|Glyma.05G216000.1|K)	Ptaeda|PITA_000008704-RA|SK)	(Gbiloba|Gb_07598|SK	Gbiloba|Gb_07599|SK))	((Gbiloba|Gb_07622|SK	Gbiloba|Gb_07623|SK)	((Pabies|MA_86965g0010|SK	(((Ptaeda|PITA_000008705-RA|SK	(Ptaeda|PITA_000083386-RA|K	((((Pabies|MA_10428426g0010|K	Pabies|MA_67088g0010|K)	Pabies|MA_95995g0010|K)	Pabies|MA_816406g0020|K)	((Pabies|MA_277039g0010|K	Pabies|MA_9646507g0010|K)	((Pabies|MA_10257300g0010|K	Pabies|MA_43017g0010|K)	(((Pabies|MA_5277138g0010|K	Pabies|MA_4978040g0010|K)	(Pabies|MA_45025g0010|K	Pabies|MA_107783g0020|K))	((Pabies|MA_17462g0010|K	Pabies|MA_144878g0010|K)	Pabies|MA_10430236g0010|K)))))))	Ptaeda|PITA_000078888-RA|SK)	(((Ptaeda|PITA_000094784-RA|K	(Ptaeda|PITA_000008703-RA|SK	Ptaeda|PITA_000087634-RA|SK))	Ptaeda|PITA_000008706-RA|SK)	((((Pabies|MA_120345g0010|SK	(Pabies|MA_9972323g0010|SK	Pabies|MA_151075g0010|SK))	Pabies|MA_187114g0010|SK)	Ptaeda|PITA_000000201-RA|SK)	((Ptaeda|PITA_000000200-RA|SK	Pabies|MA_130855g0010|SK)	(Ptaeda|PITA_000064607-RA|K	Ptaeda|PITA_000086992-RA|SK))))))	(Ptaeda|PITA_000050018-RA|SK	Pabies|MA_104214g0010|SK))))	(((Dcarota|DCAR_024077|K	(Fvesca|mrna17179.1-v1.0-hybrid|SK	Ppersica|Prupe.8G173200.1|SK))	((Graimondii|Gorai.008G038700.1|SK
((Mesculenta|Manes.01G047100.1|K	Tcacao|Thecc1EG016429t1|K)	(((((((Acoerulea|Aqcoe5G125000.1|SK	(Dcarota|DCAR_024077|K	Ahypochondriacus|AHYPO_003625-RA|K))	(((((((Mguttatus|Migut.C00923.1|SK	(Dcarota|DCAR_009522|SK	((Lusitatissimum|Lus10034568|SK	Lusitatissimum|Lus10021827|SK)	(Lusitatissimum|Lus10021240|SK	Lusitatissimum|Lus10005652|SK))))	((Ppersica|Prupe.1G356400.1|SK	(Graimondii|Gorai.013G180700.1|K	Graimondii|Gorai.002G119600.1|SK))	(Acoerulea|Aqcoe6G197600.1|SK	((Mdomestica|MDP0000770493|SK	Mdomestica|MDP0000126135|SK)	Mdomestica|MDP0000529003|SK))))	(((Graimondii|Gorai.009G189500.1|SK	Tcacao|Thecc1EG034339t1|SK)	(Csinensis|orange1.1g026736m|SK	Cclementina|Ciclev10002349m|SK))	((Pvulgaris|Phvul.009G004400.1|SK	Gmax|Glyma.04G009400.1|SK)	(Mesculenta|Manes.05G140400.1|SK	Rcommunis|30170.m014323|SK))))	Csativus|Cucsa.077690.1|SK)	(Cpapaya|evm.model.supercontig_26.225|SK	(Slycopersicum|Solyc04g082200.2.1|SK	Stuberosum|PGSC0003DMT400025812|SK)))	(Ahypochondriacus|AHYPO_007185-RA|SK	(((Ptrichocarpa|Potri.002G013200.1|K	Spurpurea|SapurV1A.0016s0910.1|K)	Ptrichocarpa|Potri.005G248100.1|SK)	(Spurpurea|SapurV1A.5414s0010.1|SK	Spurpurea|SapurV1A.0573s0050.1|SK))))	(((Kfedtschenkoi|Kaladp0040s0609.1|SK	((Klaxiflora|Kalax.0772s0013.1|SK	(Kfedtschenkoi|Kaladp0477s0002.1|SK	Klaxiflora|Kalax.0457s0006.1|SK))	(Klaxiflora|Kalax.0575s0021.1|SK	Klaxiflora|Kalax.0183s0046.1|SK)))	Egrandis|Eucgr.F01726.1|SK)	((((Acoerulea|Aqcoe5G125200.1|K	(Csinensis|orange1.1g038463m|SK	Cclementina|Ciclev10029952m|K))	(Fvesca|mrna17179.1-v1.0-hybrid|SK	Ppersica|Prupe.8G173200.1|SK))	(((((((Boleraceacapitata|Bol026959|SK	BrapaFPsc|Brara.F01455.1|SK)
(((Pabies|MA_5277138g0010|K	Mesculenta|Manes.01G047100.1|K)	Tcacao|Thecc1EG016429t1|K)	(((Rcommunis|30190.m010817|K	(Ptrichocarpa|Potri.003G138700.1|K	Spurpurea|SapurV1A.0237s0260.1|K))	Gmax|Glyma.05G216000.1|K)	((((Gbiloba|Gb_07622|SK	Gbiloba|Gb_07623|SK)	(((Gbiloba|Gb_34185|K	Gbiloba|Gb_01710|K)	(Pabies|MA_86965g0010|SK	(((Ptaeda|PITA_000000201-RA|SK	(Ptaeda|PITA_000008705-RA|SK	(((Pabies|MA_9646507g0010|K	Ptaeda|PITA_000064607-RA|K)	Ptaeda|PITA_000086992-RA|SK)	(Ptaeda|PITA_000000200-RA|SK	Pabies|MA_130855g0010|SK))))	(Ptaeda|PITA_000083386-RA|K	(Ptaeda|PITA_000078888-RA|SK	((Ptaeda|PITA_000008703-RA|SK	(Ptaeda|PITA_000094784-RA|K	Ptaeda|PITA_000087634-RA|SK))	Ptaeda|PITA_000008706-RA|SK))))	(Pabies|MA_187114g0010|SK	(Gbiloba|Gb_07598|SK	Gbiloba|Gb_07599|SK)))))	(Ptaeda|PITA_000050018-RA|SK	((Pabies|MA_120345g0010|SK	(Pabies|MA_9972323g0010|SK	Pabies|MA_151075g0010|SK))	Pabies|MA_104214g0010|SK))))	((((Pvulgaris|Phvul.004G051100.1|KS	(Spurpurea|SapurV1A.0564s0030.1|KS	(((Ptrichocarpa|Potri.013G062100.1|K	(Ptrichocarpa|Potri.013G062200.1|K	(Ptrichocarpa|Potri.013G062300.1|K	Ptrichocarpa|Potri.013G062400.1|KS)))	Spurpurea|SapurV1A.0564s0010.1|K)	((Spurpurea|SapurV1A.2659s0010.1|K	Spurpurea|SapurV1A.2014s0020.1|K)	(Spurpurea|SapurV1A.0732s0100.1|K	Spurpurea|SapurV1A.2014s0030.1|K)))))	((Spolyrhiza|Spipo3G0086100|K	Dcarota|DCAR_016964|KS)	((Macuminata|GSMUA_Achr4T22680_001|K	(((((Acoerulea|Aqcoe2G065100.1|KS	Mtruncatula|Medtr7g086340.1|KS)	((Atrichopoda|evm_27.model.AmTr_v1.0_scaffold00004.97|KS
((Tcacao|Thecc1EG016429t1|K	Mesculenta|Manes.01G047100.1|K)	((Gmax|Glyma.05G216000.1|K	((Spurpurea|SapurV1A.0237s0260.1|K	Ptrichocarpa|Potri.003G138700.1|K)	Rcommunis|30190.m010817|K))	(Tpratense|Tp57577_TGAC_v2_mRNA33276|SK	(((((Acoerulea|Aqcoe5G125200.1|K	(((Esalsugineum|Thhalv10008706m|SK	((Bstricta|Bostr.7128s0640.1|SK	(Cgrandiflora|Cagra.25489s0001.1|SK	Crubella|Carubv10010040m|SK))	(Athaliana|AT1G20440.1|SK	(Ahalleri|Araha.9031s0001.1|SK	Alyrata|AL1G33370.t1|SK))))	(BrapaFPsc|Brara.G01101.1|SK	((Esalsugineum|Thhalv10008313m|SK	(BrapaFPsc|Brara.F01455.1|SK	Boleraceacapitata|Bol026959|SK))	(((Bstricta|Bostr.7128s0641.1|SK	Crubella|Carubv10010037m|SK)	Cgrandiflora|Cagra.25489s0002.1|SK)	(Acomosus|Aco021124.1|SK	((Alyrata|AL1G33380.t1|SK	Ahalleri|Araha.23419s0001.1|SK)	Athaliana|AT1G20450.1|SK))))))	((Crubella|Carubv10020984m|SK	((Cgrandiflora|Cagra.0799s0088.1|SK	(Ahalleri|Araha.3199s0027.1|SK	(Athaliana|AT1G76180.1|SK	Alyrata|AL2G36240.t1|SK)))	Bstricta|Bostr.20129s0054.1|SK))	(((Boleraceacapitata|Bol039256|SK	BrapaFPsc|Brara.B02255.1|SK)	Esalsugineum|Thhalv10019152m|SK)	((Boleraceacapitata|Bol039869|SK	BrapaFPsc|Brara.G02195.1|SK)	(Boleraceacapitata|Bol027659|SK	(Dcarota|DCAR_009522|SK	BrapaFPsc|Brara.G03414.1|SK)))))))	((((((Rcommunis|30170.m014323|SK	Mesculenta|Manes.05G140400.1|SK)	Csativus|Cucsa.077690.1|SK)	((Slycopersicum|Solyc04g082200.2.1|SK	Stuberosum|PGSC0003DMT400025812|SK)	Acoerulea|Aqcoe5G125000.1|SK))	((((Klaxiflora|Kalax.0183s0046.1|SK	(Klaxiflora|Kalax.0575s0021.1|SK	(Klaxiflora|Kalax.0772s0013.1|SK	(Kfedtschenkoi|Kaladp0477s0002.1|SK
((Tcacao|Thecc1EG016429t1|K	Mesculenta|Manes.01G047100.1|K)	((Gmax|Glyma.05G216000.1|K	((Spurpurea|SapurV1A.0237s0260.1|K	Ptrichocarpa|Potri.003G138700.1|K)	Rcommunis|30190.m010817|K))	(((Pabies|MA_816406g0020|K	(Pabies|MA_95995g0010|K	(Pabies|MA_10428426g0010|K	Pabies|MA_67088g0010|K)))	(((((Pabies|MA_17462g0010|K	Pabies|MA_144878g0010|K)	Pabies|MA_10430236g0010|K)	(Pabies|MA_4978040g0010|K	(Pabies|MA_107783g0020|K	Pabies|MA_45025g0010|K)))	Pabies|MA_43017g0010|K)	((Pabies|MA_5277138g0010|K	Pabies|MA_10257300g0010|K)	(Pabies|MA_9646507g0010|K	Pabies|MA_277039g0010|K))))	(((((Gbiloba|Gb_07598|SK	Gbiloba|Gb_07599|SK)	((((Gbiloba|Gb_34999|K	(Dcarota|DCAR_016753|SK	Ahalleri|Araha.12526s0002.1|K))	((BrapaFPsc|Brara.H00486.1|SK	Boleraceacapitata|Bol033430|K)	(((Athaliana|AT4G38410.1|SK	Alyrata|AL7G10280.t1|SK)	(Bstricta|Bostr.25542s0027.1|SK	(Crubella|Carubv10005866m|SK	Cgrandiflora|Cagra.1383s0028.1|SK)))	Esalsugineum|Thhalv10026303m|SK)))	((((Dcarota|DCAR_024077|K	Acoerulea|Aqcoe5G125200.1|K)	(Gbiloba|Gb_34185|K	((((Spurpurea|SapurV1A.2659s0010.1|K	Spurpurea|SapurV1A.2014s0020.1|K)	(Spurpurea|SapurV1A.0732s0100.1|K	(Zmays|GRMZM2G169372_T01|KS	Spurpurea|SapurV1A.2014s0030.1|K)))	(((Pvulgaris|Phvul.004G051100.1|KS	Spurpurea|SapurV1A.0564s0030.1|KS)	Spurpurea|SapurV1A.0564s0010.1|K)	((Ptrichocarpa|Potri.013G062100.1|K	(((((((Mguttatus|Migut.J00768.1|KS	(Dcarota|DCAR_016964|KS	((Esalsugineum|Thhalv10023775m|KS	(Boleraceacapitata|Bol042507|KS
((Tcacao|Thecc1EG016429t1|K	Mesculenta|Manes.01G047100.1|K)	((Gmax|Glyma.05G216000.1|K	((Spurpurea|SapurV1A.0237s0260.1|K	Ptrichocarpa|Potri.003G138700.1|K)	Rcommunis|30190.m010817|K))	((Gbiloba|Gb_07598|SK	Gbiloba|Gb_07599|SK)	(((((Ppersica|Prupe.8G173200.1|SK	Fvesca|mrna17179.1-v1.0-hybrid|SK)	((((((Rcommunis|29634.m002071|YSK	((Cclementina|Ciclev10026675m|YSK	Csinensis|orange1.1g046026m|YSK)	Csinensis|orange1.1g042612m|YSK))	((((Klaxiflora|Kalax.0374s0001.1|YSK	(Klaxiflora|Kalax.0361s0030.1|YSK	Kfedtschenkoi|Kaladp0040s0543.1|YSK))	((Tcacao|Thecc1EG000300t1|YSK	Graimondii|Gorai.007G199900.1|YSK)	(Slycopersicum|Solyc02g084840.2.1|YSK	Stuberosum|PGSC0003DMT400009070|YSK)))	((((((((Gmax|Glyma.12G235800.1|YSK	Gmax|Glyma.13G201300.1|YSK)	((Gmax|Glyma.04G009900.1|YSK	(Mtruncatula|Medtr3g117190.1|YSK	Tpratense|Tp57577_TGAC_v2_mRNA33267|YSK))	Pvulgaris|Phvul.009G005300.1|YSK))	((Stuberosum|PGSC0003DMT400040055|K	Atrichopoda|evm_27.model.AmTr_v1.0_scaffold00082.27|SK)	(Lusitatissimum|Lus10017977|YSK	Lusitatissimum|Lus10041969|YSK)))	(((Dcarota|DCAR_028967|YSK	((Mdomestica|MDP0000629961|YSK	Ppersica|Prupe.8G091000.1|YSK)	((Mguttatus|Migut.B00209.1|YSK	Fvesca|mrna21840.1-v1.0-hybrid|YSK)	(((Kfedtschenkoi|Kaladp0018s0236.1|YSK	Klaxiflora|Kalax.0446s0024.1|YSK)	Klaxiflora|Kalax.0053s0123.1|YSK)	(Kfedtschenkoi|Kaladp0047s0007.1|YSK	(Klaxiflora|Kalax.1211s0006.1|YSK	Klaxiflora|Kalax.0057s0072.1|YSK))))))	(Athaliana|AT2G21490.1|YSK	(((Esalsugineum|Thhalv10000340m|YSK	(BrapaFPsc|Brara.I04639.1|YSK	Boleraceacapitata|Bol045867|YSK))	(((((Boleraceacapitata|Bol028804|YK	Esalsugineum|Thhalv10026916m|YSK)	Athaliana|AT4G39130.1|YK)	(((Cgrandiflora|Cagra.2374s0005.1|YK
((Tcacao|Thecc1EG016429t1|K	Mesculenta|Manes.01G047100.1|K)	((Gmax|Glyma.05G216000.1|K	((Spurpurea|SapurV1A.0237s0260.1|K	Ptrichocarpa|Potri.003G138700.1|K)	Rcommunis|30190.m010817|K))	(Gbiloba|Gb_07599|SK	(((((Pabies|MA_5277138g0010|K	Pabies|MA_187114g0010|SK)	(Ptaeda|PITA_000050018-RA|SK	Pabies|MA_104214g0010|SK))	(((((Ptaeda|PITA_000064607-RA|K	((Ptaeda|PITA_000086992-RA|SK	(Pabies|MA_120345g0010|SK	(Pabies|MA_9972323g0010|SK	Pabies|MA_151075g0010|SK)))	(Pabies|MA_130855g0010|SK	Ptaeda|PITA_000000200-RA|SK)))	((Ptaeda|PITA_000094784-RA|K	((((Pabies|MA_277039g0010|K	Pabies|MA_816406g0020|K)	(((Pabies|MA_43017g0010|K	Pabies|MA_4978040g0010|K)	(Pabies|MA_107783g0020|K	Pabies|MA_45025g0010|K))	(Pabies|MA_10430236g0010|K	(Pabies|MA_17462g0010|K	Pabies|MA_144878g0010|K))))	((Pabies|MA_95995g0010|K	(Pabies|MA_10428426g0010|K	Pabies|MA_67088g0010|K))	Pabies|MA_10257300g0010|K))	Pabies|MA_9646507g0010|K))	((Ptaeda|PITA_000008705-RA|SK	Ptaeda|PITA_000083386-RA|K)	Ptaeda|PITA_000078888-RA|SK)))	(Ptaeda|PITA_000008706-RA|SK	(Ptaeda|PITA_000087634-RA|SK	Ptaeda|PITA_000008703-RA|SK)))	Ptaeda|PITA_000000201-RA|SK)	Pabies|MA_86965g0010|SK))	(((Gbiloba|Gb_07623|SK	Gbiloba|Gb_07622|SK)	(((((Cpapaya|evm.model.supercontig_26.225|SK	(Slycopersicum|Solyc04g082200.2.1|SK	Stuberosum|PGSC0003DMT400025812|SK))	(((((Rcommunis|30170.m014323|SK	Mesculenta|Manes.05G140400.1|SK)	(Graimondii|Gorai.009G189500.1|SK	Tcacao|Thecc1EG034339t1|SK))
((Tcacao|Thecc1EG016429t1|K	Mesculenta|Manes.01G047100.1|K)	((Gmax|Glyma.05G216000.1|K	((Spurpurea|SapurV1A.0237s0260.1|K	Ptrichocarpa|Potri.003G138700.1|K)	Rcommunis|30190.m010817|K))	(((Gbiloba|Gb_01710|K	(((((Ptaeda|PITA_000008704-RA|SK	Gbiloba|Gb_34999|K)	(Tcacao|Thecc1EG006526t1|K	Graimondii|Gorai.008G038700.1|SK))	((Lusitatissimum|Lus10003340|SK	Lusitatissimum|Lus10022643|SK)	((BrapaFPsc|Brara.H00486.1|SK	Boleraceacapitata|Bol033430|K)	(((Athaliana|AT4G38410.1|SK	(Alyrata|AL7G10280.t1|SK	Ahalleri|Araha.12526s0002.1|K))	(Bstricta|Bostr.25542s0027.1|SK	(Crubella|Carubv10005866m|SK	Cgrandiflora|Cagra.1383s0028.1|SK)))	Esalsugineum|Thhalv10026303m|SK))))	((((Cclementina|Ciclev10026675m|YSK	Csinensis|orange1.1g046026m|YSK)	Csinensis|orange1.1g042612m|YSK)	((((((((Stuberosum|PGSC0003DMT400009069|SK	Slycopersicum|Solyc02g084850.2.1|YSK)	((Ahypochondriacus|AHYPO_003168-RA|YSK	Dcarota|DCAR_017311|YSK)	Dcarota|DCAR_017310|YSK))	Mguttatus|Migut.H02513.1|YSK)	(Acoerulea|Aqcoe6G128700.1|YSK	(Lusitatissimum|Lus10014280|YSK	Lusitatissimum|Lus10025983|YSK)))	Vvinifera|GSVIVT01018878001|YSK)	((((((Ahypochondriacus|AHYPO_015880-RA|YK	((Ppersica|Prupe.7G161000.1|YK	(Mdomestica|MDP0000595270|K	Mdomestica|MDP0000595271|K))	Mdomestica|MDP0000689622|K))	(Fvesca|mrna14938.1-v1.0-hybrid|YSK	(Fvesca|mrna14934.1-v1.0-hybrid|YSK	Fvesca|mrna14940.1-v1.0-hybrid|YSK)))	((Ppersica|Prupe.7G161100.1|YK	(Slycopersicum|Solyc02g084840.2.1|YSK	Stuberosum|PGSC0003DMT400009070|YSK))	(Mdomestica|MDP0000698024|YSK	((((Crubella|Carubv10018039m|K	Cgrandiflora|Cagra.0926s0062.1|K)	((Alyrata|AL5G31390.t1|K
((Tcacao|Thecc1EG016429t1|K	Mesculenta|Manes.01G047100.1|K)	((Gmax|Glyma.05G216000.1|K	((Spurpurea|SapurV1A.0237s0260.1|K	Ptrichocarpa|Potri.003G138700.1|K)	Rcommunis|30190.m010817|K))	(((((Spurpurea|SapurV1A.0564s0010.1|K	(((Spurpurea|SapurV1A.2659s0010.1|K	Spurpurea|SapurV1A.2014s0020.1|K)	(Spurpurea|SapurV1A.0732s0100.1|K	Spurpurea|SapurV1A.2014s0030.1|K))	((Csinensis|orange1.1g036567m|K	Ptrichocarpa|Potri.013G062100.1|K)	((Ptrichocarpa|Potri.013G062300.1|K	Ptrichocarpa|Potri.013G062400.1|KS)	(Pabies|MA_9646507g0010|K	Ptrichocarpa|Potri.013G062200.1|K)))))	Spurpurea|SapurV1A.0564s0030.1|KS)	Pvulgaris|Phvul.004G051100.1|KS)	(Gmax|Glyma.17G187600.1|KS	((((Gmax|Glyma.16G037900.1|KS	Gmax|Glyma.19G114700.1|KS)	Gmax|Glyma.16G038000.1|KS)	(Pvulgaris|Phvul.001G114100.2|KS	(Mtruncatula|Medtr7g086340.1|KS	Acoerulea|Aqcoe2G065100.1|KS)))	((((Dcarota|DCAR_013481|KS	(Lusitatissimum|Lus10020271|KS	Cpapaya|evm.model.supercontig_161.14|KS))	((((Macuminata|GSMUA_Achr4T21460_001|KS	(Mguttatus|Migut.L01868.1|KS	Zmarina|Zosma440g00040.1|KS))	(((Mesculenta|Manes.09G138100.1|KS	(((Esalsugineum|Thhalv10023775m|KS	(((Alyrata|AL1G64750.t1|KS	Bstricta|Bostr.13404s0009.1|KS)	(Athaliana|AT1G54410.1|KS	(BrapaFPsc|Brara.C04012.1|KS	(Cgrandiflora|Cagra.27207s0001.1|KS	Crubella|Carubv10021201m|KS))))	Boleraceacapitata|Bol042507|KS))	(Tpratense|Tp57577_TGAC_v2_mRNA30898|KS	Mtruncatula|Medtr6g027810.1|KS))	(((Zmays|GRMZM2G448511_T01|KS	ZmaysPH207|Zm00008a019720_T01|KS)	Sbicolor|Sobic.001G149500.1|KS)	((ZmaysPH207|Zm00008a004788_T01|KS	((((Pvirgatum|Pavir.J31267.1|KS	Pvirgatum|Pavir.Ia01114.1|KS)	(Sitalica|Seita.9G151800.1|KS
((Tcacao|Thecc1EG016429t1|K	Mesculenta|Manes.01G047100.1|K)	((Gmax|Glyma.05G216000.1|K	((Spurpurea|SapurV1A.0237s0260.1|K	Ptrichocarpa|Potri.003G138700.1|K)	Rcommunis|30190.m010817|K))	((Gbiloba|Gb_34185|K	(((Pabies|MA_10428426g0010|K	Pabies|MA_67088g0010|K)	Pabies|MA_9646507g0010|K)	((Pabies|MA_10257300g0010|K	(((Pabies|MA_43017g0010|K	((Pabies|MA_5277138g0010|K	Pabies|MA_4978040g0010|K)	(Pabies|MA_107783g0020|K	Pabies|MA_45025g0010|K)))	(Pabies|MA_10430236g0010|K	(Pabies|MA_17462g0010|K	Pabies|MA_144878g0010|K)))	Pabies|MA_277039g0010|K))	(Pabies|MA_95995g0010|K	Pabies|MA_816406g0020|K))))	((((Gbiloba|Gb_01710|K	Pabies|MA_86965g0010|SK)	((Ptaeda|PITA_000008705-RA|SK	(Ptaeda|PITA_000083386-RA|K	Ptaeda|PITA_000078888-RA|SK))	((Ptaeda|PITA_000008703-RA|SK	((Ptaeda|PITA_000008704-RA|SK	Ptaeda|PITA_000008706-RA|SK)	(Ptaeda|PITA_000094784-RA|K	Ptaeda|PITA_000087634-RA|SK)))	((Ptaeda|PITA_000000201-RA|SK	((Cclementina|Ciclev10029952m|K	Csinensis|orange1.1g038463m|SK)	Pabies|MA_187114g0010|SK))	((Pabies|MA_130855g0010|SK	Ptaeda|PITA_000000200-RA|SK)	((Ptaeda|PITA_000064607-RA|K	Ptaeda|PITA_000086992-RA|SK)	(Pabies|MA_120345g0010|SK	(Pabies|MA_9972323g0010|SK	Pabies|MA_151075g0010|SK))))))))	(((Dcarota|DCAR_016753|SK	((Pvulgaris|Phvul.004G051100.1|KS	((Ptrichocarpa|Potri.013G062100.1|K	((Ptrichocarpa|Potri.013G062300.1|K	Ptrichocarpa|Potri.013G062400.1|KS)	Ptrichocarpa|Potri.013G062200.1|K))	(Spurpurea|SapurV1A.0564s0010.1|K
((Tcacao|Thecc1EG016429t1|K	Mesculenta|Manes.01G047100.1|K)	((((((Cpapaya|evm.model.supercontig_26.225|SK	((Slycopersicum|Solyc04g082200.2.1|SK	Stuberosum|PGSC0003DMT400025812|SK)	Ahypochondriacus|AHYPO_007185-RA|SK))	(((((Cclementina|Ciclev10002349m|SK	Csinensis|orange1.1g026736m|SK)	(Egrandis|Eucgr.F01726.1|SK	((Ptrichocarpa|Potri.005G248100.1|SK	(Ptrichocarpa|Potri.002G013200.1|K	Spurpurea|SapurV1A.0016s0910.1|K))	(Spurpurea|SapurV1A.5414s0010.1|SK	Spurpurea|SapurV1A.0573s0050.1|SK))))	(((Lusitatissimum|Lus10005652|SK	Lusitatissimum|Lus10021240|SK)	(Lusitatissimum|Lus10034568|SK	Lusitatissimum|Lus10021827|SK))	((((Mtruncatula|Medtr3g117290.1|SK	Tpratense|Tp57577_TGAC_v2_mRNA33276|SK)	(Graimondii|Gorai.013G180700.1|K	Graimondii|Gorai.002G119600.1|SK))	Ppersica|Prupe.1G356400.1|SK)	((Mdomestica|MDP0000126135|SK	Mdomestica|MDP0000770493|SK)	Mdomestica|MDP0000529003|SK))))	((((Zmays|GRMZM2G169372_T01|KS	Rcommunis|30170.m014323|SK)	Mesculenta|Manes.05G140400.1|SK)	((((Csativus|Cucsa.077690.1|SK	((((Ppersica|Prupe.8G173200.1|SK	Fvesca|mrna17179.1-v1.0-hybrid|SK)	Acoerulea|Aqcoe5G125200.1|K)	Zmarina|Zosma103g00290.1|SK)	(((Esalsugineum|Thhalv10008706m|SK	((Bstricta|Bostr.7128s0640.1|SK	(Cgrandiflora|Cagra.25489s0001.1|SK	Crubella|Carubv10010040m|SK))	(Athaliana|AT1G20440.1|SK	(Ahalleri|Araha.9031s0001.1|SK	Alyrata|AL1G33370.t1|SK))))	((((BrapaFPsc|Brara.F01455.1|SK	Boleraceacapitata|Bol026959|SK)	Esalsugineum|Thhalv10008313m|SK)	(((Alyrata|AL1G33380.t1|SK	Ahalleri|Araha.23419s0001.1|SK)	Athaliana|AT1G20450.1|SK)	((Crubella|Carubv10010037m|SK	Cgrandiflora|Cagra.25489s0002.1|SK)	Bstricta|Bostr.7128s0641.1|SK)))
((Tcacao|Thecc1EG016429t1|K	Mesculenta|Manes.01G047100.1|K)	((Gmax|Glyma.05G216000.1|K	((Spurpurea|SapurV1A.0237s0260.1|K	Ptrichocarpa|Potri.003G138700.1|K)	Rcommunis|30190.m010817|K))	((((Ptaeda|PITA_000078888-RA|SK	((Ptaeda|PITA_000083386-RA|K	(Ptaeda|PITA_000008704-RA|SK	Ptaeda|PITA_000008706-RA|SK))	(Ptaeda|PITA_000094784-RA|K	(Ptaeda|PITA_000008703-RA|SK	Ptaeda|PITA_000087634-RA|SK))))	(Ptaeda|PITA_000008705-RA|SK	(((Pabies|MA_130855g0010|SK	Ptaeda|PITA_000000200-RA|SK)	Ptaeda|PITA_000086992-RA|SK)	Ptaeda|PITA_000064607-RA|K)))	(((Pabies|MA_86965g0010|SK	((Gbiloba|Gb_07623|SK	Gbiloba|Gb_07622|SK)	((Ptaeda|PITA_000050018-RA|SK	Pabies|MA_104214g0010|SK)	(((((Ahypochondriacus|AHYPO_007185-RA|SK	(Acomosus|Aco011968.1|SK	(((Sbicolor|Sobic.004G286600.1|SK	Zmays|GRMZM2G373522_T01|SK)	(Pvirgatum|Pavir.J04551.1|SK	((Sitalica|Seita.1G267200.1|SK	Phallii|Pahal.A02866.1|SK)	Pvirgatum|Pavir.Aa00887.1|SK)))	((ZmaysPH207|Zm00008a016925_T01|SK	Sviridis|Sevir.1G271800.1|SK)	((Zmays|GRMZM2G147014_T01|SK	ZmaysPH207|Zm00008a022587_T01|SK)	((Osativa|LOC_Os02g44870.1|SK	(Acomosus|Aco021124.1|SK	Spolyrhiza|Spipo1G0074600|K))	(Bdistachyon|Bradi5g10860.1|SK	((Bdistachyon|Bradi3g51200.1|SK	Bstacei|Brast04G110500.1|SK)	Bstacei|Brast09G089800.1|SK))))))))	((Zmarina|Zosma103g00290.1|SK	((Ptrichocarpa|Potri.005G248100.1|SK	((Mtruncatula|Medtr3g117290.1|SK	Tpratense|Tp57577_TGAC_v2_mRNA33276|SK)	(Egrandis|Eucgr.F01726.1|SK	((Cclementina|Ciclev10029952m|K	Csinensis|orange1.1g038463m|SK)	(Ptrichocarpa|Potri.002G013200.1|K
((Tcacao|Thecc1EG016429t1|K	Mesculenta|Manes.01G047100.1|K)	((Gmax|Glyma.05G216000.1|K	((Spurpurea|SapurV1A.0237s0260.1|K	Ptrichocarpa|Potri.003G138700.1|K)	Rcommunis|30190.m010817|K))	((((Dcarota|DCAR_016753|SK	(((Spurpurea|SapurV1A.0564s0010.1|K	(Ptrichocarpa|Potri.013G062100.1|K	((Ptrichocarpa|Potri.013G062300.1|K	Ptrichocarpa|Potri.013G062400.1|KS)	Ptrichocarpa|Potri.013G062200.1|K)))	((Spurpurea|SapurV1A.2659s0010.1|K	Spurpurea|SapurV1A.2014s0020.1|K)	(Spurpurea|SapurV1A.0732s0100.1|K	Spurpurea|SapurV1A.2014s0030.1|K)))	((Dcarota|DCAR_016964|KS	Spolyrhiza|Spipo3G0086100|K)	(Mguttatus|Migut.J00768.1|KS	(Atrichopoda|evm_27.model.AmTr_v1.0_scaffold00004.97|KS	(Macuminata|GSMUA_Achr4T22680_001|K	(((((((Alyrata|AL1G64750.t1|KS	Bstricta|Bostr.13404s0009.1|KS)	(((Cgrandiflora|Cagra.27207s0001.1|KS	Crubella|Carubv10021201m|KS)	BrapaFPsc|Brara.C04012.1|KS)	Athaliana|AT1G54410.1|KS))	(Boleraceacapitata|Bol042507|KS	Esalsugineum|Thhalv10023775m|KS))	Lusitatissimum|Lus10020271|KS)	(Tpratense|Tp57577_TGAC_v2_mRNA30898|KS	Mtruncatula|Medtr6g027810.1|KS))	((Tcacao|Thecc1EG025860t1|KS	Mesculenta|Manes.08G154500.1|KS)	(((Spurpurea|SapurV1A.0564s0030.1|KS	(Acoerulea|Aqcoe2G065100.1|KS	Mtruncatula|Medtr7g086340.1|KS))	Rcommunis|30072.m000963|KS)	(((Pvulgaris|Phvul.004G051100.1|KS	Gmax|Glyma.17G187600.1|KS)	((Pvulgaris|Phvul.001G114100.2|KS	((Gmax|Glyma.16G037900.1|KS	Csinensis|orange1.1g036567m|K)	Gmax|Glyma.19G114700.1|KS))	Gmax|Glyma.16G038000.1|KS))	Cpapaya|evm.model.supercontig_161.14|KS))))	(((((((Bdistachyon|Bradi1g13330.1|KS	Bstacei|Brast02G251900.1|KS)	Osativa|LOC_Os03g45280.1|KS)	(ZmaysPH207|Zm00008a004788_T01|KS
(((Ptaeda|PITA_000008704-RA|SK	(((Dcarota|DCAR_016753|SK	((((Mguttatus|Migut.J00768.1|KS	Atrichopoda|evm_27.model.AmTr_v1.0_scaffold00004.97|KS)	((Csativus|Cucsa.338040.1|KS	Mesculenta|Manes.09G138100.1|KS)	(((Macuminata|GSMUA_Achr4T22680_001|K	(Zmarina|Zosma440g00040.1|KS	Macuminata|GSMUA_Achr4T21460_001|KS))	(((Pvirgatum|Pavir.J31267.1|KS	(((Pvirgatum|Pavir.Ib04153.1|KS	(Phallii|Pahal.I02369.1|KS	(((Zmays|GRMZM2G448511_T01|KS	ZmaysPH207|Zm00008a019720_T01|KS)	Sbicolor|Sobic.001G149500.1|KS)	(Osativa|LOC_Os03g45280.1|KS	ZmaysPH207|Zm00008a004788_T01|KS))))	(Sitalica|Seita.9G151800.1|KS	Sviridis|Sevir.9G150500.1|KS))	Pvirgatum|Pavir.Ia01114.1|KS))	(Bdistachyon|Bradi1g13330.1|KS	Bstacei|Brast02G251900.1|KS))	(((BrapaFPsc|Brara.C04012.1|KS	((Athaliana|AT1G54410.1|KS	(Alyrata|AL1G64750.t1|KS	Bstricta|Bostr.13404s0009.1|KS))	(Cgrandiflora|Cagra.27207s0001.1|KS	Crubella|Carubv10021201m|KS)))	(Esalsugineum|Thhalv10023775m|KS	Boleraceacapitata|Bol042507|KS))	(((Dcarota|DCAR_016964|KS	Zmays|GRMZM2G169372_T01|KS)	Cpapaya|evm.model.supercontig_161.14|KS)	Lusitatissimum|Lus10020271|KS))))	((Tcacao|Thecc1EG025860t1|KS	((Kfedtschenkoi|Kaladp0098s0091.1|KS	(Klaxiflora|Kalax.0126s0002.1|KS	Klaxiflora|Kalax.0724s0004.1|KS))	(Kfedtschenkoi|Kaladp0911s0009.1|KS	(Klaxiflora|Kalax.0178s0028.1|KS	Klaxiflora|Kalax.1075s0007.1|KS))))	(Mguttatus|Migut.L01868.1|KS	(((Gmax|Glyma.19G114700.1|KS	Gmax|Glyma.16G037900.1|KS)	(Dcarota|DCAR_013481|KS	Pvulgaris|Phvul.001G114100.2|KS))	(((Rcommunis|30072.m000963|KS	Mesculenta|Manes.08G154500.1|KS)	Gmax|Glyma.16G038000.1|KS)	(((Spurpurea|SapurV1A.0564s0030.1|KS
(((Mtruncatula|Medtr3g117290.1|SK	(Tpratense|Tp57577_TGAC_v2_mRNA33276|SK	(Zmarina|Zosma103g00290.1|SK	((((Esalsugineum|Thhalv10008706m|SK	((Athaliana|AT1G20440.1|SK	(Alyrata|AL1G33370.t1|SK	Ahalleri|Araha.9031s0001.1|SK))	((Crubella|Carubv10010040m|SK	Cgrandiflora|Cagra.25489s0001.1|SK)	Bstricta|Bostr.7128s0640.1|SK)))	((((Athaliana|AT1G20450.1|SK	(Ahalleri|Araha.23419s0001.1|SK	Alyrata|AL1G33380.t1|SK))	((Cgrandiflora|Cagra.25489s0002.1|SK	Crubella|Carubv10010037m|SK)	Bstricta|Bostr.7128s0641.1|SK))	(Esalsugineum|Thhalv10008313m|SK	(BrapaFPsc|Brara.F01455.1|SK	Boleraceacapitata|Bol026959|SK)))	BrapaFPsc|Brara.G01101.1|SK))	((Crubella|Carubv10020984m|SK	(Bstricta|Bostr.20129s0054.1|SK	((Athaliana|AT1G76180.1|SK	(Ahalleri|Araha.3199s0027.1|SK	Alyrata|AL2G36240.t1|SK))	Cgrandiflora|Cagra.0799s0088.1|SK)))	(((BrapaFPsc|Brara.G02195.1|SK	Boleraceacapitata|Bol039869|SK)	(BrapaFPsc|Brara.G03414.1|SK	Boleraceacapitata|Bol027659|SK))	(Esalsugineum|Thhalv10019152m|SK	(Boleraceacapitata|Bol039256|SK	BrapaFPsc|Brara.B02255.1|SK)))))	((((((((Csinensis|orange1.1g038463m|SK	Cclementina|Ciclev10029952m|K)	Pvulgaris|Phvul.009G004400.1|SK)	Gmax|Glyma.04G009400.1|SK)	((((Acoerulea|Aqcoe6G197600.1|SK	((Mdomestica|MDP0000529003|SK	(Mdomestica|MDP0000126135|SK	Mdomestica|MDP0000770493|SK))	Ppersica|Prupe.1G356400.1|SK))	(Graimondii|Gorai.013G180700.1|K	Graimondii|Gorai.002G119600.1|SK))	(((Ahypochondriacus|AHYPO_003625-RA|K	(Acoerulea|Aqcoe5G125200.1|K	Acoerulea|Aqcoe5G125000.1|SK))	((((Ppersica|Prupe.8G173200.1|SK	Fvesca|mrna17179.1-v1.0-hybrid|SK)	((((((Dcarota|DCAR_017311|YSK
((Mtruncatula|Medtr3g117290.1|SK	(Tpratense|Tp57577_TGAC_v2_mRNA33276|SK	(((((Esalsugineum|Thhalv10008706m|SK	((Athaliana|AT1G20440.1|SK	(Alyrata|AL1G33370.t1|SK	Ahalleri|Araha.9031s0001.1|SK))	((Crubella|Carubv10010040m|SK	Cgrandiflora|Cagra.25489s0001.1|SK)	Bstricta|Bostr.7128s0640.1|SK)))	((((Athaliana|AT1G20450.1|SK	(Ahalleri|Araha.23419s0001.1|SK	Alyrata|AL1G33380.t1|SK))	(Cgrandiflora|Cagra.25489s0002.1|SK	((Gmax|Glyma.05G216000.1|K	(Rcommunis|30190.m010817|K	(Ptrichocarpa|Potri.003G138700.1|K	Spurpurea|SapurV1A.0237s0260.1|K)))	(Bstricta|Bostr.7128s0641.1|SK	Crubella|Carubv10010037m|SK))))	(Esalsugineum|Thhalv10008313m|SK	(BrapaFPsc|Brara.F01455.1|SK	Boleraceacapitata|Bol026959|SK)))	BrapaFPsc|Brara.G01101.1|SK))	((Crubella|Carubv10020984m|SK	(Bstricta|Bostr.20129s0054.1|SK	((Athaliana|AT1G76180.1|SK	(Ahalleri|Araha.3199s0027.1|SK	Alyrata|AL2G36240.t1|SK))	Cgrandiflora|Cagra.0799s0088.1|SK)))	((BrapaFPsc|Brara.G02195.1|SK	Boleraceacapitata|Bol039869|SK)	((BrapaFPsc|Brara.G03414.1|SK	Boleraceacapitata|Bol027659|SK)	(Esalsugineum|Thhalv10019152m|SK	(Boleraceacapitata|Bol039256|SK	BrapaFPsc|Brara.B02255.1|SK))))))	(((((Csinensis|orange1.1g038463m|SK	Cclementina|Ciclev10029952m|K)	(Ahypochondriacus|AHYPO_003625-RA|K	(((Gbiloba|Gb_34185|K	Acoerulea|Aqcoe5G125200.1|K)	Dcarota|DCAR_016753|SK)	Acoerulea|Aqcoe5G125000.1|SK)))	(Ahypochondriacus|AHYPO_007185-RA|SK	(((Tcacao|Thecc1EG006526t1|K	Graimondii|Gorai.008G038700.1|SK)	(Mguttatus|Migut.C00923.1|SK	Dcarota|DCAR_009522|SK))	((Lusitatissimum|Lus10034568|SK	Lusitatissimum|Lus10021827|SK)
((Gbiloba|Gb_07599|SK	((Pabies|MA_5277138g0010|K	Gbiloba|Gb_07598|SK)	((((Pabies|MA_104214g0010|SK	Ptaeda|PITA_000050018-RA|SK)	(Gbiloba|Gb_07622|SK	Gbiloba|Gb_07623|SK))	((((((Pabies|MA_4978040g0010|K	(Pabies|MA_107783g0020|K	Pabies|MA_45025g0010|K))	(Pabies|MA_9646507g0010|K	((Pabies|MA_10430236g0010|K	(Pabies|MA_144878g0010|K	Pabies|MA_17462g0010|K))	(Pabies|MA_10257300g0010|K	Pabies|MA_43017g0010|K))))	Pabies|MA_816406g0020|K)	((Pabies|MA_67088g0010|K	Pabies|MA_10428426g0010|K)	Pabies|MA_95995g0010|K))	Pabies|MA_86965g0010|SK)	(((Ptaeda|PITA_000008706-RA|SK	(Ptaeda|PITA_000008704-RA|SK	(Ptaeda|PITA_000008703-RA|SK	Ptaeda|PITA_000087634-RA|SK)))	((Ptaeda|PITA_000094784-RA|K	Ptaeda|PITA_000078888-RA|SK)	Ptaeda|PITA_000083386-RA|K))	((Ptaeda|PITA_000008705-RA|SK	Ptaeda|PITA_000000201-RA|SK)	((Ptaeda|PITA_000064607-RA|K	Ptaeda|PITA_000086992-RA|SK)	((Pabies|MA_130855g0010|SK	Ptaeda|PITA_000000200-RA|SK)	(Pabies|MA_187114g0010|SK	((Pabies|MA_151075g0010|SK	Pabies|MA_9972323g0010|SK)	Pabies|MA_120345g0010|SK))))))))	(((((((Ahypochondriacus|AHYPO_003625-RA|K	(Acoerulea|Aqcoe5G125200.1|K	Acoerulea|Aqcoe5G125000.1|SK))	((((((Zmarina|Zosma103g00290.1|SK	(Ahypochondriacus|AHYPO_007185-RA|SK	((Spurpurea|SapurV1A.0573s0050.1|SK	Spurpurea|SapurV1A.5414s0010.1|SK)	(Ptrichocarpa|Potri.005G248100.1|SK	(Ptrichocarpa|Potri.002G013200.1|K	Spurpurea|SapurV1A.0016s0910.1|K)))))	((((Lusitatissimum|Lus10003340|SK	Lusitatissimum|Lus10022643|SK)
(((Gbiloba|Gb_07622|SK	Gbiloba|Gb_07623|SK)	((((((Ptaeda|PITA_000008706-RA|SK	(Ptaeda|PITA_000008703-RA|SK	(Ptaeda|PITA_000094784-RA|K	Ptaeda|PITA_000087634-RA|SK)))	(Ptaeda|PITA_000078888-RA|SK	(Ptaeda|PITA_000008705-RA|SK	Ptaeda|PITA_000083386-RA|K)))	(Ptaeda|PITA_000000201-RA|SK	((Ptaeda|PITA_000064607-RA|K	Ptaeda|PITA_000086992-RA|SK)	((Pabies|MA_130855g0010|SK	Ptaeda|PITA_000000200-RA|SK)	(Pabies|MA_187114g0010|SK	((Pabies|MA_151075g0010|SK	Pabies|MA_9972323g0010|SK)	Pabies|MA_120345g0010|SK))))))	((Ptaeda|PITA_000008704-RA|SK	(((((Gbiloba|Gb_13997|K	((Ptrichocarpa|Potri.013G062100.1|K	(Csinensis|orange1.1g036567m|K	((((Alyrata|AL1G64750.t1|KS	Bstricta|Bostr.13404s0009.1|KS)	((Mtruncatula|Medtr7g086340.1|KS	Acoerulea|Aqcoe2G065100.1|KS)	Boleraceacapitata|Bol042507|KS))	(((Cgrandiflora|Cagra.27207s0001.1|KS	Crubella|Carubv10021201m|KS)	BrapaFPsc|Brara.C04012.1|KS)	Athaliana|AT1G54410.1|KS))	(Dcarota|DCAR_016964|KS	((((Mguttatus|Migut.L01868.1|KS	((Gmax|Glyma.16G038000.1|KS	(Gmax|Glyma.19G114700.1|KS	Gmax|Glyma.16G037900.1|KS))	Pvulgaris|Phvul.001G114100.2|KS))	(Lusitatissimum|Lus10020271|KS	(Mesculenta|Manes.08G154500.1|KS	(Tcacao|Thecc1EG025860t1|KS	Rcommunis|30072.m000963|KS))))	(((Kfedtschenkoi|Kaladp0098s0091.1|KS	(Klaxiflora|Kalax.0724s0004.1|KS	Klaxiflora|Kalax.0126s0002.1|KS))	(Klaxiflora|Kalax.1075s0007.1|KS	(Kfedtschenkoi|Kaladp0911s0009.1|KS	Klaxiflora|Kalax.0178s0028.1|KS)))	((Dcarota|DCAR_013481|KS	(((Tpratense|Tp57577_TGAC_v2_mRNA30898|KS	Mtruncatula|Medtr6g027810.1|KS)
((Tpratense|Tp57577_TGAC_v2_mRNA33276|SK	((((((((Ptrichocarpa|Potri.013G062100.1|K	Csinensis|orange1.1g036567m|K)	((((Tcacao|Thecc1EG025860t1|KS	((Spolyrhiza|Spipo3G0086100|K	Gmax|Glyma.16G038000.1|KS)	(((Gmax|Glyma.19G114700.1|KS	Gmax|Glyma.16G037900.1|KS)	Gmax|Glyma.17G187600.1|KS)	((Mtruncatula|Medtr7g086340.1|KS	Acoerulea|Aqcoe2G065100.1|KS)	Pvulgaris|Phvul.001G114100.2|KS))))	(Lusitatissimum|Lus10020271|KS	(((((Dcarota|DCAR_013481|KS	Atrichopoda|evm_27.model.AmTr_v1.0_scaffold00004.97|KS)	((Sbicolor|Sobic.001G149500.1|KS	(Zmays|GRMZM2G448511_T01|KS	ZmaysPH207|Zm00008a019720_T01|KS))	((Osativa|LOC_Os03g45280.1|KS	ZmaysPH207|Zm00008a004788_T01|KS)	(((((Bdistachyon|Bradi1g13330.1|KS	Bstacei|Brast02G251900.1|KS)	(Sitalica|Seita.9G151800.1|KS	Sviridis|Sevir.9G150500.1|KS))	(Pvirgatum|Pavir.Ia01114.1|KS	Pvirgatum|Pavir.J31267.1|KS))	Pvirgatum|Pavir.Ib04153.1|KS)	Phallii|Pahal.I02369.1|KS))))	Mguttatus|Migut.J00768.1|KS)	(Csativus|Cucsa.338040.1|KS	((((Macuminata|GSMUA_Achr4T22680_001|K	Dcarota|DCAR_016964|KS)	((Tpratense|Tp57577_TGAC_v2_mRNA30898|KS	Mtruncatula|Medtr6g027810.1|KS)	Esalsugineum|Thhalv10023775m|KS))	(Mesculenta|Manes.08G154500.1|KS	((Zmarina|Zosma440g00040.1|KS	Mguttatus|Migut.L01868.1|KS)	Macuminata|GSMUA_Achr4T21460_001|KS)))	Mesculenta|Manes.09G138100.1|KS)))	((Kfedtschenkoi|Kaladp0098s0091.1|KS	(Klaxiflora|Kalax.0724s0004.1|KS	Klaxiflora|Kalax.0126s0002.1|KS))	(Kfedtschenkoi|Kaladp0911s0009.1|KS	(Klaxiflora|Kalax.0178s0028.1|KS	Klaxiflora|Kalax.1075s0007.1|KS))))))	Rcommunis|30072.m000963|KS)	(Cpapaya|evm.model.supercontig_161.14|KS	((Cgrandiflora|Cagra.27207s0001.1|KS	Crubella|Carubv10021201m|KS)
(((Gmax|Glyma.05G216000.1|K	(Rcommunis|30190.m010817|K	(Ptrichocarpa|Potri.003G138700.1|K	Spurpurea|SapurV1A.0237s0260.1|K)))	(Pabies|MA_86965g0010|SK	((((Ptaeda|PITA_000008706-RA|SK	(Ptaeda|PITA_000008703-RA|SK	(Ptaeda|PITA_000008704-RA|SK	Ptaeda|PITA_000087634-RA|SK)))	(Ptaeda|PITA_000078888-RA|SK	Ptaeda|PITA_000083386-RA|K))	(Ptaeda|PITA_000008705-RA|SK	((Pabies|MA_187114g0010|SK	Ptaeda|PITA_000000201-RA|SK)	(Ptaeda|PITA_000064607-RA|K	((((Pabies|MA_151075g0010|SK	Pabies|MA_9972323g0010|SK)	Pabies|MA_120345g0010|SK)	(Ptaeda|PITA_000094784-RA|K	(Ptaeda|PITA_000000200-RA|SK	Pabies|MA_130855g0010|SK)))	Ptaeda|PITA_000086992-RA|SK)))))	((((((Mtruncatula|Medtr3g117290.1|SK	Tpratense|Tp57577_TGAC_v2_mRNA33276|SK)	((((Ppersica|Prupe.1G356400.1|SK	(Mdomestica|MDP0000529003|SK	(Mdomestica|MDP0000126135|SK	Mdomestica|MDP0000770493|SK)))	((Lusitatissimum|Lus10034568|SK	Lusitatissimum|Lus10021827|SK)	((Lusitatissimum|Lus10021240|SK	Lusitatissimum|Lus10005652|SK)	Ahypochondriacus|AHYPO_007185-RA|SK)))	(Acoerulea|Aqcoe6G197600.1|SK	Atrichopoda|evm_27.model.AmTr_v1.0_scaffold00001.295|SK))	(((Spurpurea|SapurV1A.0573s0050.1|SK	Spurpurea|SapurV1A.5414s0010.1|SK)	(Ptrichocarpa|Potri.005G248100.1|SK	(Ptrichocarpa|Potri.002G013200.1|K	Spurpurea|SapurV1A.0016s0910.1|K)))	((Ahypochondriacus|AHYPO_003625-RA|K	(Cclementina|Ciclev10002349m|SK	Csinensis|orange1.1g026736m|SK))	((Egrandis|Eucgr.F01726.1|SK	((Graimondii|Gorai.013G180700.1|K	Graimondii|Gorai.002G119600.1|SK)	(Graimondii|Gorai.009G189500.1|SK	Tcacao|Thecc1EG034339t1|SK)))	((Mesculenta|Manes.05G140400.1|SK	Rcommunis|30170.m014323|SK)
((((((Gmax|Glyma.16G038000.1|KS	((Pvulgaris|Phvul.001G114100.2|KS	(Csinensis|orange1.1g036567m|K	(Acoerulea|Aqcoe2G065100.1|KS	Mtruncatula|Medtr7g086340.1|KS)))	(Gmax|Glyma.19G114700.1|KS	Gmax|Glyma.16G037900.1|KS)))	(Gmax|Glyma.17G187600.1|KS	((Tcacao|Thecc1EG025860t1|KS	Rcommunis|30072.m000963|KS)	(((((Mguttatus|Migut.L01868.1|KS	(Macuminata|GSMUA_Achr4T21460_001|KS	Zmarina|Zosma440g00040.1|KS))	(((Klaxiflora|Kalax.0724s0004.1|KS	Klaxiflora|Kalax.0126s0002.1|KS)	Kfedtschenkoi|Kaladp0098s0091.1|KS)	(Klaxiflora|Kalax.1075s0007.1|KS	(Kfedtschenkoi|Kaladp0911s0009.1|KS	Klaxiflora|Kalax.0178s0028.1|KS))))	((Zmays|GRMZM2G169372_T01|KS	Spolyrhiza|Spipo3G0086100|K)	(Macuminata|GSMUA_Achr4T22680_001|K	((Boleraceacapitata|Bol042507|KS	(((Alyrata|AL1G64750.t1|KS	Bstricta|Bostr.13404s0009.1|KS)	(((Cgrandiflora|Cagra.27207s0001.1|KS	Crubella|Carubv10021201m|KS)	BrapaFPsc|Brara.C04012.1|KS)	Athaliana|AT1G54410.1|KS))	Esalsugineum|Thhalv10023775m|KS))	(Dcarota|DCAR_016964|KS	((Bstacei|Brast02G251900.1|KS	(Osativa|LOC_Os03g45280.1|KS	Bdistachyon|Bradi1g13330.1|KS))	((((Zmays|GRMZM2G448511_T01|KS	ZmaysPH207|Zm00008a019720_T01|KS)	(((Mguttatus|Migut.J00768.1|KS	Atrichopoda|evm_27.model.AmTr_v1.0_scaffold00004.97|KS)	Csativus|Cucsa.338040.1|KS)	ZmaysPH207|Zm00008a004788_T01|KS))	(Dcarota|DCAR_013481|KS	((((Sitalica|Seita.9G151800.1|KS	Sviridis|Sevir.9G150500.1|KS)	(Pvirgatum|Pavir.Ia01114.1|KS	Pvirgatum|Pavir.J31267.1|KS))	Pvirgatum|Pavir.Ib04153.1|KS)	Phallii|Pahal.I02369.1|KS)))	Sbicolor|Sobic.001G149500.1|KS)))))))	(Cpapaya|evm.model.supercontig_161.14|KS	Lusitatissimum|Lus10020271|KS))
(((((((Gmax|Glyma.05G216000.1|K	(Rcommunis|30190.m010817|K	(Ptrichocarpa|Potri.003G138700.1|K	Spurpurea|SapurV1A.0237s0260.1|K)))	(Spurpurea|SapurV1A.0564s0030.1|KS	((((Zmarina|Zosma440g00040.1|KS	(((BrapaFPsc|Brara.C04012.1|KS	((Alyrata|AL1G64750.t1|KS	Bstricta|Bostr.13404s0009.1|KS)	(Athaliana|AT1G54410.1|KS	(Cgrandiflora|Cagra.27207s0001.1|KS	Crubella|Carubv10021201m|KS))))	(((Tpratense|Tp57577_TGAC_v2_mRNA30898|KS	Mtruncatula|Medtr6g027810.1|KS)	Esalsugineum|Thhalv10023775m|KS)	Boleraceacapitata|Bol042507|KS))	(((Klaxiflora|Kalax.0724s0004.1|KS	Klaxiflora|Kalax.0126s0002.1|KS)	Kfedtschenkoi|Kaladp0098s0091.1|KS)	(Klaxiflora|Kalax.1075s0007.1|KS	(Kfedtschenkoi|Kaladp0911s0009.1|KS	Klaxiflora|Kalax.0178s0028.1|KS)))))	((Mesculenta|Manes.09G138100.1|KS	(((Dcarota|DCAR_013481|KS	Atrichopoda|evm_27.model.AmTr_v1.0_scaffold00004.97|KS)	Mguttatus|Migut.J00768.1|KS)	Csativus|Cucsa.338040.1|KS))	((((Zmays|GRMZM2G448511_T01|KS	ZmaysPH207|Zm00008a019720_T01|KS)	Sbicolor|Sobic.001G149500.1|KS)	(Osativa|LOC_Os03g45280.1|KS	(ZmaysPH207|Zm00008a004788_T01|KS	((((Bstacei|Brast02G251900.1|KS	(Sitalica|Seita.9G151800.1|KS	Sviridis|Sevir.9G150500.1|KS))	(Pvirgatum|Pavir.Ia01114.1|KS	Pvirgatum|Pavir.J31267.1|KS))	Pvirgatum|Pavir.Ib04153.1|KS)	Phallii|Pahal.I02369.1|KS))))	Bdistachyon|Bradi1g13330.1|KS)))	((Lusitatissimum|Lus10020271|KS	Macuminata|GSMUA_Achr4T22680_001|K)	Macuminata|GSMUA_Achr4T21460_001|KS))	((((Pvulgaris|Phvul.001G114100.2|KS	(Acoerulea|Aqcoe2G065100.1|KS	Mtruncatula|Medtr7g086340.1|KS))	Gmax|Glyma.19G114700.1|KS)	((Gmax|Glyma.17G187600.1|KS	Mguttatus|Migut.L01868.1|KS)	(Gmax|Glyma.16G037900.1|KS
((((Ptaeda|PITA_000008704-RA|SK	(((BrapaFPsc|Brara.H00486.1|SK	Boleraceacapitata|Bol033430|K)	(((Alyrata|AL7G10280.t1|SK	Athaliana|AT4G38410.1|SK)	Ahalleri|Araha.12526s0002.1|K)	(Esalsugineum|Thhalv10026303m|SK	(Bstricta|Bostr.25542s0027.1|SK	(Crubella|Carubv10005866m|SK	Cgrandiflora|Cagra.1383s0028.1|SK)))))	(((Lusitatissimum|Lus10003340|SK	Lusitatissimum|Lus10022643|SK)	(Ppersica|Prupe.8G173200.1|SK	Fvesca|mrna17179.1-v1.0-hybrid|SK))	((((Pvulgaris|Phvul.002G324800.1|YK	(Gmax|Glyma.08G048900.1|YK	(Mtruncatula|Medtr8g106140.1|K	Tpratense|Tp57577_TGAC_v2_mRNA13232|K)))	(Gbiloba|Gb_01710|K	Gbiloba|Gb_34185|K))	((Dcarota|DCAR_024077|K	(Atrichopoda|evm_27.model.AmTr_v1.0_scaffold00082.27|SK	Stuberosum|PGSC0003DMT400040055|K))	((((Rcommunis|29634.m002070|YSK	Rcommunis|29634.m002071|YSK)	Mesculenta|Manes.02G098200.1|YSK)	((((((Cclementina|Ciclev10026675m|YSK	Csinensis|orange1.1g046026m|YSK)	Csinensis|orange1.1g042612m|YSK)	((Lusitatissimum|Lus10025983|YSK	Lusitatissimum|Lus10014280|YSK)	((Slycopersicum|Solyc02g084850.2.1|YSK	Stuberosum|PGSC0003DMT400009069|SK)	Acoerulea|Aqcoe6G128700.1|YSK)))	Dcarota|DCAR_017311|YSK)	((Slycopersicum|Solyc02g062390.2.1|YSK	Stuberosum|PGSC0003DMT400084487|YSK)	(((Mdomestica|MDP0000129775|SK	Ppersica|Prupe.8G091000.1|YSK)	((((Crubella|Carubv10025232m|YSK	Athaliana|AT2G21490.1|YSK)	(Ahalleri|Araha.12988s0001.1|YSK	Alyrata|AL4G10674.t1|YSK))	(Bstricta|Bostr.5022s0083.1|YSK	((Boleraceacapitata|Bol028804|YK	(Esalsugineum|Thhalv10026916m|YSK	(Athaliana|AT4G39130.1|YK	(Bstricta|Bostr.25542s0101.1|YK	(Alyrata|AL7G11070.t1|YK	(Ahalleri|Araha.12619s0007.1|YK
(Tcacao|Thecc1EG016429t1|K	(((Atrichopoda|evm_27.model.AmTr_v1.0_scaffold00004.97|KS	((Pvulgaris|Phvul.004G051100.1|KS	((Spurpurea|SapurV1A.0564s0030.1|KS	((Ptrichocarpa|Potri.013G062100.1|K	Spurpurea|SapurV1A.0564s0010.1|K)	((Ptrichocarpa|Potri.013G062200.1|K	(Ptrichocarpa|Potri.013G062300.1|K	Ptrichocarpa|Potri.013G062400.1|KS))	((Spurpurea|SapurV1A.2014s0030.1|K	Spurpurea|SapurV1A.0732s0100.1|K)	(Spurpurea|SapurV1A.2659s0010.1|K	Spurpurea|SapurV1A.2014s0020.1|K)))))	Spolyrhiza|Spipo3G0086100|K))	((((Ptaeda|PITA_000008704-RA|SK	((Esalsugineum|Thhalv10026303m|SK	(Bstricta|Bostr.25542s0027.1|SK	(Crubella|Carubv10005866m|SK	Cgrandiflora|Cagra.1383s0028.1|SK)))	((BrapaFPsc|Brara.H00486.1|SK	Boleraceacapitata|Bol033430|K)	((Alyrata|AL7G10280.t1|SK	(Gbiloba|Gb_34999|K	Athaliana|AT4G38410.1|SK))	Ahalleri|Araha.12526s0002.1|K))))	(Dcarota|DCAR_024077|K	Ahypochondriacus|AHYPO_003625-RA|K))	(((Acomosus|Aco021124.1|SK	((((Lusitatissimum|Lus10014280|YSK	Lusitatissimum|Lus10025983|YSK)	(((((Fvesca|mrna14938.1-v1.0-hybrid|YSK	Fvesca|mrna14940.1-v1.0-hybrid|YSK)	(Fvesca|mrna14934.1-v1.0-hybrid|YSK	Fvesca|mrna14935.1-v1.0-hybrid|K))	((((Egrandis|Eucgr.J02380.1|YSK	(Stuberosum|PGSC0003DMT400009070|YSK	Slycopersicum|Solyc02g084840.2.1|YSK))	(((((Bstacei|Brast05G075400.1|YSK	Bdistachyon|Bradi4g19525.1|YSK)	((((Sitalica|Seita.8G115100.1|SK	Sviridis|Sevir.8G121000.1|K)	Pvirgatum|Pavir.Cb00662.1|YSK)	(((Sitalica|Seita.8G115200.1|YSK	Sviridis|Sevir.8G121100.1|YSK)	Phallii|Pahal.J00526.1|YSK)	(Sbicolor|Sobic.010G041900.1|YSK	((ZmaysPH207|Zm00008a033704_T01|YSK	((ZmaysPH207|Zm00008a031183_T01|YSK	((Zmays|GRMZM2G098750_T01|YSK	ZmaysPH207|Zm00008a031182_T01|YSK)
(Tcacao|Thecc1EG016429t1|K	(((((Pvulgaris|Phvul.004G051100.1|KS	(((Spurpurea|SapurV1A.0564s0030.1|KS	Spurpurea|SapurV1A.0564s0010.1|K)	((Spurpurea|SapurV1A.2014s0030.1|K	Spurpurea|SapurV1A.0732s0100.1|K)	(Spurpurea|SapurV1A.2659s0010.1|K	Spurpurea|SapurV1A.2014s0020.1|K)))	(Ptrichocarpa|Potri.013G062100.1|K	(Ptrichocarpa|Potri.013G062200.1|K	(Ptrichocarpa|Potri.013G062300.1|K	Ptrichocarpa|Potri.013G062400.1|KS)))))	(Zmays|GRMZM2G169372_T01|KS	Spolyrhiza|Spipo3G0086100|K))	((((((Bstricta|Bostr.25542s0027.1|SK	(Crubella|Carubv10005866m|SK	Cgrandiflora|Cagra.1383s0028.1|SK))	((Alyrata|AL7G10280.t1|SK	Athaliana|AT4G38410.1|SK)	Ahalleri|Araha.12526s0002.1|K))	((BrapaFPsc|Brara.H00486.1|SK	Boleraceacapitata|Bol033430|K)	(Dcarota|DCAR_024077|K	Esalsugineum|Thhalv10026303m|SK)))	((((Ppersica|Prupe.8G173200.1|SK	Fvesca|mrna17179.1-v1.0-hybrid|SK)	(((((Tpratense|Tp57577_TGAC_v2_mRNA36424|YK	Mtruncatula|Medtr6g084640.1|YK)	((Pvulgaris|Phvul.004G158800.1|YK	Gmax|Glyma.09G185500.1|YK)	Gmax|Glyma.07G090400.1|YK))	(((Mtruncatula|Medtr8g106140.1|K	(Pvulgaris|Phvul.002G324800.1|YK	Gmax|Glyma.08G048900.1|YK))	Tpratense|Tp57577_TGAC_v2_mRNA13232|K)	Acoerulea|Aqcoe5G186200.1|YK))	(((Ahypochondriacus|AHYPO_003168-RA|YSK	((Rcommunis|29634.m002071|YSK	Mesculenta|Manes.02G098200.1|YSK)	((Vvinifera|GSVIVT01018878001|YSK	Cpapaya|evm.model.supercontig_6.176|YSK)	(Csativus|Cucsa.106380.1|YSK	((Stuberosum|PGSC0003DMT400040055|K	Atrichopoda|evm_27.model.AmTr_v1.0_scaffold00082.27|SK)	Gbiloba|Gb_34999|K)))))	(((((Ppersica|Prupe.7G161200.1|YSK	Mdomestica|MDP0000868045|SK)	(((Fvesca|mrna14938.1-v1.0-hybrid|YSK	Fvesca|mrna14940.1-v1.0-hybrid|YSK)	(Fvesca|mrna14934.1-v1.0-hybrid|YSK
(((Gmax|Glyma.05G216000.1|K	(Rcommunis|30190.m010817|K	(Ptrichocarpa|Potri.003G138700.1|K	Spurpurea|SapurV1A.0237s0260.1|K)))	((((Ppersica|Prupe.8G173200.1|SK	Fvesca|mrna17179.1-v1.0-hybrid|SK)	((((Zmays|GRMZM2G169372_T01|KS	Spolyrhiza|Spipo3G0086100|K)	(((Acoerulea|Aqcoe2G065100.1|KS	((((((Osativa|LOC_Os03g45280.1|KS	(Bstacei|Brast02G251900.1|KS	Bdistachyon|Bradi1g13330.1|KS))	(ZmaysPH207|Zm00008a004788_T01|KS	(Phallii|Pahal.I02369.1|KS	(Pvirgatum|Pavir.Ib04153.1|KS	(Pvirgatum|Pavir.J31267.1|KS	(Pvirgatum|Pavir.Ia01114.1|KS	(Sviridis|Sevir.9G150500.1|KS	Sitalica|Seita.9G151800.1|KS)))))))	(Sbicolor|Sobic.001G149500.1|KS	(Zmays|GRMZM2G448511_T01|KS	ZmaysPH207|Zm00008a019720_T01|KS)))	(Mesculenta|Manes.09G138100.1|KS	Csativus|Cucsa.338040.1|KS))	((Macuminata|GSMUA_Achr4T21460_001|KS	Zmarina|Zosma440g00040.1|KS)	((Kfedtschenkoi|Kaladp0911s0009.1|KS	(Klaxiflora|Kalax.0178s0028.1|KS	Klaxiflora|Kalax.1075s0007.1|KS))	((Klaxiflora|Kalax.0126s0002.1|KS	Klaxiflora|Kalax.0724s0004.1|KS)	Kfedtschenkoi|Kaladp0098s0091.1|KS))))	(Dcarota|DCAR_016964|KS	Mguttatus|Migut.J00768.1|KS)))	((((Tcacao|Thecc1EG025860t1|KS	Rcommunis|30072.m000963|KS)	Mesculenta|Manes.08G154500.1|KS)	(((Cpapaya|evm.model.supercontig_161.14|KS	Gmax|Glyma.16G038000.1|KS)	Gmax|Glyma.17G187600.1|KS)	((Dcarota|DCAR_013481|KS	((Csinensis|orange1.1g036567m|K	Gmax|Glyma.16G037900.1|KS)	Pvulgaris|Phvul.001G114100.2|KS))	(Mguttatus|Migut.L01868.1|KS	(Mtruncatula|Medtr7g086340.1|KS	Gmax|Glyma.19G114700.1|KS)))))	(((Lusitatissimum|Lus10020271|KS	Macuminata|GSMUA_Achr4T22680_001|K)	(((BrapaFPsc|Brara.C04012.1|KS
((Dcarota|DCAR_016753|SK	((Zmays|GRMZM2G169372_T01|KS	(((Dcarota|DCAR_016964|KS	Macuminata|GSMUA_Achr4T22680_001|K)	(((((Cpapaya|evm.model.supercontig_161.14|KS	(Macuminata|GSMUA_Achr4T21460_001|KS	Zmarina|Zosma440g00040.1|KS))	((Klaxiflora|Kalax.1075s0007.1|KS	(Kfedtschenkoi|Kaladp0911s0009.1|KS	Klaxiflora|Kalax.0178s0028.1|KS))	((Klaxiflora|Kalax.0126s0002.1|KS	Klaxiflora|Kalax.0724s0004.1|KS)	Kfedtschenkoi|Kaladp0098s0091.1|KS)))	(((Dcarota|DCAR_013481|KS	Mguttatus|Migut.J00768.1|KS)	(((Osativa|LOC_Os03g45280.1|KS	(Bstacei|Brast02G251900.1|KS	Bdistachyon|Bradi1g13330.1|KS))	(ZmaysPH207|Zm00008a004788_T01|KS	(Phallii|Pahal.I02369.1|KS	(Pvirgatum|Pavir.Ib04153.1|KS	((Sviridis|Sevir.9G150500.1|KS	Sitalica|Seita.9G151800.1|KS)	(Pvirgatum|Pavir.J31267.1|KS	Pvirgatum|Pavir.Ia01114.1|KS))))))	(Sbicolor|Sobic.001G149500.1|KS	(Zmays|GRMZM2G448511_T01|KS	ZmaysPH207|Zm00008a019720_T01|KS))))	(Mesculenta|Manes.09G138100.1|KS	Csativus|Cucsa.338040.1|KS)))	(((Tcacao|Thecc1EG025860t1|KS	Rcommunis|30072.m000963|KS)	(Mguttatus|Migut.L01868.1|KS	Mesculenta|Manes.08G154500.1|KS))	((Gmax|Glyma.17G187600.1|KS	Gmax|Glyma.16G038000.1|KS)	((Spurpurea|SapurV1A.0564s0030.1|KS	Pvulgaris|Phvul.001G114100.2|KS)	(Gmax|Glyma.16G037900.1|KS	(Gmax|Glyma.19G114700.1|KS	Mtruncatula|Medtr7g086340.1|KS))))))	(Atrichopoda|evm_27.model.AmTr_v1.0_scaffold00004.97|KS	((Lusitatissimum|Lus10020271|KS	((BrapaFPsc|Brara.C04012.1|KS	((Crubella|Carubv10021201m|KS	Cgrandiflora|Cagra.27207s0001.1|KS)	((Alyrata|AL1G64750.t1|KS	Bstricta|Bostr.13404s0009.1|KS)	Athaliana|AT1G54410.1|KS)))	(Boleraceacapitata|Bol042507|KS
((Dcarota|DCAR_016753|SK	((Zmays|GRMZM2G169372_T01|KS	((((((Gbiloba|Gb_34999|K	((((Gbiloba|Gb_34185|K	(((Mtruncatula|Medtr8g106140.1|K	(Gmax|Glyma.08G048900.1|YK	Pvulgaris|Phvul.002G324800.1|YK))	Tpratense|Tp57577_TGAC_v2_mRNA13232|K)	(((Pabies|MA_816406g0020|K	Pabies|MA_277039g0010|K)	((Pabies|MA_5277138g0010|K	Pabies|MA_4978040g0010|K)	((Pabies|MA_107783g0020|K	Pabies|MA_45025g0010|K)	(((Pabies|MA_17462g0010|K	Pabies|MA_144878g0010|K)	Pabies|MA_10430236g0010|K)	(Pabies|MA_10257300g0010|K	Pabies|MA_43017g0010|K)))))	Pabies|MA_95995g0010|K)))	(((Crubella|Carubv10018039m|K	Cgrandiflora|Cagra.0926s0062.1|K)	(Alyrata|AL5G31390.t1|K	Bstricta|Bostr.6864s0147.1|K))	(Athaliana|AT3G50970.1|K	Alyrata|AL5G31370.t1|K)))	(((Tpratense|Tp57577_TGAC_v2_mRNA36424|YK	Mtruncatula|Medtr6g084640.1|YK)	((Pvulgaris|Phvul.004G158800.1|YK	Gmax|Glyma.09G185500.1|YK)	Gmax|Glyma.07G090400.1|YK))	Acoerulea|Aqcoe5G186200.1|YK))	((((Stuberosum|PGSC0003DMT400009070|YSK	Slycopersicum|Solyc02g084840.2.1|YSK)	((Gbiloba|Gb_13997|K	Tcacao|Thecc1EG000300t1|YSK)	Graimondii|Gorai.007G199900.1|YSK))	Ppersica|Prupe.7G161100.1|YK)	((Acoerulea|Aqcoe6G128700.1|YSK	(((BrapaFPsc|Brara.I03437.1|YSK	Esalsugineum|Thhalv10010821m|YSK)	(Bstricta|Bostr.6864s0146.1|YSK	((Ahalleri|Araha.41700s0001.1|K	Alyrata|AL5G31400.t1|SK)	((Crubella|Carubv10018719m|YSK	Cgrandiflora|Cagra.0926s0063.1|YSK)	Athaliana|AT3G50980.1|YSK))))	(Dcarota|DCAR_021479|SK	((Cgrandiflora|Cagra.2007s0059.1|SK	Alyrata|AL8G45130.t1|YSK)
((Dcarota|DCAR_016753|SK	(((((((((Pabies|MA_10257300g0010|K	(Pabies|MA_5277138g0010|K	(Pabies|MA_4978040g0010|K	((Pabies|MA_107783g0020|K	Pabies|MA_45025g0010|K)	(Pabies|MA_10430236g0010|K	((Pabies|MA_277039g0010|K	Pabies|MA_43017g0010|K)	(Pabies|MA_17462g0010|K	Pabies|MA_144878g0010|K)))))))	((Pabies|MA_816406g0020|K	Pabies|MA_95995g0010|K)	(Pabies|MA_67088g0010|K	Pabies|MA_10428426g0010|K)))	((Gmax|Glyma.05G216000.1|K	(Rcommunis|30190.m010817|K	(Ptrichocarpa|Potri.003G138700.1|K	Spurpurea|SapurV1A.0237s0260.1|K)))	(Tpratense|Tp57577_TGAC_v2_mRNA33276|SK	Mtruncatula|Medtr3g117290.1|SK)))	((((Tpratense|Tp57577_TGAC_v2_mRNA36424|YK	Mtruncatula|Medtr6g084640.1|YK)	((((((Rcommunis|29634.m002071|YSK	Mesculenta|Manes.02G098200.1|YSK)	(((Csinensis|orange1.1g046026m|YSK	Cclementina|Ciclev10026675m|YSK)	Csinensis|orange1.1g042612m|YSK)	(Cpapaya|evm.model.supercontig_6.176|YSK	Csativus|Cucsa.106380.1|YSK)))	(((Pvulgaris|Phvul.004G158800.1|YK	Gmax|Glyma.09G185500.1|YK)	Gmax|Glyma.07G090400.1|YK)	((((Macuminata|GSMUA_Achr4T11310_001|SK	(Vvinifera|GSVIVT01018878001|YSK	(((Acomosus|Aco016516.1|SK	Acomosus|Aco016518.1|YSK)	((Bdistachyon|Bradi4g19525.1|YSK	((((((ZmaysPH207|Zm00008a014047_T01|YSK	(Sviridis|Sevir.5G288800.1|YSK	Sitalica|Seita.5G286000.1|YSK))	Pvirgatum|Pavir.Ea02542.1|YSK)	(Osativa|LOC_Os01g50700.1|YSK	(Spolyrhiza|Spipo1G0074600|K	(Bdistachyon|Bradi2g47575.1|YSK	Bstacei|Brast01G171900.1|YSK))))	((Sbicolor|Sobic.003G270200.1|YSK	Othomaeum|Oropetium_20150105_26374A|YSK)	(Phallii|Pahal.E01980.1|YSK	Pvirgatum|Pavir.Eb02819.1|YSK)))
((((((((Pabies|MA_187114g0010|SK	(Pabies|MA_120345g0010|SK	(Pabies|MA_9972323g0010|SK	Pabies|MA_151075g0010|SK)))	(Pabies|MA_130855g0010|SK	Ptaeda|PITA_000000200-RA|SK))	(Ptaeda|PITA_000064607-RA|K	Ptaeda|PITA_000086992-RA|SK))	Ptaeda|PITA_000000201-RA|SK)	Ptaeda|PITA_000008705-RA|SK)	((Ptaeda|PITA_000008706-RA|SK	((Ptaeda|PITA_000094784-RA|K	Ptaeda|PITA_000087634-RA|SK)	Ptaeda|PITA_000008703-RA|SK))	(Ptaeda|PITA_000078888-RA|SK	(Pabies|MA_9646507g0010|K	Ptaeda|PITA_000083386-RA|K))))	(Pabies|MA_86965g0010|SK	((Gbiloba|Gb_07598|SK	Gbiloba|Gb_07599|SK)	((((((Mguttatus|Migut.J00768.1|KS	((Csativus|Cucsa.338040.1|KS	Mesculenta|Manes.09G138100.1|KS)	(Atrichopoda|evm_27.model.AmTr_v1.0_scaffold00004.97|KS	(Dcarota|DCAR_013481|KS	(((Phallii|Pahal.I02369.1|KS	(((Bstacei|Brast02G251900.1|KS	Bdistachyon|Bradi1g13330.1|KS)	(Sviridis|Sevir.9G150500.1|KS	Sitalica|Seita.9G151800.1|KS))	((Pvirgatum|Pavir.J31267.1|KS	Pvirgatum|Pavir.Ia01114.1|KS)	Pvirgatum|Pavir.Ib04153.1|KS)))	(ZmaysPH207|Zm00008a004788_T01|KS	(Sbicolor|Sobic.001G149500.1|KS	(Zmays|GRMZM2G448511_T01|KS	ZmaysPH207|Zm00008a019720_T01|KS))))	Osativa|LOC_Os03g45280.1|KS)))))	(((((Macuminata|GSMUA_Achr4T21460_001|KS	Zmarina|Zosma440g00040.1|KS)	Cpapaya|evm.model.supercontig_161.14|KS)	Lusitatissimum|Lus10020271|KS)	((Athaliana|AT1G54410.1|KS	((BrapaFPsc|Brara.C04012.1|KS	(Crubella|Carubv10021201m|KS	Cgrandiflora|Cagra.27207s0001.1|KS))	((Boleraceacapitata|Bol042507|KS	Esalsugineum|Thhalv10023775m|KS)	(Alyrata|AL1G64750.t1|KS	Bstricta|Bostr.13404s0009.1|KS))))
((Mesculenta|Manes.08G154500.1|KS	(((Rcommunis|30072.m000963|KS	(Tcacao|Thecc1EG025860t1|KS	((Gmax|Glyma.16G038000.1|KS	((Pvulgaris|Phvul.001G114100.2|KS	(Mtruncatula|Medtr7g086340.1|KS	(Gmax|Glyma.19G114700.1|KS	(Gmax|Glyma.16G037900.1|KS	Mguttatus|Migut.L01868.1|KS))))	(Cpapaya|evm.model.supercontig_161.14|KS	(Gmax|Glyma.17G187600.1|KS	Pvulgaris|Phvul.004G051100.1|KS))))	((((Klaxiflora|Kalax.0178s0028.1|KS	(Klaxiflora|Kalax.1075s0007.1|KS	Kfedtschenkoi|Kaladp0911s0009.1|KS))	(Klaxiflora|Kalax.0126s0002.1|KS	(Klaxiflora|Kalax.0724s0004.1|KS	Kfedtschenkoi|Kaladp0098s0091.1|KS)))	(((Spurpurea|SapurV1A.0564s0030.1|KS	Zmarina|Zosma440g00040.1|KS)	((Macuminata|GSMUA_Achr4T22680_001|K	(Dcarota|DCAR_016964|KS	Lusitatissimum|Lus10020271|KS))	Macuminata|GSMUA_Achr4T21460_001|KS))	((Csativus|Cucsa.338040.1|KS	Mesculenta|Manes.09G138100.1|KS)	(((ZmaysPH207|Zm00008a004788_T01|KS	((Sbicolor|Sobic.001G149500.1|KS	(Zmays|GRMZM2G448511_T01|KS	ZmaysPH207|Zm00008a019720_T01|KS))	(Phallii|Pahal.I02369.1|KS	(((Sviridis|Sevir.9G150500.1|KS	Sitalica|Seita.9G151800.1|KS)	(Pvirgatum|Pavir.J31267.1|KS	Pvirgatum|Pavir.Ia01114.1|KS))	Pvirgatum|Pavir.Ib04153.1|KS))))	((Bstacei|Brast02G251900.1|KS	Bdistachyon|Bradi1g13330.1|KS)	Osativa|LOC_Os03g45280.1|KS))	(Atrichopoda|evm_27.model.AmTr_v1.0_scaffold00004.97|KS	(Mguttatus|Migut.J00768.1|KS	Dcarota|DCAR_013481|KS))))))	((Zmays|GRMZM2G169372_T01|KS	(Csinensis|orange1.1g036567m|K	(Ptrichocarpa|Potri.013G062100.1|K	((Spurpurea|SapurV1A.0564s0010.1|K	((Spurpurea|SapurV1A.2014s0030.1|K	Spurpurea|SapurV1A.0732s0100.1|K)	(Spurpurea|SapurV1A.2659s0010.1|K	Spurpurea|SapurV1A.2014s0020.1|K)))
((((Ppersica|Prupe.8G173200.1|SK	Fvesca|mrna17179.1-v1.0-hybrid|SK)	(((((Pvirgatum|Pavir.J04551.1|SK	(Pvirgatum|Pavir.Aa00887.1|SK	(Sitalica|Seita.1G267200.1|SK	Phallii|Pahal.A02866.1|SK)))	(Sbicolor|Sobic.004G286600.1|SK	Zmays|GRMZM2G373522_T01|SK))	(((ZmaysPH207|Zm00008a016925_T01|SK	(Osativa|LOC_Os02g44870.1|SK	(Zmays|GRMZM2G147014_T01|SK	ZmaysPH207|Zm00008a022587_T01|SK)))	(Bdistachyon|Bradi5g10860.1|SK	(Bstacei|Brast09G089800.1|SK	(Bstacei|Brast04G110500.1|SK	Bdistachyon|Bradi3g51200.1|SK))))	Sviridis|Sevir.1G271800.1|SK))	Acomosus|Aco011968.1|SK)	(((Slycopersicum|Solyc04g082200.2.1|SK	Stuberosum|PGSC0003DMT400025812|SK)	Cpapaya|evm.model.supercontig_26.225|SK)	(((((((Gmax|Glyma.05G216000.1|K	(Rcommunis|30190.m010817|K	(Ptrichocarpa|Potri.003G138700.1|K	Spurpurea|SapurV1A.0237s0260.1|K)))	Tpratense|Tp57577_TGAC_v2_mRNA33276|SK)	Mtruncatula|Medtr3g117290.1|SK)	((Stuberosum|PGSC0003DMT400040055|K	(((((((((Rcommunis|29634.m002071|YSK	Mesculenta|Manes.02G098200.1|YSK)	((Cpapaya|evm.model.supercontig_6.176|YSK	Vvinifera|GSVIVT01018878001|YSK)	Csativus|Cucsa.106380.1|YSK))	(Dcarota|DCAR_017311|YSK	Ahypochondriacus|AHYPO_003168-RA|YSK))	((Atrichopoda|evm_27.model.AmTr_v1.0_scaffold00082.27|SK	((Rcommunis|29634.m002070|YSK	Mguttatus|Migut.H02513.1|YSK)	((Stuberosum|PGSC0003DMT400009070|YSK	Slycopersicum|Solyc02g084840.2.1|YSK)	(((((((Athaliana|AT5G66400.1|YSK	Bstricta|Bostr.0568s0050.1|YSK)	(Ahalleri|Araha.1084s0018.1|YSK	Crubella|Carubv10027206m|YSK))	(Cgrandiflora|Cagra.2007s0059.1|SK	Alyrata|AL8G45130.t1|YSK))	(Esalsugineum|Thhalv10004906m|YSK	((Boleraceacapitata|Bol019288|YSK	BrapaFPsc|Brara.I00913.1|YSK)	BrapaFPsc|Brara.B03992.1|YSK)))
(((Tpratense|Tp57577_TGAC_v2_mRNA33276|SK	Mtruncatula|Medtr3g117290.1|SK)	((((Stuberosum|PGSC0003DMT400040055|K	(((((((Fvesca|mrna14934.1-v1.0-hybrid|YSK	(Macuminata|GSMUA_Achr4T11310_001|SK	(Mdomestica|MDP0000868045|SK	(Cpapaya|evm.model.supercontig_6.176|YSK	Ppersica|Prupe.7G161200.1|YSK))))	(Vvinifera|GSVIVT01018878001|YSK	(Egrandis|Eucgr.J02380.1|YSK	((((Acomosus|Aco016516.1|SK	Acomosus|Aco016518.1|YSK)	(((((Osativa|LOC_Os11g26780.1|YSK	Osativa|LOC_Os11g26760.1|YSK)	((Osativa|LOC_Os11g26570.1|YSK	(((Bdistachyon|Bradi2g47575.1|YSK	Bstacei|Brast01G171900.1|YSK)	Osativa|LOC_Os01g50700.1|YSK)	((((Sviridis|Sevir.5G288800.1|YSK	Sitalica|Seita.5G286000.1|YSK)	Pvirgatum|Pavir.Ea02542.1|YSK)	ZmaysPH207|Zm00008a014047_T01|YSK)	((Phallii|Pahal.E01980.1|YSK	Pvirgatum|Pavir.Eb02819.1|YSK)	(Othomaeum|Oropetium_20150105_26374A|YSK	Sbicolor|Sobic.003G270200.1|YSK)))))	(((Sitalica|Seita.8G115100.1|SK	Sviridis|Sevir.8G121000.1|K)	Pvirgatum|Pavir.Cb00662.1|YSK)	(Phallii|Pahal.J00526.1|YSK	(((ZmaysPH207|Zm00008a033704_T01|YSK	(ZmaysPH207|Zm00008a031179_T01|SK	((ZmaysPH207|Zm00008a031183_T01|YSK	((Zmays|GRMZM2G098750_T01|YSK	ZmaysPH207|Zm00008a031182_T01|YSK)	Zmays|GRMZM2G052364_T01|YSK))	ZmaysPH207|Zm00008a031195_T01|YSK)))	Sbicolor|Sobic.010G041900.1|YSK)	(Sitalica|Seita.8G115200.1|YSK	Sviridis|Sevir.8G121100.1|YSK))))))	Acomosus|Aco021124.1|SK)	(((Bdistachyon|Bradi1g37410.1|YSK	((Sbicolor|Sobic.009G116700.1|YSK	(Zmays|GRMZM2G079440_T01|YSK	ZmaysPH207|Zm00008a025570_T01|YSK))	((Sviridis|Sevir.8G121200.1|YSK	Sitalica|Seita.8G115400.1|YSK)	(Phallii|Pahal.J00522.1|YSK	((Pvirgatum|Pavir.Ab01781.1|SK	((Pvirgatum|Pavir.J13075.1|YSK
(Pabies|MA_86965g0010|SK	(((Gbiloba|Gb_07623|SK	Gbiloba|Gb_07622|SK)	(Ptaeda|PITA_000008704-RA|SK	(Ptaeda|PITA_000050018-RA|SK	Pabies|MA_104214g0010|SK)))	(((((Ptaeda|PITA_000008705-RA|SK	Ptaeda|PITA_000064607-RA|K)	(Pabies|MA_9646507g0010|K	Ptaeda|PITA_000083386-RA|K))	Ptaeda|PITA_000078888-RA|SK)	(Ptaeda|PITA_000008706-RA|SK	(Ptaeda|PITA_000087634-RA|SK	Ptaeda|PITA_000008703-RA|SK)))	((Ptaeda|PITA_000086992-RA|SK	((Pabies|MA_9972323g0010|SK	(Pabies|MA_120345g0010|SK	Pabies|MA_151075g0010|SK))	(Pabies|MA_130855g0010|SK	(Ptaeda|PITA_000094784-RA|K	Ptaeda|PITA_000000200-RA|SK))))	(((Gbiloba|Gb_07599|SK	Gbiloba|Gb_07598|SK)	((Zmays|GRMZM2G169372_T01|KS	((Csinensis|orange1.1g036567m|K	((((((((Ptrichocarpa|Potri.013G062400.1|KS	Ptrichocarpa|Potri.013G062300.1|K)	Ptrichocarpa|Potri.013G062200.1|K)	((Spurpurea|SapurV1A.0732s0100.1|K	Spurpurea|SapurV1A.2014s0030.1|K)	(Spurpurea|SapurV1A.2659s0010.1|K	Spurpurea|SapurV1A.2014s0020.1|K)))	Spurpurea|SapurV1A.0564s0030.1|KS)	(((Gmax|Glyma.05G216000.1|K	Rcommunis|30190.m010817|K)	(Ptrichocarpa|Potri.003G138700.1|K	Spurpurea|SapurV1A.0237s0260.1|K))	Spurpurea|SapurV1A.0564s0010.1|K))	Ptrichocarpa|Potri.013G062100.1|K)	(Dcarota|DCAR_016964|KS	((Cpapaya|evm.model.supercontig_161.14|KS	((((Gmax|Glyma.16G038000.1|KS	(Gmax|Glyma.16G037900.1|KS	Gmax|Glyma.19G114700.1|KS))	(Pvulgaris|Phvul.004G051100.1|KS	Gmax|Glyma.17G187600.1|KS))	Pvulgaris|Phvul.001G114100.2|KS)	((Acoerulea|Aqcoe2G065100.1|KS	Mtruncatula|Medtr7g086340.1|KS)	((Rcommunis|30072.m000963|KS
((Atrichopoda|evm_27.model.AmTr_v1.0_scaffold00001.295|SK	(((Acomosus|Aco011968.1|SK	((Bdistachyon|Bradi5g10860.1|SK	(Bstacei|Brast09G089800.1|SK	(Bdistachyon|Bradi3g51200.1|SK	Bstacei|Brast04G110500.1|SK)))	((((ZmaysPH207|Zm00008a016925_T01|SK	(Zmays|GRMZM2G147014_T01|SK	ZmaysPH207|Zm00008a022587_T01|SK))	((Sbicolor|Sobic.004G286600.1|SK	Zmays|GRMZM2G373522_T01|SK)	(Pvirgatum|Pavir.Aa00887.1|SK	((Phallii|Pahal.A02866.1|SK	Sitalica|Seita.1G267200.1|SK)	Pvirgatum|Pavir.J04551.1|SK))))	(Spolyrhiza|Spipo1G0074600|K	Sviridis|Sevir.1G271800.1|SK))	Osativa|LOC_Os02g44870.1|SK)))	((((Ahypochondriacus|AHYPO_007185-RA|SK	(((Ptrichocarpa|Potri.002G013200.1|K	Spurpurea|SapurV1A.0016s0910.1|K)	Ptrichocarpa|Potri.005G248100.1|SK)	(Spurpurea|SapurV1A.0573s0050.1|SK	Spurpurea|SapurV1A.5414s0010.1|SK)))	((((Egrandis|Eucgr.F01726.1|SK	(Macuminata|GSMUA_Achr11T16760_001|SK	(Kfedtschenkoi|Kaladp0040s0609.1|SK	((Klaxiflora|Kalax.0183s0046.1|SK	Klaxiflora|Kalax.0575s0021.1|SK)	(Klaxiflora|Kalax.0772s0013.1|SK	(Kfedtschenkoi|Kaladp0477s0002.1|SK	Klaxiflora|Kalax.0457s0006.1|SK))))))	(Pvulgaris|Phvul.009G004400.1|SK	Gmax|Glyma.04G009400.1|SK))	(((Acoerulea|Aqcoe6G197600.1|SK	Graimondii|Gorai.002G119600.1|SK)	((((Lusitatissimum|Lus10021240|SK	Lusitatissimum|Lus10005652|SK)	(Lusitatissimum|Lus10021827|SK	Lusitatissimum|Lus10034568|SK))	Dcarota|DCAR_009522|SK)	((Ppersica|Prupe.1G356400.1|SK	(Mdomestica|MDP0000529003|SK	(Mdomestica|MDP0000770493|SK	Mdomestica|MDP0000126135|SK)))	Mguttatus|Migut.C00923.1|SK)))	(((Fvesca|mrna17179.1-v1.0-hybrid|SK	Ppersica|Prupe.8G173200.1|SK)	(((Crubella|Carubv10020984m|SK	(Bstricta|Bostr.20129s0054.1|SK
(((Ptaeda|PITA_000000201-RA|SK	((Ptaeda|PITA_000064607-RA|K	Ptaeda|PITA_000008705-RA|SK)	Ptaeda|PITA_000086992-RA|SK))	(((Ptaeda|PITA_000083386-RA|K	Pabies|MA_9646507g0010|K)	Ptaeda|PITA_000078888-RA|SK)	(Ptaeda|PITA_000008706-RA|SK	(Ptaeda|PITA_000087634-RA|SK	Ptaeda|PITA_000008703-RA|SK))))	((((Gbiloba|Gb_07599|SK	Gbiloba|Gb_07598|SK)	(((Gbiloba|Gb_01710|K	((((((Fvesca|mrna17179.1-v1.0-hybrid|SK	Ppersica|Prupe.8G173200.1|SK)	((((BrapaFPsc|Brara.H00486.1|SK	Boleraceacapitata|Bol033430|K)	((Esalsugineum|Thhalv10026303m|SK	(Bstricta|Bostr.25542s0027.1|SK	(Cgrandiflora|Cagra.1383s0028.1|SK	Crubella|Carubv10005866m|SK)))	(Alyrata|AL7G10280.t1|SK	Athaliana|AT4G38410.1|SK)))	Ahalleri|Araha.12526s0002.1|K)	(Ahypochondriacus|AHYPO_003625-RA|K	(Pabies|MA_5277138g0010|K	((Pabies|MA_10257300g0010|K	(Pabies|MA_95995g0010|K	(Pabies|MA_10428426g0010|K	Pabies|MA_67088g0010|K)))	((Pabies|MA_277039g0010|K	Pabies|MA_816406g0020|K)	(((Pabies|MA_10430236g0010|K	Pabies|MA_43017g0010|K)	(Pabies|MA_45025g0010|K	Pabies|MA_107783g0020|K))	(Pabies|MA_4978040g0010|K	(Pabies|MA_17462g0010|K	Pabies|MA_144878g0010|K)))))))))	((Zmarina|Zosma103g00290.1|SK	(Acoerulea|Aqcoe5G125200.1|K	Acoerulea|Aqcoe5G125000.1|SK))	((Mtruncatula|Medtr3g117290.1|SK	Tpratense|Tp57577_TGAC_v2_mRNA33276|SK)	((((Ahalleri|Araha.3199s0027.1|SK	(Alyrata|AL2G36240.t1|SK	Athaliana|AT1G76180.1|SK))	((Crubella|Carubv10020984m|SK	Cgrandiflora|Cagra.0799s0088.1|SK)	Bstricta|Bostr.20129s0054.1|SK))
(Tcacao|Thecc1EG016429t1|K	((Mesculenta|Manes.08G154500.1|KS	(Tcacao|Thecc1EG025860t1|KS	((((Mguttatus|Migut.L01868.1|KS	Dcarota|DCAR_013481|KS)	(((Gmax|Glyma.16G038000.1|KS	(Gmax|Glyma.19G114700.1|KS	Gmax|Glyma.16G037900.1|KS))	(Pvulgaris|Phvul.004G051100.1|KS	Gmax|Glyma.17G187600.1|KS))	(Cpapaya|evm.model.supercontig_161.14|KS	(Pvulgaris|Phvul.001G114100.2|KS	(Mtruncatula|Medtr7g086340.1|KS	Acoerulea|Aqcoe2G065100.1|KS)))))	(((((Mesculenta|Manes.09G138100.1|KS	Lusitatissimum|Lus10020271|KS)	((Esalsugineum|Thhalv10023775m|KS	Boleraceacapitata|Bol042507|KS)	(BrapaFPsc|Brara.C04012.1|KS	((Cgrandiflora|Cagra.27207s0001.1|KS	Crubella|Carubv10021201m|KS)	((Bstricta|Bostr.13404s0009.1|KS	Alyrata|AL1G64750.t1|KS)	Athaliana|AT1G54410.1|KS)))))	((Macuminata|GSMUA_Achr4T21460_001|KS	(Mguttatus|Migut.J00768.1|KS	Csativus|Cucsa.338040.1|KS))	Zmarina|Zosma440g00040.1|KS))	(((Klaxiflora|Kalax.0178s0028.1|KS	(Kfedtschenkoi|Kaladp0911s0009.1|KS	Klaxiflora|Kalax.1075s0007.1|KS))	(Klaxiflora|Kalax.0724s0004.1|KS	(Kfedtschenkoi|Kaladp0098s0091.1|KS	Klaxiflora|Kalax.0126s0002.1|KS)))	(((Ptrichocarpa|Potri.003G138700.1|K	(Spurpurea|SapurV1A.0237s0260.1|K	(Gmax|Glyma.05G216000.1|K	Rcommunis|30190.m010817|K)))	Bdistachyon|Bradi1g13330.1|KS)	((Osativa|LOC_Os03g45280.1|KS	(ZmaysPH207|Zm00008a004788_T01|KS	(Phallii|Pahal.I02369.1|KS	(((Bstacei|Brast02G251900.1|KS	(Sitalica|Seita.9G151800.1|KS	Sviridis|Sevir.9G150500.1|KS))	(Pvirgatum|Pavir.J31267.1|KS	Pvirgatum|Pavir.Ia01114.1|KS))	Pvirgatum|Pavir.Ib04153.1|KS))))	((Dcarota|DCAR_016964|KS	(ZmaysPH207|Zm00008a019720_T01|KS
(Mesculenta|Manes.01G047100.1|K	(Tcacao|Thecc1EG016429t1|K	(Dcarota|DCAR_016753|SK	(((Pabies|MA_86965g0010|SK	Zmays|GRMZM2G169372_T01|KS)	((Fvesca|mrna17179.1-v1.0-hybrid|SK	Ppersica|Prupe.8G173200.1|SK)	((((Zmarina|Zosma103g00290.1|SK	(Acomosus|Aco011968.1|SK	((((Spolyrhiza|Spipo1G0074600|K	Sviridis|Sevir.1G271800.1|SK)	(ZmaysPH207|Zm00008a016925_T01|SK	(Zmays|GRMZM2G147014_T01|SK	ZmaysPH207|Zm00008a022587_T01|SK)))	((Sbicolor|Sobic.004G286600.1|SK	Zmays|GRMZM2G373522_T01|SK)	(Pvirgatum|Pavir.J04551.1|SK	(Pvirgatum|Pavir.Aa00887.1|SK	(Phallii|Pahal.A02866.1|SK	Sitalica|Seita.1G267200.1|SK)))))	(Osativa|LOC_Os02g44870.1|SK	(Bdistachyon|Bradi5g10860.1|SK	(Bstacei|Brast09G089800.1|SK	(Bdistachyon|Bradi3g51200.1|SK	Bstacei|Brast04G110500.1|SK)))))))	(((Kfedtschenkoi|Kaladp0040s0609.1|SK	(Klaxiflora|Kalax.0457s0006.1|SK	(((Klaxiflora|Kalax.0183s0046.1|SK	Klaxiflora|Kalax.0575s0021.1|SK)	Klaxiflora|Kalax.0772s0013.1|SK)	Kfedtschenkoi|Kaladp0477s0002.1|SK)))	((((Mguttatus|Migut.C00923.1|SK	(Ppersica|Prupe.1G356400.1|SK	(Mdomestica|MDP0000529003|SK	(Mdomestica|MDP0000770493|SK	Mdomestica|MDP0000126135|SK))))	(Ahypochondriacus|AHYPO_007185-RA|SK	Graimondii|Gorai.002G119600.1|SK))	((Dcarota|DCAR_009522|SK	(Acoerulea|Aqcoe6G197600.1|SK	Atrichopoda|evm_27.model.AmTr_v1.0_scaffold00001.295|SK))	(((Lusitatissimum|Lus10021240|SK	Lusitatissimum|Lus10005652|SK)	(Lusitatissimum|Lus10021827|SK	Lusitatissimum|Lus10034568|SK))	(Tcacao|Thecc1EG006526t1|K	(Cclementina|Ciclev10029952m|K	Csinensis|orange1.1g038463m|SK)))))	(((Csativus|Cucsa.077690.1|SK	(Csinensis|orange1.1g026736m|SK
((Dcarota|DCAR_016753|SK	(((((Gmax|Glyma.05G216000.1|K	(Rcommunis|30190.m010817|K	(Ptrichocarpa|Potri.003G138700.1|K	Spurpurea|SapurV1A.0237s0260.1|K)))	Ptaeda|PITA_000008704-RA|SK)	(Fvesca|mrna17179.1-v1.0-hybrid|SK	Ppersica|Prupe.8G173200.1|SK))	((Lusitatissimum|Lus10003340|SK	Lusitatissimum|Lus10022643|SK)	((((((((Macuminata|GSMUA_Achr4T11310_001|SK	(((Egrandis|Eucgr.I02395.1|YSK	Egrandis|Eucgr.I02392.1|YSK)	((Acomosus|Aco021122.1|K	(((Osativa|LOC_Os11g26570.1|YSK	((Osativa|LOC_Os11g26780.1|YSK	Osativa|LOC_Os11g26760.1|YSK)	(((Osativa|LOC_Os11g26790.1|YSK	((Othomaeum|Oropetium_20150105_28387A|K	Othomaeum|Oropetium_20150105_27680A|SK)	(Pvirgatum|Pavir.Hb00975.1|YSK	((Sviridis|Sevir.5G166400.1|YSK	Sviridis|Sevir.5G166500.1|YSK)	(Sitalica|Seita.5G166300.1|YSK	Sitalica|Seita.5G166200.1|YSK)))))	(((ZmaysPH207|Zm00008a025570_T01|YSK	Zmays|GRMZM2G079440_T01|YSK)	Sbicolor|Sobic.009G116700.1|YSK)	((Sviridis|Sevir.8G121200.1|YSK	Sitalica|Seita.8G115400.1|YSK)	((((Pvirgatum|Pavir.J14171.1|YSK	(Pvirgatum|Pavir.J13075.1|YSK	Pvirgatum|Pavir.J29127.1|YK))	Pvirgatum|Pavir.Ab01781.1|SK)	Pvirgatum|Pavir.Ab01356.1|YSK)	Phallii|Pahal.J00522.1|YSK))))	((Bdistachyon|Bradi3g43855.1|YSK	((Bstacei|Brast04G194300.1|YSK	Bdistachyon|Bradi3g43870.1|YSK)	Bstacei|Brast04G197200.1|YSK))	(((Acomosus|Aco016518.1|YSK	Acomosus|Aco016516.1|SK)	Osativa|LOC_Os11g26750.1|YSK)	(Bdistachyon|Bradi1g37410.1|YSK	(Bstacei|Brast05G049400.1|SK	(Bdistachyon|Bradi4g22290.1|SK	Bdistachyon|Bradi4g22280.2|SK))))))))	((Bdistachyon|Bradi4g19525.1|YSK	Bstacei|Brast05G075400.1|YSK)	((Pvirgatum|Pavir.Cb00662.1|YSK
((Dcarota|DCAR_016753|SK	((((Macuminata|GSMUA_Achr4T22680_001|K	((Mesculenta|Manes.09G138100.1|KS	((Boleraceacapitata|Bol042507|KS	((Athaliana|AT1G54410.1|KS	(BrapaFPsc|Brara.C04012.1|KS	(Cgrandiflora|Cagra.27207s0001.1|KS	Crubella|Carubv10021201m|KS)))	(Bstricta|Bostr.13404s0009.1|KS	Alyrata|AL1G64750.t1|KS)))	((Mtruncatula|Medtr6g027810.1|KS	Tpratense|Tp57577_TGAC_v2_mRNA30898|KS)	Esalsugineum|Thhalv10023775m|KS)))	(((Csativus|Cucsa.338040.1|KS	(Zmarina|Zosma440g00040.1|KS	Macuminata|GSMUA_Achr4T21460_001|KS))	Atrichopoda|evm_27.model.AmTr_v1.0_scaffold00004.97|KS)	(Sbicolor|Sobic.001G149500.1|KS	(((Bdistachyon|Bradi1g13330.1|KS	Bstacei|Brast02G251900.1|KS)	Osativa|LOC_Os03g45280.1|KS)	(((ZmaysPH207|Zm00008a019720_T01|KS	Zmays|GRMZM2G448511_T01|KS)	ZmaysPH207|Zm00008a004788_T01|KS)	(Phallii|Pahal.I02369.1|KS	(((Sitalica|Seita.9G151800.1|KS	Sviridis|Sevir.9G150500.1|KS)	(Pvirgatum|Pavir.J31267.1|KS	Pvirgatum|Pavir.Ia01114.1|KS))	Pvirgatum|Pavir.Ib04153.1|KS))))))))	((((Kfedtschenkoi|Kaladp0911s0009.1|KS	(Klaxiflora|Kalax.1075s0007.1|KS	Klaxiflora|Kalax.0178s0028.1|KS))	(Kfedtschenkoi|Kaladp0098s0091.1|KS	(Klaxiflora|Kalax.0126s0002.1|KS	Klaxiflora|Kalax.0724s0004.1|KS)))	(Mguttatus|Migut.L01868.1|KS	(((Pvulgaris|Phvul.001G114100.2|KS	(Gmax|Glyma.19G114700.1|KS	Gmax|Glyma.16G037900.1|KS))	(((Mtruncatula|Medtr7g086340.1|KS	Acoerulea|Aqcoe2G065100.1|KS)	(Pvulgaris|Phvul.004G051100.1|KS	Gmax|Glyma.17G187600.1|KS))	Gmax|Glyma.16G038000.1|KS))	((Dcarota|DCAR_013481|KS	Mesculenta|Manes.08G154500.1|KS)	(Rcommunis|30072.m000963|KS	Tcacao|Thecc1EG025860t1|KS)))))	((Cpapaya|evm.model.supercontig_161.14|KS
((((((Tcacao|Thecc1EG006526t1|K	(Cclementina|Ciclev10029952m|K	Csinensis|orange1.1g038463m|SK))	((Fvesca|mrna17179.1-v1.0-hybrid|SK	Ppersica|Prupe.8G173200.1|SK)	((((Dcarota|DCAR_016753|SK	((((Mesculenta|Manes.09G138100.1|KS	((((Pvulgaris|Phvul.001G114100.2|KS	((Mtruncatula|Medtr7g086340.1|KS	Mguttatus|Migut.L01868.1|KS)	Gmax|Glyma.19G114700.1|KS))	(Tcacao|Thecc1EG025860t1|KS	(Mesculenta|Manes.08G154500.1|KS	Rcommunis|30072.m000963|KS)))	Gmax|Glyma.16G037900.1|KS)	(Gmax|Glyma.17G187600.1|KS	((Acoerulea|Aqcoe2G065100.1|KS	Cpapaya|evm.model.supercontig_161.14|KS)	Gmax|Glyma.16G038000.1|KS))))	((BrapaFPsc|Brara.C04012.1|KS	((Cgrandiflora|Cagra.27207s0001.1|KS	Crubella|Carubv10021201m|KS)	((Bstricta|Bostr.13404s0009.1|KS	(Boleraceacapitata|Bol042507|KS	Alyrata|AL1G64750.t1|KS))	Athaliana|AT1G54410.1|KS)))	((Zmarina|Zosma440g00040.1|KS	(Klaxiflora|Kalax.0178s0028.1|KS	(Kfedtschenkoi|Kaladp0911s0009.1|KS	Klaxiflora|Kalax.1075s0007.1|KS)))	(Kfedtschenkoi|Kaladp0098s0091.1|KS	(Klaxiflora|Kalax.0126s0002.1|KS	Klaxiflora|Kalax.0724s0004.1|KS)))))	(Dcarota|DCAR_013481|KS	Lusitatissimum|Lus10020271|KS))	((((Macuminata|GSMUA_Achr4T22680_001|K	Atrichopoda|evm_27.model.AmTr_v1.0_scaffold00004.97|KS)	(((Mtruncatula|Medtr6g027810.1|KS	Tpratense|Tp57577_TGAC_v2_mRNA30898|KS)	Esalsugineum|Thhalv10023775m|KS)	((((Bdistachyon|Bradi1g13330.1|KS	Bstacei|Brast02G251900.1|KS)	Osativa|LOC_Os03g45280.1|KS)	(ZmaysPH207|Zm00008a004788_T01|KS	(Phallii|Pahal.I02369.1|KS	(((Sitalica|Seita.9G151800.1|KS	Sviridis|Sevir.9G150500.1|KS)	(Pvirgatum|Pavir.J31267.1|KS	Pvirgatum|Pavir.Ia01114.1|KS))	Pvirgatum|Pavir.Ib04153.1|KS))))
(((Ptaeda|PITA_000094784-RA|K	(((((Ptaeda|PITA_000078888-RA|SK	Ptaeda|PITA_000083386-RA|K)	((((Pabies|MA_187114g0010|SK	(Pabies|MA_120345g0010|SK	(Pabies|MA_151075g0010|SK	Pabies|MA_9972323g0010|SK)))	(((Pabies|MA_86965g0010|SK	(Gbiloba|Gb_07623|SK	Gbiloba|Gb_07622|SK))	((Pabies|MA_104214g0010|SK	Ptaeda|PITA_000050018-RA|SK)	(Gbiloba|Gb_01710|K	((Acoerulea|Aqcoe5G186200.1|YK	((Cclementina|Ciclev10029952m|K	Csinensis|orange1.1g038463m|SK)	(Fvesca|mrna17179.1-v1.0-hybrid|SK	Ppersica|Prupe.8G173200.1|SK)))	((((((Pabies|MA_43017g0010|K	(((Pabies|MA_5277138g0010|K	(Pabies|MA_4978040g0010|K	(Pabies|MA_17462g0010|K	Pabies|MA_144878g0010|K)))	(Pabies|MA_45025g0010|K	Pabies|MA_107783g0020|K))	Pabies|MA_10430236g0010|K))	(Pabies|MA_277039g0010|K	(Pabies|MA_10257300g0010|K	(Pabies|MA_816406g0020|K	((Pabies|MA_67088g0010|K	Pabies|MA_10428426g0010|K)	Pabies|MA_95995g0010|K)))))	Pabies|MA_9646507g0010|K)	Mtruncatula|Medtr3g117290.1|SK)	Tpratense|Tp57577_TGAC_v2_mRNA33276|SK)	(((Graimondii|Gorai.009G189500.1|SK	((Acomosus|Aco011968.1|SK	(Zmarina|Zosma103g00290.1|SK	(((Spolyrhiza|Spipo1G0074600|K	(Bdistachyon|Bradi5g10860.1|SK	(Bstacei|Brast09G089800.1|SK	(Bdistachyon|Bradi3g51200.1|SK	Bstacei|Brast04G110500.1|SK))))	Osativa|LOC_Os02g44870.1|SK)	((((Sbicolor|Sobic.004G286600.1|SK	Zmays|GRMZM2G373522_T01|SK)	(((Phallii|Pahal.A02866.1|SK	Sitalica|Seita.1G267200.1|SK)	Pvirgatum|Pavir.J04551.1|SK)	Pvirgatum|Pavir.Aa00887.1|SK))
(((((((Gbiloba|Gb_01710|K	(Gbiloba|Gb_07623|SK	Gbiloba|Gb_07622|SK))	((((BrapaFPsc|Brara.H00486.1|SK	Boleraceacapitata|Bol033430|K)	(((Gbiloba|Gb_34999|K	Athaliana|AT4G38410.1|SK)	Alyrata|AL7G10280.t1|SK)	((Bstricta|Bostr.25542s0027.1|SK	(Cgrandiflora|Cagra.1383s0028.1|SK	Crubella|Carubv10005866m|SK))	Esalsugineum|Thhalv10026303m|SK)))	((Ahalleri|Araha.12526s0002.1|K	Dcarota|DCAR_016753|SK)	((((Atrichopoda|evm_27.model.AmTr_v1.0_scaffold00001.295|SK	(Mtruncatula|Medtr3g117290.1|SK	Tpratense|Tp57577_TGAC_v2_mRNA33276|SK))	((((Macuminata|GSMUA_Achr11T16760_001|SK	(Acomosus|Aco011968.1|SK	((((Bdistachyon|Bradi5g10860.1|SK	(Bstacei|Brast09G089800.1|SK	(Bdistachyon|Bradi3g51200.1|SK	Bstacei|Brast04G110500.1|SK)))	Osativa|LOC_Os02g44870.1|SK)	((((Sbicolor|Sobic.004G286600.1|SK	Zmays|GRMZM2G373522_T01|SK)	(Pvirgatum|Pavir.J04551.1|SK	(Pvirgatum|Pavir.Aa00887.1|SK	(Phallii|Pahal.A02866.1|SK	Sitalica|Seita.1G267200.1|SK))))	(ZmaysPH207|Zm00008a016925_T01|SK	(Zmays|GRMZM2G147014_T01|SK	ZmaysPH207|Zm00008a022587_T01|SK)))	Sviridis|Sevir.1G271800.1|SK))	Spolyrhiza|Spipo1G0074600|K)))	((Ahypochondriacus|AHYPO_007185-RA|SK	(Stuberosum|PGSC0003DMT400025812|SK	Slycopersicum|Solyc04g082200.2.1|SK))	(Kfedtschenkoi|Kaladp0040s0609.1|SK	((Klaxiflora|Kalax.0183s0046.1|SK	Klaxiflora|Kalax.0575s0021.1|SK)	(Klaxiflora|Kalax.0772s0013.1|SK	(Kfedtschenkoi|Kaladp0477s0002.1|SK	Klaxiflora|Kalax.0457s0006.1|SK))))))	Graimondii|Gorai.009G189500.1|SK)	(Acomosus|Aco021124.1|SK	((Cpapaya|evm.model.supercontig_26.225|SK	(((((Mdomestica|MDP0000529003|SK	(Mdomestica|MDP0000770493|SK	Mdomestica|MDP0000126135|SK))
(Mesculenta|Manes.01G047100.1|K	(((((Pabies|MA_9646507g0010|K	(Ptrichocarpa|Potri.013G062200.1|K	(Ptrichocarpa|Potri.013G062400.1|KS	Ptrichocarpa|Potri.013G062300.1|K)))	(((Spurpurea|SapurV1A.0732s0100.1|K	Spurpurea|SapurV1A.2014s0030.1|K)	(Spurpurea|SapurV1A.2659s0010.1|K	Spurpurea|SapurV1A.2014s0020.1|K))	((Ptrichocarpa|Potri.013G062100.1|K	Spurpurea|SapurV1A.0564s0010.1|K)	(((Acoerulea|Aqcoe2G065100.1|KS	Mtruncatula|Medtr7g086340.1|KS)	(((((((((Macuminata|GSMUA_Achr4T21460_001|KS	Zmarina|Zosma440g00040.1|KS)	Csativus|Cucsa.338040.1|KS)	(Atrichopoda|evm_27.model.AmTr_v1.0_scaffold00004.97|KS	Mguttatus|Migut.J00768.1|KS))	((((Osativa|LOC_Os03g45280.1|KS	(ZmaysPH207|Zm00008a004788_T01|KS	(Phallii|Pahal.I02369.1|KS	(Pvirgatum|Pavir.Ib04153.1|KS	(((Csinensis|orange1.1g036567m|K	Pvirgatum|Pavir.J31267.1|KS)	Pvirgatum|Pavir.Ia01114.1|KS)	(Bstacei|Brast02G251900.1|KS	(Sitalica|Seita.9G151800.1|KS	Sviridis|Sevir.9G150500.1|KS)))))))	((ZmaysPH207|Zm00008a019720_T01|KS	Zmays|GRMZM2G448511_T01|KS)	Sbicolor|Sobic.001G149500.1|KS))	Bdistachyon|Bradi1g13330.1|KS)	Macuminata|GSMUA_Achr4T22680_001|K))	((Dcarota|DCAR_013481|KS	(Mguttatus|Migut.L01868.1|KS	Mesculenta|Manes.08G154500.1|KS))	Mesculenta|Manes.09G138100.1|KS))	((Klaxiflora|Kalax.0724s0004.1|KS	(Klaxiflora|Kalax.0126s0002.1|KS	Kfedtschenkoi|Kaladp0098s0091.1|KS))	((Klaxiflora|Kalax.0178s0028.1|KS	Klaxiflora|Kalax.1075s0007.1|KS)	Kfedtschenkoi|Kaladp0911s0009.1|KS)))	(Tcacao|Thecc1EG025860t1|KS	Rcommunis|30072.m000963|KS))	((((((Dcarota|DCAR_016964|KS	(Mtruncatula|Medtr6g027810.1|KS	Tpratense|Tp57577_TGAC_v2_mRNA30898|KS))	Esalsugineum|Thhalv10023775m|KS)	Boleraceacapitata|Bol042507|KS)
((Tcacao|Thecc1EG016429t1|K	Mesculenta|Manes.01G047100.1|K)	(((Tpratense|Tp57577_TGAC_v2_mRNA33276|SK	Mtruncatula|Medtr3g117290.1|SK)	(((((((Pabies|MA_816406g0020|K	(((Pabies|MA_67088g0010|K	Pabies|MA_10428426g0010|K)	Pabies|MA_95995g0010|K)	((((Pabies|MA_4978040g0010|K	(Pabies|MA_144878g0010|K	Pabies|MA_17462g0010|K))	(Pabies|MA_43017g0010|K	(Pabies|MA_107783g0020|K	Pabies|MA_45025g0010|K)))	Pabies|MA_10430236g0010|K)	Pabies|MA_277039g0010|K)))	Pabies|MA_10257300g0010|K)	Atrichopoda|evm_27.model.AmTr_v1.0_scaffold00001.295|SK)	((Lusitatissimum|Lus10021240|SK	Lusitatissimum|Lus10005652|SK)	(Lusitatissimum|Lus10021827|SK	Lusitatissimum|Lus10034568|SK)))	((Ahypochondriacus|AHYPO_003625-RA|K	((Graimondii|Gorai.013G180700.1|K	Graimondii|Gorai.002G119600.1|SK)	(Ppersica|Prupe.1G356400.1|SK	((Mdomestica|MDP0000770493|SK	Mdomestica|MDP0000126135|SK)	Mdomestica|MDP0000529003|SK))))	((Acoerulea|Aqcoe6G197600.1|SK	(Cclementina|Ciclev10002349m|SK	Csinensis|orange1.1g026736m|SK))	(((Tcacao|Thecc1EG034339t1|SK	Graimondii|Gorai.009G189500.1|SK)	(Ahypochondriacus|AHYPO_007185-RA|SK	(((Egrandis|Eucgr.F01726.1|SK	((Pabies|MA_5277138g0010|K	Ptrichocarpa|Potri.002G013200.1|K)	Spurpurea|SapurV1A.0016s0910.1|K))	Ptrichocarpa|Potri.005G248100.1|SK)	(Spurpurea|SapurV1A.5414s0010.1|SK	Spurpurea|SapurV1A.0573s0050.1|SK))))	((((Rcommunis|30170.m014323|SK	Mesculenta|Manes.05G140400.1|SK)	(Csativus|Cucsa.077690.1|SK	(((Graimondii|Gorai.008G038700.1|SK	Tcacao|Thecc1EG006526t1|K)	((Esalsugineum|Thhalv10008706m|SK	(((Boleraceacapitata|Bol026959|SK	BrapaFPsc|Brara.F01455.1|SK)
((Tcacao|Thecc1EG016429t1|K	Mesculenta|Manes.01G047100.1|K)	(((Pabies|MA_816406g0020|K	(((Pabies|MA_67088g0010|K	Pabies|MA_10428426g0010|K)	Pabies|MA_95995g0010|K)	(((Pabies|MA_4978040g0010|K	(((Pabies|MA_144878g0010|K	Pabies|MA_17462g0010|K)	Pabies|MA_10430236g0010|K)	(Pabies|MA_107783g0020|K	Pabies|MA_45025g0010|K)))	(Pabies|MA_10257300g0010|K	Pabies|MA_43017g0010|K))	Pabies|MA_277039g0010|K)))	(((((((Pabies|MA_86965g0010|SK	(Ptaeda|PITA_000000201-RA|SK	((Ptaeda|PITA_000000200-RA|SK	Pabies|MA_130855g0010|SK)	(Ptaeda|PITA_000008703-RA|SK	((Ptaeda|PITA_000087634-RA|SK	(((Ptaeda|PITA_000083386-RA|K	Ptaeda|PITA_000078888-RA|SK)	(Ptaeda|PITA_000008705-RA|SK	(Ptaeda|PITA_000064607-RA|K	Ptaeda|PITA_000086992-RA|SK)))	(Ptaeda|PITA_000008706-RA|SK	Ptaeda|PITA_000008704-RA|SK)))	Ptaeda|PITA_000094784-RA|K)))))	(Pabies|MA_187114g0010|SK	((Pabies|MA_104214g0010|SK	Ptaeda|PITA_000050018-RA|SK)	(Pabies|MA_120345g0010|SK	(Pabies|MA_9972323g0010|SK	Pabies|MA_151075g0010|SK)))))	(Gbiloba|Gb_07599|SK	Gbiloba|Gb_07598|SK))	((Gbiloba|Gb_07622|SK	Gbiloba|Gb_07623|SK)	((((Lusitatissimum|Lus10014280|YSK	Lusitatissimum|Lus10025983|YSK)	(((((Macuminata|GSMUA_Achr4T11310_001|SK	((((((((Osativa|LOC_Os01g50700.1|YSK	(Bdistachyon|Bradi2g47575.1|YSK	Bstacei|Brast01G171900.1|YSK))	(((Pvirgatum|Pavir.Eb02819.1|YSK	Phallii|Pahal.E01980.1|YSK)	(Othomaeum|Oropetium_20150105_26374A|YSK	Sbicolor|Sobic.003G270200.1|YSK))	((ZmaysPH207|Zm00008a014047_T01|YSK
((Tcacao|Thecc1EG016429t1|K	Mesculenta|Manes.01G047100.1|K)	(((Pabies|MA_10257300g0010|K	(((Pabies|MA_10430236g0010|K	(Pabies|MA_144878g0010|K	Pabies|MA_17462g0010|K))	(Pabies|MA_4978040g0010|K	((Pabies|MA_107783g0020|K	Pabies|MA_45025g0010|K)	Pabies|MA_43017g0010|K)))	(Pabies|MA_9646507g0010|K	(Pabies|MA_95995g0010|K	Pabies|MA_816406g0020|K))))	(((Pabies|MA_277039g0010|K	(Tpratense|Tp57577_TGAC_v2_mRNA33276|SK	Mtruncatula|Medtr3g117290.1|SK))	(((((Pabies|MA_5277138g0010|K	Ptrichocarpa|Potri.002G013200.1|K)	Spurpurea|SapurV1A.0016s0910.1|K)	Ptrichocarpa|Potri.005G248100.1|SK)	(Spurpurea|SapurV1A.5414s0010.1|SK	Spurpurea|SapurV1A.0573s0050.1|SK))	((((((Graimondii|Gorai.002G119600.1|SK	Ppersica|Prupe.1G356400.1|SK)	((Acoerulea|Aqcoe6G197600.1|SK	Atrichopoda|evm_27.model.AmTr_v1.0_scaffold00001.295|SK)	(((Mdomestica|MDP0000770493|SK	Mdomestica|MDP0000126135|SK)	Mdomestica|MDP0000529003|SK)	(Cclementina|Ciclev10002349m|SK	Csinensis|orange1.1g026736m|SK))))	((Lusitatissimum|Lus10021240|SK	Lusitatissimum|Lus10005652|SK)	(Lusitatissimum|Lus10021827|SK	Lusitatissimum|Lus10034568|SK)))	(((Rcommunis|30170.m014323|SK	Mesculenta|Manes.05G140400.1|SK)	(Cpapaya|evm.model.supercontig_26.225|SK	((Ahypochondriacus|AHYPO_007185-RA|SK	(Slycopersicum|Solyc04g082200.2.1|SK	Stuberosum|PGSC0003DMT400025812|SK))	((Lusitatissimum|Lus10003340|SK	Lusitatissimum|Lus10022643|SK)	(Tcacao|Thecc1EG006526t1|K	Graimondii|Gorai.008G038700.1|SK)))))	(((Acoerulea|Aqcoe5G125000.1|SK	(Graimondii|Gorai.013G180700.1|K	Gmax|Glyma.04G009400.1|SK))	Pvulgaris|Phvul.009G004400.1|SK)	((Csativus|Cucsa.077690.1|SK
((Tcacao|Thecc1EG016429t1|K	Mesculenta|Manes.01G047100.1|K)	(Pabies|MA_9646507g0010|K	(((Pabies|MA_86965g0010|SK	(((((Ptaeda|PITA_000000201-RA|SK	(Pabies|MA_187114g0010|SK	((Ptaeda|PITA_000008703-RA|SK	(Ptaeda|PITA_000087634-RA|SK	(((Ptaeda|PITA_000008705-RA|SK	Ptaeda|PITA_000083386-RA|K)	Ptaeda|PITA_000078888-RA|SK)	Ptaeda|PITA_000008706-RA|SK)))	((Ptaeda|PITA_000064607-RA|K	Ptaeda|PITA_000086992-RA|SK)	((Ptaeda|PITA_000094784-RA|K	(Ptaeda|PITA_000000200-RA|SK	Pabies|MA_130855g0010|SK))	(Pabies|MA_120345g0010|SK	(Pabies|MA_9972323g0010|SK	Pabies|MA_151075g0010|SK)))))))	(Pabies|MA_104214g0010|SK	Ptaeda|PITA_000050018-RA|SK))	(((((((Gbiloba|Gb_34185|K	(((Cclementina|Ciclev10029952m|K	Csinensis|orange1.1g038463m|SK)	(Ppersica|Prupe.8G173200.1|SK	Fvesca|mrna17179.1-v1.0-hybrid|SK))	Zmarina|Zosma103g00290.1|SK))	((Pabies|MA_277039g0010|K	Pabies|MA_816406g0020|K)	(Pabies|MA_5277138g0010|K	(Tpratense|Tp57577_TGAC_v2_mRNA33276|SK	Mtruncatula|Medtr3g117290.1|SK))))	(((Cclementina|Ciclev10002349m|SK	Csinensis|orange1.1g026736m|SK)	(((Ptrichocarpa|Potri.002G013200.1|K	Spurpurea|SapurV1A.0016s0910.1|K)	Ptrichocarpa|Potri.005G248100.1|SK)	(Spurpurea|SapurV1A.5414s0010.1|SK	Spurpurea|SapurV1A.0573s0050.1|SK)))	(((((((Mdomestica|MDP0000770493|SK	Mdomestica|MDP0000126135|SK)	Mdomestica|MDP0000529003|SK)	Atrichopoda|evm_27.model.AmTr_v1.0_scaffold00001.295|SK)	(Graimondii|Gorai.002G119600.1|SK	Ppersica|Prupe.1G356400.1|SK))	(Acoerulea|Aqcoe6G197600.1|SK	Acoerulea|Aqcoe5G125200.1|K))	(Ahypochondriacus|AHYPO_007185-RA|SK	((Lusitatissimum|Lus10021240|SK
(Tcacao|Thecc1EG016429t1|K	((Gmax|Glyma.05G216000.1|K	Mesculenta|Manes.01G047100.1|K)	(((Ptrichocarpa|Potri.003G138700.1|K	Spurpurea|SapurV1A.0237s0260.1|K)	Rcommunis|30190.m010817|K)	((((((Ptrichocarpa|Potri.013G062100.1|K	(Ptrichocarpa|Potri.013G062200.1|K	(Ptrichocarpa|Potri.013G062400.1|KS	Ptrichocarpa|Potri.013G062300.1|K)))	(((Spurpurea|SapurV1A.0732s0100.1|K	Spurpurea|SapurV1A.2014s0030.1|K)	(Spurpurea|SapurV1A.2659s0010.1|K	Spurpurea|SapurV1A.2014s0020.1|K))	Spurpurea|SapurV1A.0564s0010.1|K))	Csinensis|orange1.1g036567m|K)	Pabies|MA_277039g0010|K)	(Spolyrhiza|Spipo3G0086100|K	(Atrichopoda|evm_27.model.AmTr_v1.0_scaffold00004.97|KS	(((Macuminata|GSMUA_Achr4T22680_001|K	(((Bdistachyon|Bradi1g13330.1|KS	((Csativus|Cucsa.338040.1|KS	ZmaysPH207|Zm00008a004788_T01|KS)	(Phallii|Pahal.I02369.1|KS	((Bstacei|Brast02G251900.1|KS	(Sitalica|Seita.9G151800.1|KS	Sviridis|Sevir.9G150500.1|KS))	((Pvirgatum|Pavir.Ib04153.1|KS	Pvirgatum|Pavir.J31267.1|KS)	Pvirgatum|Pavir.Ia01114.1|KS)))))	((ZmaysPH207|Zm00008a019720_T01|KS	Zmays|GRMZM2G448511_T01|KS)	Sbicolor|Sobic.001G149500.1|KS))	Osativa|LOC_Os03g45280.1|KS))	((((((((Gmax|Glyma.16G038000.1|KS	(Gmax|Glyma.16G037900.1|KS	Gmax|Glyma.19G114700.1|KS))	(((Spurpurea|SapurV1A.0564s0030.1|KS	Tcacao|Thecc1EG025860t1|KS)	(((Acoerulea|Aqcoe2G065100.1|KS	Mtruncatula|Medtr7g086340.1|KS)	(Mtruncatula|Medtr6g027810.1|KS	Tpratense|Tp57577_TGAC_v2_mRNA30898|KS))	Pvulgaris|Phvul.001G114100.2|KS))	((Cpapaya|evm.model.supercontig_161.14|KS	Pvulgaris|Phvul.004G051100.1|KS)	Gmax|Glyma.17G187600.1|KS)))	(Rcommunis|30072.m000963|KS	Mesculenta|Manes.08G154500.1|KS))	Mguttatus|Migut.L01868.1|KS)
((Mesculenta|Manes.01G047100.1|K	Tcacao|Thecc1EG016429t1|K)	(((Ptrichocarpa|Potri.003G138700.1|K	Spurpurea|SapurV1A.0237s0260.1|K)	(Gmax|Glyma.05G216000.1|K	Rcommunis|30190.m010817|K))	((Acoerulea|Aqcoe5G125200.1|K	Dcarota|DCAR_016753|SK)	((Atrichopoda|evm_27.model.AmTr_v1.0_scaffold00001.295|SK	((((Pvirgatum|Pavir.J04551.1|SK	(Pvirgatum|Pavir.Aa00887.1|SK	(Phallii|Pahal.A02866.1|SK	Sitalica|Seita.1G267200.1|SK)))	(Zmays|GRMZM2G373522_T01|SK	Sbicolor|Sobic.004G286600.1|SK))	((Bdistachyon|Bradi5g10860.1|SK	(Bstacei|Brast09G089800.1|SK	(Bstacei|Brast04G110500.1|SK	Bdistachyon|Bradi3g51200.1|SK)))	((Spolyrhiza|Spipo1G0074600|K	Sviridis|Sevir.1G271800.1|SK)	(Osativa|LOC_Os02g44870.1|SK	(ZmaysPH207|Zm00008a016925_T01|SK	(ZmaysPH207|Zm00008a022587_T01|SK	Zmays|GRMZM2G147014_T01|SK))))))	(Acomosus|Aco011968.1|SK	((((Ppersica|Prupe.8G173200.1|SK	Fvesca|mrna17179.1-v1.0-hybrid|SK)	((Acomosus|Aco021124.1|SK	((Lusitatissimum|Lus10003340|SK	Lusitatissimum|Lus10022643|SK)	((((((((Mtruncatula|Medtr3g117190.1|YSK	Tpratense|Tp57577_TGAC_v2_mRNA33267|YSK)	(Pvulgaris|Phvul.009G005300.1|YSK	Gmax|Glyma.04G009900.1|YSK))	((Gmax|Glyma.13G201300.1|YSK	Gmax|Glyma.12G235800.1|YSK)	Pvulgaris|Phvul.011G210300.1|YSK))	((((Athaliana|AT2G21490.1|YSK	((Ahalleri|Araha.12988s0001.1|YSK	Alyrata|AL4G10674.t1|YSK)	((((Ahalleri|Araha.12619s0007.1|YK	Alyrata|AL7G11070.t1|YK)	(((Boleraceacapitata|Bol028804|YK	Esalsugineum|Thhalv10026916m|YSK)	Athaliana|AT4G39130.1|YK)	(Bstricta|Bostr.25542s0101.1|YK	(Cgrandiflora|Cagra.2374s0005.1|YK	Crubella|Carubv10007469m|YK))))	(((BrapaFPsc|Brara.I04639.1|YSK
((Mesculenta|Manes.01G047100.1|K	Tcacao|Thecc1EG016429t1|K)	((Gmax|Glyma.05G216000.1|K	(Rcommunis|30190.m010817|K	(Ptrichocarpa|Potri.003G138700.1|K	Spurpurea|SapurV1A.0237s0260.1|K)))	(((((((((Spurpurea|SapurV1A.0564s0030.1|KS	(Mguttatus|Migut.L01868.1|KS	Zmarina|Zosma440g00040.1|KS))	Mesculenta|Manes.09G138100.1|KS)	((((Csativus|Cucsa.338040.1|KS	Macuminata|GSMUA_Achr4T21460_001|KS)	Mguttatus|Migut.J00768.1|KS)	(Macuminata|GSMUA_Achr4T22680_001|K	(Osativa|LOC_Os03g45280.1|KS	(ZmaysPH207|Zm00008a004788_T01|KS	(((Phallii|Pahal.I02369.1|KS	(((Bdistachyon|Bradi1g13330.1|KS	Bstacei|Brast02G251900.1|KS)	(Sitalica|Seita.9G151800.1|KS	Sviridis|Sevir.9G150500.1|KS))	((Pvirgatum|Pavir.Ib04153.1|KS	Pvirgatum|Pavir.J31267.1|KS)	Pvirgatum|Pavir.Ia01114.1|KS)))	((ZmaysPH207|Zm00008a019720_T01|KS	Zmays|GRMZM2G448511_T01|KS)	Sbicolor|Sobic.001G149500.1|KS))	Atrichopoda|evm_27.model.AmTr_v1.0_scaffold00004.97|KS)))))	(((Boleraceacapitata|Bol042507|KS	Esalsugineum|Thhalv10023775m|KS)	((Athaliana|AT1G54410.1|KS	(BrapaFPsc|Brara.C04012.1|KS	(Crubella|Carubv10021201m|KS	Cgrandiflora|Cagra.27207s0001.1|KS)))	(Alyrata|AL1G64750.t1|KS	Bstricta|Bostr.13404s0009.1|KS)))	((Kfedtschenkoi|Kaladp0098s0091.1|KS	(Klaxiflora|Kalax.0724s0004.1|KS	Klaxiflora|Kalax.0126s0002.1|KS))	(Klaxiflora|Kalax.1075s0007.1|KS	(Kfedtschenkoi|Kaladp0911s0009.1|KS	Klaxiflora|Kalax.0178s0028.1|KS))))))	(Lusitatissimum|Lus10020271|KS	((Mesculenta|Manes.08G154500.1|KS	((Mtruncatula|Medtr6g027810.1|KS	Tpratense|Tp57577_TGAC_v2_mRNA30898|KS)	(Acoerulea|Aqcoe2G065100.1|KS	Mtruncatula|Medtr7g086340.1|KS)))	((Tcacao|Thecc1EG025860t1|KS	Rcommunis|30072.m000963|KS)
((Mesculenta|Manes.01G047100.1|K	Tcacao|Thecc1EG016429t1|K)	((Rcommunis|30190.m010817|K	(Ptrichocarpa|Potri.003G138700.1|K	Spurpurea|SapurV1A.0237s0260.1|K))	(Dcarota|DCAR_016753|SK	(((Spolyrhiza|Spipo3G0086100|K	(Zmays|GRMZM2G169372_T01|KS	(((Ahypochondriacus|AHYPO_003625-RA|K	(Cclementina|Ciclev10029952m|K	Csinensis|orange1.1g038463m|SK))	((Boleraceacapitata|Bol033430|K	(Acoerulea|Aqcoe5G125200.1|K	BrapaFPsc|Brara.H00486.1|SK))	(((Ahalleri|Araha.12526s0002.1|K	(Athaliana|AT4G38410.1|SK	Alyrata|AL7G10280.t1|SK))	((Crubella|Carubv10005866m|SK	Cgrandiflora|Cagra.1383s0028.1|SK)	Bstricta|Bostr.25542s0027.1|SK))	Esalsugineum|Thhalv10026303m|SK)))	(((Lusitatissimum|Lus10003340|SK	Lusitatissimum|Lus10022643|SK)	(Ppersica|Prupe.8G173200.1|SK	Fvesca|mrna17179.1-v1.0-hybrid|SK))	((((((((((Mdomestica|MDP0000689622|K	Mdomestica|MDP0000698024|YSK)	Ppersica|Prupe.7G161200.1|YSK)	Mdomestica|MDP0000868045|SK)	(((Fvesca|mrna14934.1-v1.0-hybrid|YSK	Fvesca|mrna14935.1-v1.0-hybrid|K)	Fvesca|mrna14940.1-v1.0-hybrid|YSK)	(Ppersica|Prupe.7G161100.1|YK	Fvesca|mrna14938.1-v1.0-hybrid|YSK)))	((Mdomestica|MDP0000595270|K	Mdomestica|MDP0000595271|K)	Ppersica|Prupe.7G161000.1|YK))	((((Acomosus|Aco016516.1|SK	Acomosus|Aco016518.1|YSK)	(((((((((Othomaeum|Oropetium_20150105_27680A|SK	Othomaeum|Oropetium_20150105_28387A|K)	(Bstacei|Brast05G049400.1|SK	(Bdistachyon|Bradi4g22280.2|SK	Bdistachyon|Bradi4g22290.1|SK)))	(Pvirgatum|Pavir.Hb00975.1|YSK	((Sitalica|Seita.5G166300.1|YSK	Sitalica|Seita.5G166200.1|YSK)	(Sviridis|Sevir.5G166500.1|YSK	Sviridis|Sevir.5G166400.1|YSK))))	((Bdistachyon|Bradi1g37410.1|YSK
((Mesculenta|Manes.01G047100.1|K	Tcacao|Thecc1EG016429t1|K)	((Rcommunis|30190.m010817|K	(Ptrichocarpa|Potri.003G138700.1|K	Spurpurea|SapurV1A.0237s0260.1|K))	(Gbiloba|Gb_07599|SK	(Gbiloba|Gb_07598|SK	((((((((Ptaeda|PITA_000064607-RA|K	Ptaeda|PITA_000083386-RA|K)	Ptaeda|PITA_000078888-RA|SK)	((Pabies|MA_816406g0020|K	(((Pabies|MA_144878g0010|K	Pabies|MA_17462g0010|K)	Pabies|MA_4978040g0010|K)	((Pabies|MA_107783g0020|K	Pabies|MA_45025g0010|K)	(Pabies|MA_43017g0010|K	Pabies|MA_10430236g0010|K))))	((Pabies|MA_95995g0010|K	(Pabies|MA_5277138g0010|K	(Pabies|MA_67088g0010|K	Pabies|MA_10428426g0010|K)))	Pabies|MA_10257300g0010|K)))	(Ptaeda|PITA_000008706-RA|SK	((Ptaeda|PITA_000008703-RA|SK	Ptaeda|PITA_000094784-RA|K)	Ptaeda|PITA_000087634-RA|SK)))	(Ptaeda|PITA_000086992-RA|SK	(Ptaeda|PITA_000000201-RA|SK	Ptaeda|PITA_000008705-RA|SK)))	((Pabies|MA_187114g0010|SK	Pabies|MA_86965g0010|SK)	((Ptaeda|PITA_000000200-RA|SK	Pabies|MA_130855g0010|SK)	(Pabies|MA_120345g0010|SK	(Pabies|MA_9972323g0010|SK	Pabies|MA_151075g0010|SK)))))	Pabies|MA_277039g0010|K)	((Gbiloba|Gb_07622|SK	Gbiloba|Gb_07623|SK)	((((((((Ahalleri|Araha.12526s0002.1|K	(Athaliana|AT4G38410.1|SK	Alyrata|AL7G10280.t1|SK))	((Boleraceacapitata|Bol033430|K	BrapaFPsc|Brara.H00486.1|SK)	(((Crubella|Carubv10005866m|SK	Cgrandiflora|Cagra.1383s0028.1|SK)	Bstricta|Bostr.25542s0027.1|SK)	Esalsugineum|Thhalv10026303m|SK)))	(((((((Kfedtschenkoi|Kaladp0098s0091.1|KS
((Tcacao|Thecc1EG016429t1|K	Mesculenta|Manes.01G047100.1|K)	((Mtruncatula|Medtr3g117290.1|SK	(((((Esalsugineum|Thhalv10026303m|SK	((Bstricta|Bostr.25542s0027.1|SK	(Crubella|Carubv10005866m|SK	Cgrandiflora|Cagra.1383s0028.1|SK))	(Alyrata|AL7G10280.t1|SK	Athaliana|AT4G38410.1|SK)))	(((Ahypochondriacus|AHYPO_003625-RA|K	(Tcacao|Thecc1EG006526t1|K	(Cclementina|Ciclev10029952m|K	Csinensis|orange1.1g038463m|SK)))	(((((((Ptrichocarpa|Potri.013G062400.1|KS	Ptrichocarpa|Potri.013G062300.1|K)	Ptrichocarpa|Potri.013G062200.1|K)	((Spurpurea|SapurV1A.0732s0100.1|K	Spurpurea|SapurV1A.2014s0030.1|K)	(Spurpurea|SapurV1A.2659s0010.1|K	Spurpurea|SapurV1A.2014s0020.1|K)))	(Ptrichocarpa|Potri.013G062100.1|K	Spurpurea|SapurV1A.0564s0010.1|K))	(Gbiloba|Gb_13997|K	Spurpurea|SapurV1A.0564s0030.1|KS))	(((((((Dcarota|DCAR_016753|SK	(Tcacao|Thecc1EG025860t1|KS	(Zmarina|Zosma440g00040.1|KS	Macuminata|GSMUA_Achr4T21460_001|KS)))	(Mguttatus|Migut.L01868.1|KS	(((Mtruncatula|Medtr7g086340.1|KS	Dcarota|DCAR_013481|KS)	((Gmax|Glyma.16G037900.1|KS	Gmax|Glyma.19G114700.1|KS)	Pvulgaris|Phvul.001G114100.2|KS))	((Cpapaya|evm.model.supercontig_161.14|KS	(Gmax|Glyma.17G187600.1|KS	Pvulgaris|Phvul.004G051100.1|KS))	((Rcommunis|30072.m000963|KS	(Mesculenta|Manes.08G154500.1|KS	(Acoerulea|Aqcoe2G065100.1|KS	(Tpratense|Tp57577_TGAC_v2_mRNA30898|KS	Mtruncatula|Medtr6g027810.1|KS))))	Gmax|Glyma.16G038000.1|KS)))))	((Kfedtschenkoi|Kaladp0098s0091.1|KS	(Klaxiflora|Kalax.0126s0002.1|KS	Klaxiflora|Kalax.0724s0004.1|KS))	(Kfedtschenkoi|Kaladp0911s0009.1|KS	(Klaxiflora|Kalax.1075s0007.1|KS	Klaxiflora|Kalax.0178s0028.1|KS))))	((Lusitatissimum|Lus10020271|KS
((Tcacao|Thecc1EG016429t1|K	Mesculenta|Manes.01G047100.1|K)	((((Zmays|GRMZM2G169372_T01|KS	((Csinensis|orange1.1g036567m|K	(((Spurpurea|SapurV1A.0564s0030.1|KS	Spurpurea|SapurV1A.0564s0010.1|K)	((Spurpurea|SapurV1A.0732s0100.1|K	Spurpurea|SapurV1A.2014s0030.1|K)	(Spurpurea|SapurV1A.2659s0010.1|K	Spurpurea|SapurV1A.2014s0020.1|K)))	(Ptrichocarpa|Potri.013G062100.1|K	((Ptrichocarpa|Potri.013G062400.1|KS	Ptrichocarpa|Potri.013G062300.1|K)	Ptrichocarpa|Potri.013G062200.1|K))))	((Dcarota|DCAR_016964|KS	((Esalsugineum|Thhalv10023775m|KS	((Athaliana|AT1G54410.1|KS	(BrapaFPsc|Brara.C04012.1|KS	(Cgrandiflora|Cagra.27207s0001.1|KS	Crubella|Carubv10021201m|KS)))	(Bstricta|Bostr.13404s0009.1|KS	Alyrata|AL1G64750.t1|KS)))	Boleraceacapitata|Bol042507|KS))	(Lusitatissimum|Lus10020271|KS	(((Tcacao|Thecc1EG025860t1|KS	Rcommunis|30072.m000963|KS)	((Mguttatus|Migut.L01868.1|KS	Mesculenta|Manes.08G154500.1|KS)	(((Gmax|Glyma.16G038000.1|KS	(Gmax|Glyma.16G037900.1|KS	Gmax|Glyma.19G114700.1|KS))	(Pvulgaris|Phvul.001G114100.2|KS	((Tpratense|Tp57577_TGAC_v2_mRNA30898|KS	Mtruncatula|Medtr6g027810.1|KS)	(Acoerulea|Aqcoe2G065100.1|KS	Mtruncatula|Medtr7g086340.1|KS))))	(Cpapaya|evm.model.supercontig_161.14|KS	(Gmax|Glyma.17G187600.1|KS	Pvulgaris|Phvul.004G051100.1|KS)))))	((Macuminata|GSMUA_Achr4T21460_001|KS	((Mesculenta|Manes.09G138100.1|KS	Csativus|Cucsa.338040.1|KS)	((Macuminata|GSMUA_Achr4T22680_001|K	Atrichopoda|evm_27.model.AmTr_v1.0_scaffold00004.97|KS)	(Dcarota|DCAR_013481|KS	(((((ZmaysPH207|Zm00008a019720_T01|KS	Zmays|GRMZM2G448511_T01|KS)	Sbicolor|Sobic.001G149500.1|KS)	(Phallii|Pahal.I02369.1|KS	(((Pvirgatum|Pavir.J31267.1|KS
((Tcacao|Thecc1EG016429t1|K	Mesculenta|Manes.01G047100.1|K)	((Rcommunis|30190.m010817|K	(Ptrichocarpa|Potri.003G138700.1|K	Spurpurea|SapurV1A.0237s0260.1|K))	(((Gbiloba|Gb_13997|K	((((((((Gmax|Glyma.08G048900.1|YK	Pvulgaris|Phvul.002G324800.1|YK)	(Mtruncatula|Medtr8g106140.1|K	Tpratense|Tp57577_TGAC_v2_mRNA13232|K))	Ahypochondriacus|AHYPO_003625-RA|K)	(((Bstricta|Bostr.25542s0027.1|SK	(Crubella|Carubv10005866m|SK	Cgrandiflora|Cagra.1383s0028.1|SK))	(Ahalleri|Araha.12526s0002.1|K	(Alyrata|AL7G10280.t1|SK	Athaliana|AT4G38410.1|SK)))	((Boleraceacapitata|Bol033430|K	BrapaFPsc|Brara.H00486.1|SK)	Esalsugineum|Thhalv10026303m|SK)))	(((((Ahypochondriacus|AHYPO_007185-RA|SK	(Slycopersicum|Solyc04g082200.2.1|SK	Stuberosum|PGSC0003DMT400025812|SK))	((Acomosus|Aco011968.1|SK	(Atrichopoda|evm_27.model.AmTr_v1.0_scaffold00001.295|SK	(((Bdistachyon|Bradi5g10860.1|SK	(Bstacei|Brast09G089800.1|SK	(Bstacei|Brast04G110500.1|SK	Bdistachyon|Bradi3g51200.1|SK)))	((((ZmaysPH207|Zm00008a022587_T01|SK	Zmays|GRMZM2G147014_T01|SK)	(((Zmays|GRMZM2G373522_T01|SK	Sbicolor|Sobic.004G286600.1|SK)	(Pvirgatum|Pavir.J04551.1|SK	((Sitalica|Seita.1G267200.1|SK	Phallii|Pahal.A02866.1|SK)	Pvirgatum|Pavir.Aa00887.1|SK)))	ZmaysPH207|Zm00008a016925_T01|SK))	Sviridis|Sevir.1G271800.1|SK)	Osativa|LOC_Os02g44870.1|SK))	Spolyrhiza|Spipo1G0074600|K)))	((Cclementina|Ciclev10002349m|SK	Csinensis|orange1.1g026736m|SK)	Cpapaya|evm.model.supercontig_26.225|SK)))	(((Spurpurea|SapurV1A.0573s0050.1|SK	Spurpurea|SapurV1A.5414s0010.1|SK)	(Ptrichocarpa|Potri.005G248100.1|SK	(Spurpurea|SapurV1A.0016s0910.1|K	Ptrichocarpa|Potri.002G013200.1|K)))	((Kfedtschenkoi|Kaladp0040s0609.1|SK
((Tcacao|Thecc1EG016429t1|K	Mesculenta|Manes.01G047100.1|K)	(Dcarota|DCAR_016753|SK	((Gbiloba|Gb_34999|K	(Spolyrhiza|Spipo3G0086100|K	((Pvulgaris|Phvul.004G051100.1|KS	(((Ptrichocarpa|Potri.013G062100.1|K	Spurpurea|SapurV1A.0564s0010.1|K)	((Spurpurea|SapurV1A.0732s0100.1|K	Spurpurea|SapurV1A.2014s0030.1|K)	(Spurpurea|SapurV1A.2659s0010.1|K	Spurpurea|SapurV1A.2014s0020.1|K)))	((Ptrichocarpa|Potri.013G062400.1|KS	Ptrichocarpa|Potri.013G062300.1|K)	Ptrichocarpa|Potri.013G062200.1|K)))	((Zmays|GRMZM2G169372_T01|KS	((((Csativus|Cucsa.338040.1|KS	Mesculenta|Manes.09G138100.1|KS)	((((Bdistachyon|Bradi1g13330.1|KS	Bstacei|Brast02G251900.1|KS)	Osativa|LOC_Os03g45280.1|KS)	(ZmaysPH207|Zm00008a004788_T01|KS	((Sbicolor|Sobic.001G149500.1|KS	(ZmaysPH207|Zm00008a019720_T01|KS	Zmays|GRMZM2G448511_T01|KS))	((((Pvirgatum|Pavir.Ib04153.1|KS	Pvirgatum|Pavir.J31267.1|KS)	Pvirgatum|Pavir.Ia01114.1|KS)	(Sitalica|Seita.9G151800.1|KS	Sviridis|Sevir.9G150500.1|KS))	Phallii|Pahal.I02369.1|KS))))	(Macuminata|GSMUA_Achr4T22680_001|K	Atrichopoda|evm_27.model.AmTr_v1.0_scaffold00004.97|KS)))	(((Macuminata|GSMUA_Achr4T21460_001|KS	Zmarina|Zosma440g00040.1|KS)	((Dcarota|DCAR_016964|KS	Mguttatus|Migut.J00768.1|KS)	((((Tpratense|Tp57577_TGAC_v2_mRNA30898|KS	Mtruncatula|Medtr6g027810.1|KS)	Esalsugineum|Thhalv10023775m|KS)	Boleraceacapitata|Bol042507|KS)	(BrapaFPsc|Brara.C04012.1|KS	(((Bstricta|Bostr.13404s0009.1|KS	Alyrata|AL1G64750.t1|KS)	(Cgrandiflora|Cagra.27207s0001.1|KS	Crubella|Carubv10021201m|KS))	Athaliana|AT1G54410.1|KS)))))	Lusitatissimum|Lus10020271|KS))	((((Kfedtschenkoi|Kaladp0098s0091.1|KS	Klaxiflora|Kalax.0126s0002.1|KS)
(((((Gbiloba|Gb_34999|K	Boleraceacapitata|Bol033430|K)	BrapaFPsc|Brara.H00486.1|SK)	(((((Ppersica|Prupe.8G173200.1|SK	Fvesca|mrna17179.1-v1.0-hybrid|SK)	(((Pabies|MA_104214g0010|SK	Ptaeda|PITA_000050018-RA|SK)	(((((Pabies|MA_187114g0010|SK	Ptaeda|PITA_000000201-RA|SK)	((Ptaeda|PITA_000064607-RA|K	(Ptaeda|PITA_000086992-RA|SK	((Pabies|MA_120345g0010|SK	(Pabies|MA_151075g0010|SK	Pabies|MA_9972323g0010|SK))	(Ptaeda|PITA_000000200-RA|SK	Pabies|MA_130855g0010|SK))))	((((Ptaeda|PITA_000083386-RA|K	Ptaeda|PITA_000078888-RA|SK)	(Ptaeda|PITA_000008706-RA|SK	(Ptaeda|PITA_000087634-RA|SK	(Ptaeda|PITA_000094784-RA|K	Ptaeda|PITA_000008703-RA|SK))))	(((Pabies|MA_9646507g0010|K	Pabies|MA_10257300g0010|K)	((Pabies|MA_10428426g0010|K	Pabies|MA_67088g0010|K)	Pabies|MA_95995g0010|K))	((Pabies|MA_816406g0020|K	Pabies|MA_5277138g0010|K)	(Pabies|MA_4978040g0010|K	((Pabies|MA_43017g0010|K	(Pabies|MA_10430236g0010|K	(Pabies|MA_17462g0010|K	Pabies|MA_144878g0010|K)))	(Pabies|MA_45025g0010|K	Pabies|MA_107783g0020|K))))))	Ptaeda|PITA_000008705-RA|SK)))	(Gbiloba|Gb_07599|SK	Gbiloba|Gb_07598|SK))	(Pabies|MA_86965g0010|SK	Dcarota|DCAR_024077|K))	(Gbiloba|Gb_07622|SK	Gbiloba|Gb_07623|SK)))	((((Csinensis|orange1.1g042612m|YSK	(Csinensis|orange1.1g046026m|YSK	Cclementina|Ciclev10026675m|YSK))	((((Ppersica|Prupe.7G161100.1|YK	Egrandis|Eucgr.J02380.1|YSK)	((Fvesca|mrna14938.1-v1.0-hybrid|YSK	Fvesca|mrna14940.1-v1.0-hybrid|YSK)
(((((Tcacao|Thecc1EG025860t1|KS	Rcommunis|30072.m000963|KS)	(((Rcommunis|30190.m010817|K	(Ptrichocarpa|Potri.003G138700.1|K	Spurpurea|SapurV1A.0237s0260.1|K))	Gmax|Glyma.05G216000.1|K)	Mesculenta|Manes.08G154500.1|KS))	(((((Mtruncatula|Medtr7g086340.1|KS	(Gmax|Glyma.16G038000.1|KS	Gmax|Glyma.19G114700.1|KS))	Gmax|Glyma.16G037900.1|KS)	Pvulgaris|Phvul.001G114100.2|KS)	((Cpapaya|evm.model.supercontig_161.14|KS	(Gmax|Glyma.17G187600.1|KS	Spurpurea|SapurV1A.0564s0030.1|KS))	((Dcarota|DCAR_013481|KS	Mguttatus|Migut.L01868.1|KS)	Acoerulea|Aqcoe2G065100.1|KS)))	(Mesculenta|Manes.09G138100.1|KS	(((((Atrichopoda|evm_27.model.AmTr_v1.0_scaffold00004.97|KS	Mguttatus|Migut.J00768.1|KS)	(Csativus|Cucsa.338040.1|KS	(Macuminata|GSMUA_Achr4T22680_001|K	(Macuminata|GSMUA_Achr4T21460_001|KS	Zmarina|Zosma440g00040.1|KS))))	(((Kfedtschenkoi|Kaladp0098s0091.1|KS	(Klaxiflora|Kalax.0126s0002.1|KS	Klaxiflora|Kalax.0724s0004.1|KS))	(Klaxiflora|Kalax.1075s0007.1|KS	(Kfedtschenkoi|Kaladp0911s0009.1|KS	Klaxiflora|Kalax.0178s0028.1|KS)))	((((((Sitalica|Seita.9G151800.1|KS	Sviridis|Sevir.9G150500.1|KS)	(Pvirgatum|Pavir.J31267.1|KS	Pvirgatum|Pavir.Ia01114.1|KS))	Pvirgatum|Pavir.Ib04153.1|KS)	(ZmaysPH207|Zm00008a004788_T01|KS	Phallii|Pahal.I02369.1|KS))	(Sbicolor|Sobic.001G149500.1|KS	(ZmaysPH207|Zm00008a019720_T01|KS	Zmays|GRMZM2G448511_T01|KS)))	((Bdistachyon|Bradi1g13330.1|KS	Bstacei|Brast02G251900.1|KS)	Osativa|LOC_Os03g45280.1|KS))))	((Esalsugineum|Thhalv10023775m|KS	(Spolyrhiza|Spipo3G0086100|K	Dcarota|DCAR_016964|KS))	(Boleraceacapitata|Bol042507|KS	(Alyrata|AL1G64750.t1|KS	(((BrapaFPsc|Brara.C04012.1|KS
(Tcacao|Thecc1EG016429t1|K	(Mesculenta|Manes.01G047100.1|K	(((Zmays|GRMZM2G169372_T01|KS	(((Gbiloba|Gb_07599|SK	(Acoerulea|Aqcoe5G125200.1|K	Gbiloba|Gb_07598|SK))	((Gbiloba|Gb_07622|SK	Gbiloba|Gb_07623|SK)	((Gbiloba|Gb_01710|K	(Pabies|MA_104214g0010|SK	Ptaeda|PITA_000050018-RA|SK))	((((Pabies|MA_10257300g0010|K	((Pabies|MA_10428426g0010|K	Pabies|MA_67088g0010|K)	Pabies|MA_95995g0010|K))	((Pabies|MA_4978040g0010|K	(((Pabies|MA_10430236g0010|K	Pabies|MA_43017g0010|K)	(Pabies|MA_277039g0010|K	(Pabies|MA_17462g0010|K	Pabies|MA_144878g0010|K)))	(Pabies|MA_45025g0010|K	Pabies|MA_107783g0020|K)))	(Pabies|MA_816406g0020|K	Pabies|MA_5277138g0010|K)))	Pabies|MA_86965g0010|SK)	((Pabies|MA_187114g0010|SK	Ptaeda|PITA_000000201-RA|SK)	(((Ptaeda|PITA_000078888-RA|SK	(Ptaeda|PITA_000083386-RA|K	(Pabies|MA_9646507g0010|K	Ptaeda|PITA_000008705-RA|SK)))	(Ptaeda|PITA_000064607-RA|K	(Ptaeda|PITA_000086992-RA|SK	((Pabies|MA_120345g0010|SK	(Pabies|MA_151075g0010|SK	Pabies|MA_9972323g0010|SK))	(Ptaeda|PITA_000094784-RA|K	(Ptaeda|PITA_000000200-RA|SK	Pabies|MA_130855g0010|SK))))))	(Ptaeda|PITA_000008706-RA|SK	((Ptaeda|PITA_000087634-RA|SK	Ptaeda|PITA_000008703-RA|SK)	Ptaeda|PITA_000008704-RA|SK))))))))	(((Ppersica|Prupe.8G173200.1|SK	Fvesca|mrna17179.1-v1.0-hybrid|SK)	(((Klaxiflora|Kalax.0374s0001.1|YSK	(Klaxiflora|Kalax.0361s0030.1|YSK	Kfedtschenkoi|Kaladp0040s0543.1|YSK))	(((((Ppersica|Prupe.7G161100.1|YK
((((((Pabies|MA_816406g0020|K	((Pabies|MA_9646507g0010|K	(Pabies|MA_10428426g0010|K	Pabies|MA_67088g0010|K))	Pabies|MA_95995g0010|K))	(Pabies|MA_10257300g0010|K	(Pabies|MA_43017g0010|K	(((Pabies|MA_4978040g0010|K	(Pabies|MA_277039g0010|K	(Pabies|MA_17462g0010|K	Pabies|MA_144878g0010|K)))	(Pabies|MA_45025g0010|K	Pabies|MA_107783g0020|K))	Pabies|MA_10430236g0010|K))))	Ptaeda|PITA_000083386-RA|K)	(Pabies|MA_86965g0010|SK	Ptaeda|PITA_000008705-RA|SK))	((((Pabies|MA_187114g0010|SK	Ptaeda|PITA_000000201-RA|SK)	((Ptaeda|PITA_000064607-RA|K	(Ptaeda|PITA_000086992-RA|SK	(Pabies|MA_120345g0010|SK	(Pabies|MA_151075g0010|SK	Pabies|MA_9972323g0010|SK))))	(Ptaeda|PITA_000000200-RA|SK	Pabies|MA_130855g0010|SK)))	(Ptaeda|PITA_000078888-RA|SK	((Ptaeda|PITA_000008706-RA|SK	(Ptaeda|PITA_000087634-RA|SK	Ptaeda|PITA_000008703-RA|SK))	Ptaeda|PITA_000094784-RA|K)))	((((((Mguttatus|Migut.H02513.1|YSK	(Dcarota|DCAR_021479|SK	(Tcacao|Thecc1EG000300t1|YSK	Graimondii|Gorai.007G199900.1|YSK)))	(((((Ahypochondriacus|AHYPO_015880-RA|YK	Ahypochondriacus|AHYPO_003168-RA|YSK)	Acoerulea|Aqcoe6G128700.1|YSK)	((((Csinensis|orange1.1g046026m|YSK	Cclementina|Ciclev10026675m|YSK)	Csinensis|orange1.1g042612m|YSK)	((Stuberosum|PGSC0003DMT400084487|YSK	Slycopersicum|Solyc02g062390.2.1|YSK)	((Slycopersicum|Solyc02g084850.2.1|YSK	Stuberosum|PGSC0003DMT400009069|SK)	Stuberosum|PGSC0003DMT400040055|K)))	(Dcarota|DCAR_017310|YSK	Dcarota|DCAR_017311|YSK)))	(((Lusitatissimum|Lus10025983|YSK	Lusitatissimum|Lus10014280|YSK)
(Pabies|MA_4978040g0010|K	(((Pabies|MA_17462g0010|K	Pabies|MA_144878g0010|K)	(Pabies|MA_45025g0010|K	Pabies|MA_107783g0020|K))	(Pabies|MA_277039g0010|K	(Pabies|MA_10430236g0010|K	((((Pabies|MA_816406g0020|K	((Pabies|MA_10428426g0010|K	Pabies|MA_67088g0010|K)	Pabies|MA_95995g0010|K))	Pabies|MA_10257300g0010|K)	(Pabies|MA_9646507g0010|K	(Ptaeda|PITA_000083386-RA|K	((((Ptaeda|PITA_000008706-RA|SK	((Ptaeda|PITA_000094784-RA|K	Ptaeda|PITA_000087634-RA|SK)	(Pabies|MA_86965g0010|SK	Ptaeda|PITA_000008703-RA|SK)))	((Ptaeda|PITA_000008705-RA|SK	((Ptaeda|PITA_000064607-RA|K	Ptaeda|PITA_000086992-RA|SK)	(Ptaeda|PITA_000000200-RA|SK	Pabies|MA_130855g0010|SK)))	(((Pabies|MA_187114g0010|SK	(Pabies|MA_120345g0010|SK	(Pabies|MA_151075g0010|SK	Pabies|MA_9972323g0010|SK)))	((((((Ppersica|Prupe.8G173200.1|SK	Fvesca|mrna17179.1-v1.0-hybrid|SK)	(((((Gbiloba|Gb_34999|K	Fvesca|mrna14934.1-v1.0-hybrid|YSK)	((Ppersica|Prupe.7G161100.1|YK	Fvesca|mrna14938.1-v1.0-hybrid|YSK)	Fvesca|mrna14940.1-v1.0-hybrid|YSK))	(((((Egrandis|Eucgr.I02392.1|YSK	Egrandis|Eucgr.I02395.1|YSK)	(Egrandis|Eucgr.J02380.1|YSK	Vvinifera|GSVIVT01018878001|YSK))	(Bstacei|Brast05G075400.1|YSK	((Acomosus|Aco016516.1|SK	Acomosus|Aco016518.1|YSK)	(((((Pvirgatum|Pavir.Ea02542.1|YSK	((Sitalica|Seita.5G286000.1|YSK	Sviridis|Sevir.5G288800.1|YSK)	ZmaysPH207|Zm00008a014047_T01|YSK))	((Othomaeum|Oropetium_20150105_26374A|YSK	Sbicolor|Sobic.003G270200.1|YSK)	(Phallii|Pahal.E01980.1|YSK	Pvirgatum|Pavir.Eb02819.1|YSK)))
((Tcacao|Thecc1EG016429t1|K	Mesculenta|Manes.01G047100.1|K)	(Mesculenta|Manes.08G154500.1|KS	((((Mtruncatula|Medtr7g086340.1|KS	(Tpratense|Tp57577_TGAC_v2_mRNA30898|KS	Mtruncatula|Medtr6g027810.1|KS))	Acoerulea|Aqcoe2G065100.1|KS)	((Tcacao|Thecc1EG025860t1|KS	(((Dcarota|DCAR_013481|KS	Lusitatissimum|Lus10020271|KS)	(((Mesculenta|Manes.09G138100.1|KS	((((Sbicolor|Sobic.001G149500.1|KS	(ZmaysPH207|Zm00008a019720_T01|KS	Zmays|GRMZM2G448511_T01|KS))	(((Bstacei|Brast02G251900.1|KS	Bdistachyon|Bradi1g13330.1|KS)	Osativa|LOC_Os03g45280.1|KS)	(ZmaysPH207|Zm00008a004788_T01|KS	(Phallii|Pahal.I02369.1|KS	(((Sitalica|Seita.9G151800.1|KS	Sviridis|Sevir.9G150500.1|KS)	(Pvirgatum|Pavir.J31267.1|KS	Pvirgatum|Pavir.Ia01114.1|KS))	Pvirgatum|Pavir.Ib04153.1|KS)))))	((Macuminata|GSMUA_Achr4T22680_001|K	Dcarota|DCAR_016964|KS)	Mguttatus|Migut.J00768.1|KS))	Csativus|Cucsa.338040.1|KS))	((Mguttatus|Migut.L01868.1|KS	Zmarina|Zosma440g00040.1|KS)	Macuminata|GSMUA_Achr4T21460_001|KS))	(((Klaxiflora|Kalax.0724s0004.1|KS	Klaxiflora|Kalax.0126s0002.1|KS)	Kfedtschenkoi|Kaladp0098s0091.1|KS)	(Klaxiflora|Kalax.1075s0007.1|KS	(Kfedtschenkoi|Kaladp0911s0009.1|KS	Klaxiflora|Kalax.0178s0028.1|KS)))))	((Cpapaya|evm.model.supercontig_161.14|KS	Gmax|Glyma.17G187600.1|KS)	(Pvulgaris|Phvul.001G114100.2|KS	(Gmax|Glyma.16G038000.1|KS	((Csinensis|orange1.1g036567m|K	Gmax|Glyma.19G114700.1|KS)	Gmax|Glyma.16G037900.1|KS))))))	(Rcommunis|30072.m000963|KS	(Athaliana|AT1G54410.1|KS	(((Esalsugineum|Thhalv10023775m|KS	Boleraceacapitata|Bol042507|KS)	(Bstricta|Bostr.13404s0009.1|KS	Alyrata|AL1G64750.t1|KS))
[truncated: 376 more columns]
