# Supplementary material for: Evolution of the modular, disordered stress proteins known as dehydrins
Source: PLoS One. 2019 Feb 6;14(2):e0211813. doi: 10.1371/journal.pone.0211813 (PMC6364937; doi:10.1371/journal.pone.0211813)
Supplement: S4 File — (NWK) [file pone.0211813.s013.nwk]

((Mtruncatula|Medtr7g086340.1|KS	((Mtruncatula|Medtr6g027810.1|KS	Tpratense|Tp57577_TGAC_v2_mRNA30898|KS)	(Mesculenta|Manes.09G138100.1|KS	(((((Atrichopoda|evm_27.model.AmTr_v1.0_scaffold00004.97|KS	Mesculenta|Manes.08G154500.1|KS)	Rcommunis|30072.m000963|KS)	((Lusitatissimum|Lus10020271|KS	(((BrapaFPsc|Brara.C04012.1|KS	(((Alyrata|AL1G64750.t1|KS	Athaliana|AT1G54410.1|KS)	((Cgrandiflora|Cagra.27207s0001.1|KS	Crubella|Carubv10021201m|KS)	Bstricta|Bostr.13404s0009.1|KS))	Boleraceacapitata|Bol042507|KS))	Esalsugineum|Thhalv10023775m|KS)	Cpapaya|evm.model.supercontig_161.14|KS))	(Mguttatus|Migut.L01868.1|KS	Zmarina|Zosma440g00040.1|KS)))	(((Gmax|Glyma.16G038000.1|KS	(Gmax|Glyma.16G037900.1|KS	Gmax|Glyma.19G114700.1|KS))	Pvulgaris|Phvul.001G114100.2|KS)	(Gmax|Glyma.17G187600.1|KS	Pvulgaris|Phvul.004G051100.1|KS)))	(Tcacao|Thecc1EG025860t1|KS	((((Macuminata|GSMUA_Achr4T21460_001|KS	Macuminata|GSMUA_Achr4T22680_001|K to KS)	(Osativa|LOC_Os03g45280.1|KS	(((Zmays|GRMZM2G169372_T01|KS	ZmaysPH207|Zm00008a004788_T01|KS)	((Zmays|GRMZM2G448511_T01|KS	ZmaysPH207|Zm00008a019720_T01|KS)	(Sbicolor|Sobic.001G149500.1|KS	((Sitalica|Seita.9G151800.1|KS	Sviridis|Sevir.9G150500.1|KS)	((Pvirgatum|Pavir.J31267.1|KS	(Pvirgatum|Pavir.Ib04153.1|KS	Pvirgatum|Pavir.Ia01114.1|KS))	Phallii|Pahal.I02369.1|KS)))))	(Bdistachyon|Bradi1g13330.1|KS	Bstacei|Brast02G251900.1|KS))))	(Dcarota|DCAR_016964|KS	(Dcarota|DCAR_013481|KS	Mguttatus|Migut.J00768.1|KS)))	(Csativus|Cucsa.338040.1|KS	(Klaxiflora|Kalax.1075s0007.1|KS	(((Kfedtschenkoi|Kaladp0098s0091.1|KS	Klaxiflora|Kalax.0724s0004.1|KS)	Klaxiflora|Kalax.0126s0002.1|KS)
((((Mtruncatula|Medtr6g027810.1|KS	Tpratense|Tp57577_TGAC_v2_mRNA30898|KS)	((Esalsugineum|Thhalv10023775m|KS	((Alyrata|AL1G64750.t1|KS	Athaliana|AT1G54410.1|KS)	((Cgrandiflora|Cagra.27207s0001.1|KS	Crubella|Carubv10021201m|KS)	Bstricta|Bostr.13404s0009.1|KS)))	(Boleraceacapitata|Bol042507|KS	BrapaFPsc|Brara.C04012.1|KS)))	((((((((((Acoerulea|Aqcoe5G125000.1|SK	Acoerulea|Aqcoe5G125200.1|K)	((Ppersica|Prupe.8G173200.1|SK	Fvesca|mrna17179.1-v1.0-hybrid|SK)	((Athaliana|AT4G38410.1|SK	((((Bstricta|Bostr.25542s0027.1|SK	(Crubella|Carubv10005866m|SK	Cgrandiflora|Cagra.1383s0028.1|SK))	Esalsugineum|Thhalv10026303m|SK)	(Boleraceacapitata|Bol033430|K to SK	BrapaFPsc|Brara.H00486.1|SK))	(Alyrata|AL7G10280.t1|SK	Ahalleri|Araha.12526s0002.1|K)))	Ahypochondriacus|AHYPO_003625-RA|K to SK)))	((Lusitatissimum|Lus10003340|SK	Lusitatissimum|Lus10022643|SK)	(((Gbiloba|Gb_34185|K	Gbiloba|Gb_01710|K)	(((((Esalsugineum|Thhalv10019152m|SK	(((Athaliana|AT1G76180.1|SK	(Alyrata|AL2G36240.t1|SK	Ahalleri|Araha.3199s0027.1|SK))	((Crubella|Carubv10020984m|SK	Cgrandiflora|Cagra.0799s0088.1|SK)	Bstricta|Bostr.20129s0054.1|SK))	((Boleraceacapitata|Bol027659|SK	BrapaFPsc|Brara.G03414.1|SK)	(Boleraceacapitata|Bol039869|SK	BrapaFPsc|Brara.G02195.1|SK))))	(BrapaFPsc|Brara.B02255.1|SK	Boleraceacapitata|Bol039256|SK))	(((BrapaFPsc|Brara.F01455.1|SK	Boleraceacapitata|Bol026959|SK)	BrapaFPsc|Brara.G01101.1|SK)	((((Bstricta|Bostr.7128s0641.1|SK	(Crubella|Carubv10010037m|SK	Cgrandiflora|Cagra.25489s0002.1|SK))	(Alyrata|AL1G33380.t1|SK	(Athaliana|AT1G20450.1|SK	Ahalleri|Araha.23419s0001.1|SK)))
((Tcacao|Thecc1EG025860t1|KS	((((((((((Sbicolor|Sobic.004G286600.1|SK	(((Pvirgatum|Pavir.Aa00887.1|SK	(((Sitalica|Seita.1G267200.1|SK	Sviridis|Sevir.1G271800.1|SK)	Pvirgatum|Pavir.J04551.1|SK)	Phallii|Pahal.A02866.1|SK))	(Zmays|GRMZM2G373522_T01|SK	ZmaysPH207|Zm00008a016925_T01|SK))	(ZmaysPH207|Zm00008a022587_T01|SK	Zmays|GRMZM2G147014_T01|SK)))	Osativa|LOC_Os02g44870.1|SK)	(Bdistachyon|Bradi3g51200.1|SK	((Bdistachyon|Bradi5g10860.1|SK	Bstacei|Brast09G089800.1|SK)	Bstacei|Brast04G110500.1|SK)))	(((((((((Bstricta|Bostr.6864s0146.1|YSK	(Pabies|MA_9646507g0010|K	((Ahalleri|Araha.41700s0001.1|K	(Athaliana|AT3G50980.1|YSK	Alyrata|AL5G31400.t1|SK))	(Cgrandiflora|Cagra.0926s0063.1|YSK	Crubella|Carubv10018719m|YSK))))	(BrapaFPsc|Brara.I03437.1|YSK	Esalsugineum|Thhalv10010821m|YSK))	((BrapaFPsc|Brara.B03992.1|YSK	(Esalsugineum|Thhalv10004906m|YSK	((Alyrata|AL8G45130.t1|YSK	(Ahalleri|Araha.1084s0018.1|YSK	Athaliana|AT5G66400.1|YSK))	(Bstricta|Bostr.0568s0050.1|YSK	(Cgrandiflora|Cagra.2007s0059.1|SK to YSK	Crubella|Carubv10027206m|YSK)))))	(Boleraceacapitata|Bol019288|YSK	BrapaFPsc|Brara.I00913.1|YSK)))	((((((Tcacao|Thecc1EG000300t1|YSK	Graimondii|Gorai.007G199900.1|YSK)	(Csinensis|orange1.1g042612m|YSK	(Cclementina|Ciclev10026675m|YSK	Csinensis|orange1.1g046026m|YSK)))	(Fvesca|mrna14935.1-v1.0-hybrid|K	Fvesca|mrna14934.1-v1.0-hybrid|YSK))	(Fvesca|mrna14938.1-v1.0-hybrid|YSK	Fvesca|mrna14940.1-v1.0-hybrid|YSK))	Mdomestica|MDP0000698024|YSK)	(Ppersica|Prupe.7G161200.1|YSK	(Mdomestica|MDP0000595271|K	Mdomestica|MDP0000868045|SK))))	(((Pvulgaris|Phvul.004G158800.1|YK	(Gmax|Glyma.07G090400.1|YK
(Mtruncatula|Medtr7g086340.1|KS	(((Mtruncatula|Medtr6g027810.1|KS	Tpratense|Tp57577_TGAC_v2_mRNA30898|KS)	(BrapaFPsc|Brara.C04012.1|KS	(Esalsugineum|Thhalv10023775m|KS	(Boleraceacapitata|Bol042507|KS	((Cgrandiflora|Cagra.27207s0001.1|KS	Crubella|Carubv10021201m|KS)	(Bstricta|Bostr.13404s0009.1|KS	(Alyrata|AL1G64750.t1|KS	Athaliana|AT1G54410.1|KS)))))))	(Mesculenta|Manes.08G154500.1|KS	(((Rcommunis|30072.m000963|KS	Tcacao|Thecc1EG025860t1|KS)	(((Gbiloba|Gb_34999|K	Gbiloba|Gb_13997|K)	(((((Mdomestica|MDP0000698024|YSK	(Csinensis|orange1.1g042612m|YSK	(Cclementina|Ciclev10026675m|YSK	Csinensis|orange1.1g046026m|YSK)))	(((Tcacao|Thecc1EG000300t1|YSK	((((Ppersica|Prupe.7G161200.1|YSK	(Mdomestica|MDP0000595271|K	Mdomestica|MDP0000868045|SK))	((((Rcommunis|29634.m002071|YSK	Mesculenta|Manes.02G098200.1|YSK)	(Egrandis|Eucgr.J02380.1|YSK	Cpapaya|evm.model.supercontig_6.176|YSK))	((Stuberosum|PGSC0003DMT400009070|YSK	Slycopersicum|Solyc02g084840.2.1|YSK)	Rcommunis|29634.m002070|YSK))	(((Kfedtschenkoi|Kaladp0040s0543.1|YSK	(Klaxiflora|Kalax.0361s0030.1|YSK	Klaxiflora|Kalax.0374s0001.1|YSK))	(Egrandis|Eucgr.I02395.1|YSK	Egrandis|Eucgr.I02392.1|YSK))	(Atrichopoda|evm_27.model.AmTr_v1.0_scaffold00082.27|SK	Csativus|Cucsa.106380.1|YSK))))	(((Fvesca|mrna14935.1-v1.0-hybrid|K	Fvesca|mrna14934.1-v1.0-hybrid|YSK)	(Fvesca|mrna14938.1-v1.0-hybrid|YSK	Fvesca|mrna14940.1-v1.0-hybrid|YSK))	(Mguttatus|Migut.H02513.1|YSK	(Dcarota|DCAR_021479|SK to YSK	(Dcarota|DCAR_017311|YSK	Dcarota|DCAR_017310|YSK)))))	((Lusitatissimum|Lus10025983|YSK	Lusitatissimum|Lus10014280|YSK)	(((((Bstacei|Brast05G075400.1|YSK	Bdistachyon|Bradi4g19525.1|YSK)
((Mtruncatula|Medtr7g086340.1|KS	(((Mtruncatula|Medtr6g027810.1|KS	Tpratense|Tp57577_TGAC_v2_mRNA30898|KS)	(BrapaFPsc|Brara.C04012.1|KS	(Esalsugineum|Thhalv10023775m|KS	(Boleraceacapitata|Bol042507|KS	((Cgrandiflora|Cagra.27207s0001.1|KS	Crubella|Carubv10021201m|KS)	(Bstricta|Bostr.13404s0009.1|KS	(Alyrata|AL1G64750.t1|KS	Athaliana|AT1G54410.1|KS)))))))	(((Atrichopoda|evm_27.model.AmTr_v1.0_scaffold00004.97|KS	(Rcommunis|30072.m000963|KS	Mesculenta|Manes.08G154500.1|KS))	(((Cpapaya|evm.model.supercontig_161.14|KS	((((Pvulgaris|Phvul.001G114100.2|KS	(Gmax|Glyma.16G037900.1|KS	Gmax|Glyma.19G114700.1|KS))	Gmax|Glyma.16G038000.1|KS)	Gmax|Glyma.17G187600.1|KS)	Pvulgaris|Phvul.004G051100.1|KS))	(((Mguttatus|Migut.L01868.1|KS	(Lusitatissimum|Lus10020271|KS	Dcarota|DCAR_013481|KS))	Csativus|Cucsa.338040.1|KS)	(Csinensis|orange1.1g036567m|K to KS	((Klaxiflora|Kalax.1075s0007.1|KS	(Klaxiflora|Kalax.0178s0028.1|KS	(Kfedtschenkoi|Kaladp0911s0009.1|KS	((Klaxiflora|Kalax.0724s0004.1|KS	Klaxiflora|Kalax.0126s0002.1|KS)	Kfedtschenkoi|Kaladp0098s0091.1|KS))))	((Macuminata|GSMUA_Achr4T21460_001|KS	(((Sbicolor|Sobic.001G149500.1|KS	((Sviridis|Sevir.9G150500.1|KS	Sitalica|Seita.9G151800.1|KS)	((Pvirgatum|Pavir.Ia01114.1|KS	Phallii|Pahal.I02369.1|KS)	(Pvirgatum|Pavir.J31267.1|KS	Pvirgatum|Pavir.Ib04153.1|KS))))	((Zmays|GRMZM2G169372_T01|KS	ZmaysPH207|Zm00008a004788_T01|KS)	(Zmays|GRMZM2G448511_T01|KS	ZmaysPH207|Zm00008a019720_T01|KS)))	((Bdistachyon|Bradi1g13330.1|KS	Bstacei|Brast02G251900.1|KS)	Osativa|LOC_Os03g45280.1|KS)))	(Zmarina|Zosma440g00040.1|KS	(Macuminata|GSMUA_Achr4T22680_001|K to KS	(Dcarota|DCAR_016964|KS
(((((Rcommunis|30072.m000963|KS	(((Mtruncatula|Medtr6g027810.1|KS	Tpratense|Tp57577_TGAC_v2_mRNA30898|KS)	(((Bstricta|Bostr.13404s0009.1|KS	(Alyrata|AL1G64750.t1|KS	((Cgrandiflora|Cagra.27207s0001.1|KS	Crubella|Carubv10021201m|KS)	Athaliana|AT1G54410.1|KS)))	Esalsugineum|Thhalv10023775m|KS)	(BrapaFPsc|Brara.C04012.1|KS	Boleraceacapitata|Bol042507|KS)))	Mesculenta|Manes.08G154500.1|KS))	(((((Pvulgaris|Phvul.001G114100.2|KS	(Gmax|Glyma.16G037900.1|KS	(Gmax|Glyma.16G038000.1|KS	Gmax|Glyma.19G114700.1|KS)))	((Gmax|Glyma.17G187600.1|KS	Csinensis|orange1.1g036567m|K to KS)	Pvulgaris|Phvul.004G051100.1|KS))	((Lusitatissimum|Lus10020271|KS	Cpapaya|evm.model.supercontig_161.14|KS)	(Csativus|Cucsa.338040.1|KS	((Klaxiflora|Kalax.1075s0007.1|KS	(Klaxiflora|Kalax.0178s0028.1|KS	(Kfedtschenkoi|Kaladp0911s0009.1|KS	((Klaxiflora|Kalax.0724s0004.1|KS	Klaxiflora|Kalax.0126s0002.1|KS)	Kfedtschenkoi|Kaladp0098s0091.1|KS))))	(((Macuminata|GSMUA_Achr4T21460_001|KS	Macuminata|GSMUA_Achr4T22680_001|K to KS)	(((Dcarota|DCAR_013481|KS	Dcarota|DCAR_016964|KS)	Mguttatus|Migut.J00768.1|KS)	(Osativa|LOC_Os03g45280.1|KS	(((Sbicolor|Sobic.001G149500.1|KS	((Sviridis|Sevir.9G150500.1|KS	Sitalica|Seita.9G151800.1|KS)	((Pvirgatum|Pavir.J31267.1|KS	Phallii|Pahal.I02369.1|KS)	(Pvirgatum|Pavir.Ia01114.1|KS	Pvirgatum|Pavir.Ib04153.1|KS))))	((Zmays|GRMZM2G169372_T01|KS	ZmaysPH207|Zm00008a004788_T01|KS)	(Zmays|GRMZM2G448511_T01|KS	ZmaysPH207|Zm00008a019720_T01|KS)))	(Bdistachyon|Bradi1g13330.1|KS	Bstacei|Brast02G251900.1|KS)))))	Zmarina|Zosma440g00040.1|KS)))))	(Mguttatus|Migut.L01868.1|KS	Mesculenta|Manes.09G138100.1|KS))
(((Mtruncatula|Medtr6g027810.1|KS	Tpratense|Tp57577_TGAC_v2_mRNA30898|KS)	((((Cgrandiflora|Cagra.27207s0001.1|KS	Crubella|Carubv10021201m|KS)	(Athaliana|AT1G54410.1|KS	(Alyrata|AL1G64750.t1|KS	Bstricta|Bostr.13404s0009.1|KS)))	Esalsugineum|Thhalv10023775m|KS)	(BrapaFPsc|Brara.C04012.1|KS	Boleraceacapitata|Bol042507|KS)))	(Mesculenta|Manes.09G138100.1|KS	((((Rcommunis|30072.m000963|KS	Atrichopoda|evm_27.model.AmTr_v1.0_scaffold00004.97|KS)	Mesculenta|Manes.08G154500.1|KS)	(((((Klaxiflora|Kalax.1075s0007.1|KS	(Klaxiflora|Kalax.0178s0028.1|KS	(Kfedtschenkoi|Kaladp0911s0009.1|KS	((Klaxiflora|Kalax.0724s0004.1|KS	Klaxiflora|Kalax.0126s0002.1|KS)	Kfedtschenkoi|Kaladp0098s0091.1|KS))))	((((Zmays|GRMZM2G169372_T01|KS	ZmaysPH207|Zm00008a004788_T01|KS)	((Zmays|GRMZM2G448511_T01|KS	ZmaysPH207|Zm00008a019720_T01|KS)	(Sbicolor|Sobic.001G149500.1|KS	((Pvirgatum|Pavir.Ia01114.1|KS	Phallii|Pahal.I02369.1|KS)	((Sviridis|Sevir.9G150500.1|KS	Sitalica|Seita.9G151800.1|KS)	(Pvirgatum|Pavir.J31267.1|KS	Pvirgatum|Pavir.Ib04153.1|KS))))))	((Bdistachyon|Bradi1g13330.1|KS	Bstacei|Brast02G251900.1|KS)	Osativa|LOC_Os03g45280.1|KS))	(Macuminata|GSMUA_Achr4T22680_001|K to KS	((Zmarina|Zosma440g00040.1|KS	(Dcarota|DCAR_016964|KS	Mguttatus|Migut.J00768.1|KS))	Macuminata|GSMUA_Achr4T21460_001|KS))))	((Dcarota|DCAR_013481|KS	Csativus|Cucsa.338040.1|KS)	(Lusitatissimum|Lus10020271|KS	(Csinensis|orange1.1g036567m|K to KS	Cpapaya|evm.model.supercontig_161.14|KS))))	(Pvulgaris|Phvul.004G051100.1|KS	(Gmax|Glyma.17G187600.1|KS	(Pvulgaris|Phvul.001G114100.2|KS	((Gmax|Glyma.16G037900.1|KS	Gmax|Glyma.19G114700.1|KS)	Gmax|Glyma.16G038000.1|KS)))))
(((Esalsugineum|Thhalv10023775m|KS	(BrapaFPsc|Brara.C04012.1|KS	(Boleraceacapitata|Bol042507|KS	((Alyrata|AL1G64750.t1|KS	Bstricta|Bostr.13404s0009.1|KS)	((Cgrandiflora|Cagra.27207s0001.1|KS	Crubella|Carubv10021201m|KS)	Athaliana|AT1G54410.1|KS)))))	(Cpapaya|evm.model.supercontig_161.14|KS	(((((Mesculenta|Manes.08G154500.1|KS	Pvulgaris|Phvul.004G051100.1|KS)	(Gmax|Glyma.17G187600.1|KS	(Pvulgaris|Phvul.001G114100.2|KS	((Gmax|Glyma.16G037900.1|KS	Gmax|Glyma.19G114700.1|KS)	Gmax|Glyma.16G038000.1|KS))))	((((((Spolyrhiza|Spipo3G0086100|K	(((Pvirgatum|Pavir.J04551.1|SK	(Phallii|Pahal.A02866.1|SK	((((Sbicolor|Sobic.004G286600.1|SK	(Osativa|LOC_Os02g44870.1|SK	((Bdistachyon|Bradi5g10860.1|SK	Bstacei|Brast09G089800.1|SK)	(Bstacei|Brast04G110500.1|SK	Bdistachyon|Bradi3g51200.1|SK))))	((Zmays|GRMZM2G373522_T01|SK	ZmaysPH207|Zm00008a016925_T01|SK)	(ZmaysPH207|Zm00008a022587_T01|SK	Zmays|GRMZM2G147014_T01|SK)))	(Sitalica|Seita.1G267200.1|SK	Sviridis|Sevir.1G271800.1|SK))	Pvirgatum|Pavir.Aa00887.1|SK)))	(((Gbiloba|Gb_34999|K	Gbiloba|Gb_13997|K)	(Pabies|MA_9646507g0010|K	(Ptrichocarpa|Potri.002G013200.1|K	Spurpurea|SapurV1A.0016s0910.1|K)))	(((Lusitatissimum|Lus10003340|SK	Lusitatissimum|Lus10022643|SK)	(((((Pabies|MA_104214g0010|SK	Ptaeda|PITA_000050018-RA|SK)	((Pabies|MA_130855g0010|SK	(Ptaeda|PITA_000008704-RA|SK	((Ptaeda|PITA_000078888-RA|SK	((((Ptaeda|PITA_000064607-RA|K	Ptaeda|PITA_000083386-RA|K)	Ptaeda|PITA_000094784-RA|K)	Ptaeda|PITA_000087634-RA|SK)	Ptaeda|PITA_000000200-RA|SK))	((Ptaeda|PITA_000008706-RA|SK
((((Mesculenta|Manes.08G154500.1|KS	Pvulgaris|Phvul.004G051100.1|KS)	(Gmax|Glyma.17G187600.1|KS	((Gmax|Glyma.16G037900.1|KS	Gmax|Glyma.19G114700.1|KS)	(Pvulgaris|Phvul.001G114100.2|KS	Gmax|Glyma.16G038000.1|KS))))	(Cpapaya|evm.model.supercontig_161.14|KS	((Mtruncatula|Medtr7g086340.1|KS	((Ptrichocarpa|Potri.013G062400.1|KS	(Ptrichocarpa|Potri.013G062100.1|K	(Ptrichocarpa|Potri.013G062300.1|K	Ptrichocarpa|Potri.013G062200.1|K)))	(((Spurpurea|SapurV1A.0732s0100.1|K	(Spurpurea|SapurV1A.2014s0030.1|K	(Spurpurea|SapurV1A.2659s0010.1|K	Spurpurea|SapurV1A.2014s0020.1|K)))	Spurpurea|SapurV1A.0564s0030.1|KS)	Spurpurea|SapurV1A.0564s0010.1|K)))	((Tcacao|Thecc1EG025860t1|KS	(Mesculenta|Manes.09G138100.1|KS	Rcommunis|30072.m000963|KS))	((Mguttatus|Migut.L01868.1|KS	Lusitatissimum|Lus10020271|KS)	(Zmarina|Zosma440g00040.1|KS	(((Macuminata|GSMUA_Achr4T21460_001|KS	Macuminata|GSMUA_Achr4T22680_001|K to KS)	((((Bstacei|Brast09G089800.1|SK	(Bstacei|Brast04G110500.1|SK	(Bdistachyon|Bradi5g10860.1|SK	Bdistachyon|Bradi3g51200.1|SK)))	(((Sbicolor|Sobic.004G286600.1|SK	((Zmays|GRMZM2G373522_T01|SK	ZmaysPH207|Zm00008a016925_T01|SK)	(ZmaysPH207|Zm00008a022587_T01|SK	Zmays|GRMZM2G147014_T01|SK)))	((Sitalica|Seita.1G267200.1|SK	Sviridis|Sevir.1G271800.1|SK)	(Pvirgatum|Pavir.Aa00887.1|SK	(Pvirgatum|Pavir.J04551.1|SK	Phallii|Pahal.A02866.1|SK))))	Osativa|LOC_Os02g44870.1|SK))	((((Gbiloba|Gb_34999|K	Gbiloba|Gb_13997|K)	(Pabies|MA_9646507g0010|K	(Ptrichocarpa|Potri.002G013200.1|K	Spurpurea|SapurV1A.0016s0910.1|K)))	(((Acomosus|Aco011968.1|SK	Macuminata|GSMUA_Achr11T16760_001|SK)	((((Acoerulea|Aqcoe5G125000.1|SK
(Csinensis|orange1.1g036567m|K to KS	((Cpapaya|evm.model.supercontig_161.14|KS	((Dcarota|DCAR_013481|KS	(Mtruncatula|Medtr6g027810.1|KS	Tpratense|Tp57577_TGAC_v2_mRNA30898|KS))	(Boleraceacapitata|Bol042507|KS	((Esalsugineum|Thhalv10023775m|KS	((Athaliana|AT1G54410.1|KS	Alyrata|AL1G64750.t1|KS)	(Bstricta|Bostr.13404s0009.1|KS	(Cgrandiflora|Cagra.27207s0001.1|KS	Crubella|Carubv10021201m|KS))))	BrapaFPsc|Brara.C04012.1|KS))))	((Gmax|Glyma.17G187600.1|KS	((Gmax|Glyma.16G037900.1|KS	Gmax|Glyma.19G114700.1|KS)	(Pvulgaris|Phvul.001G114100.2|KS	Gmax|Glyma.16G038000.1|KS)))	((Csativus|Cucsa.338040.1|KS	((((Tcacao|Thecc1EG025860t1|KS	((Spolyrhiza|Spipo3G0086100|K	(((((Atrichopoda|evm_27.model.AmTr_v1.0_scaffold00082.27|SK	(((Slycopersicum|Solyc02g062390.2.1|YSK	Stuberosum|PGSC0003DMT400084487|YSK)	Stuberosum|PGSC0003DMT400040055|K)	(Stuberosum|PGSC0003DMT400009069|SK	Slycopersicum|Solyc02g084850.2.1|YSK)))	((((((((Fvesca|mrna21840.1-v1.0-hybrid|YSK	Mdomestica|MDP0000129775|SK)	((Mguttatus|Migut.B00209.1|YSK	(((Klaxiflora|Kalax.0057s0072.1|YSK	Klaxiflora|Kalax.1211s0006.1|YSK)	Kfedtschenkoi|Kaladp0047s0007.1|YSK)	(Kfedtschenkoi|Kaladp0018s0236.1|YSK	(Klaxiflora|Kalax.0053s0123.1|YSK	Klaxiflora|Kalax.0446s0024.1|YSK))))	((Dcarota|DCAR_028967|YSK	(Ppersica|Prupe.8G091000.1|YSK	Mdomestica|MDP0000629961|YSK))	(((((Athaliana|AT2G21490.1|YSK	((Alyrata|AL4G10674.t1|YSK	Ahalleri|Araha.12988s0001.1|YSK)	(Bstricta|Bostr.5022s0083.1|YSK	Crubella|Carubv10025232m|YSK)))	Esalsugineum|Thhalv10000340m|YSK)	(BrapaFPsc|Brara.I04639.1|YSK	Boleraceacapitata|Bol045867|YSK))	((Esalsugineum|Thhalv10026916m|YSK	Boleraceacapitata|Bol028804|YK)	((Bstricta|Bostr.25542s0101.1|YK
((Mtruncatula|Medtr6g027810.1|KS	Tpratense|Tp57577_TGAC_v2_mRNA30898|KS)	((((((Mesculenta|Manes.08G154500.1|KS	Gmax|Glyma.16G038000.1|KS)	(Gmax|Glyma.19G114700.1|KS	Gmax|Glyma.16G037900.1|KS))	Pvulgaris|Phvul.001G114100.2|KS)	Gmax|Glyma.17G187600.1|KS)	((Mesculenta|Manes.09G138100.1|KS	(Cpapaya|evm.model.supercontig_161.14|KS	Rcommunis|30072.m000963|KS))	(((((((Spurpurea|SapurV1A.2014s0030.1|K	(Spurpurea|SapurV1A.0564s0010.1|K	(Spurpurea|SapurV1A.0732s0100.1|K	(Spurpurea|SapurV1A.2659s0010.1|K	Spurpurea|SapurV1A.2014s0020.1|K))))	Spurpurea|SapurV1A.0564s0030.1|KS)	(Ptrichocarpa|Potri.013G062400.1|KS	(Ptrichocarpa|Potri.013G062300.1|K	(Ptrichocarpa|Potri.013G062200.1|K	Ptrichocarpa|Potri.013G062100.1|K))))	(Spolyrhiza|Spipo3G0086100|K	(((((((Dcarota|DCAR_017310|YSK	Dcarota|DCAR_017311|YSK)	(Dcarota|DCAR_021479|SK to YSK	Mguttatus|Migut.H02513.1|YSK))	((((Mdomestica|MDP0000868045|SK	Mdomestica|MDP0000595271|K)	Ppersica|Prupe.7G161200.1|YSK)	(Fvesca|mrna14934.1-v1.0-hybrid|YSK	Fvesca|mrna14935.1-v1.0-hybrid|K))	(((((Esalsugineum|Thhalv10010821m|YSK	((Bstricta|Bostr.6864s0146.1|YSK	((Crubella|Carubv10018719m|YSK	Cgrandiflora|Cagra.0926s0063.1|YSK)	(Ahalleri|Araha.41700s0001.1|K	(Athaliana|AT3G50980.1|YSK	Alyrata|AL5G31400.t1|SK))))	BrapaFPsc|Brara.I03437.1|YSK))	((Boleraceacapitata|Bol019288|YSK	BrapaFPsc|Brara.I00913.1|YSK)	((Esalsugineum|Thhalv10004906m|YSK	((Athaliana|AT5G66400.1|YSK	(Alyrata|AL8G45130.t1|YSK	Ahalleri|Araha.1084s0018.1|YSK))	((Crubella|Carubv10027206m|YSK	Cgrandiflora|Cagra.2007s0059.1|SK to YSK)	Bstricta|Bostr.0568s0050.1|YSK)))	BrapaFPsc|Brara.B03992.1|YSK)))	((Fvesca|mrna14938.1-v1.0-hybrid|YSK
(Mtruncatula|Medtr7g086340.1|KS	((Mtruncatula|Medtr6g027810.1|KS	Tpratense|Tp57577_TGAC_v2_mRNA30898|KS)	(((Rcommunis|30072.m000963|KS	(((Csinensis|orange1.1g036567m|K to KS	Gmax|Glyma.16G038000.1|KS)	(Gmax|Glyma.19G114700.1|KS	(Pvulgaris|Phvul.001G114100.2|KS	Gmax|Glyma.16G037900.1|KS)))	(Pvulgaris|Phvul.004G051100.1|KS	Gmax|Glyma.17G187600.1|KS)))	(Tcacao|Thecc1EG025860t1|KS	(Mesculenta|Manes.09G138100.1|KS	(((Csativus|Cucsa.338040.1|KS	Atrichopoda|evm_27.model.AmTr_v1.0_scaffold00004.97|KS)	((Klaxiflora|Kalax.1075s0007.1|KS	((Klaxiflora|Kalax.0126s0002.1|KS	(Klaxiflora|Kalax.0724s0004.1|KS	Kfedtschenkoi|Kaladp0098s0091.1|KS))	(Klaxiflora|Kalax.0178s0028.1|KS	Kfedtschenkoi|Kaladp0911s0009.1|KS)))	(((Dcarota|DCAR_016964|KS	Mguttatus|Migut.J00768.1|KS)	((Bstacei|Brast02G251900.1|KS	Bdistachyon|Bradi1g13330.1|KS)	(Osativa|LOC_Os03g45280.1|KS	(((ZmaysPH207|Zm00008a004788_T01|KS	Zmays|GRMZM2G169372_T01|KS)	(ZmaysPH207|Zm00008a019720_T01|KS	Zmays|GRMZM2G448511_T01|KS))	(((Pvirgatum|Pavir.J31267.1|KS	Phallii|Pahal.I02369.1|KS)	(Pvirgatum|Pavir.Ia01114.1|KS	((Sviridis|Sevir.9G150500.1|KS	Sitalica|Seita.9G151800.1|KS)	Pvirgatum|Pavir.Ib04153.1|KS)))	Sbicolor|Sobic.001G149500.1|KS)))))	(Zmarina|Zosma440g00040.1|KS	(Macuminata|GSMUA_Achr4T21460_001|KS	Macuminata|GSMUA_Achr4T22680_001|K to KS)))))	((Dcarota|DCAR_013481|KS	(((Esalsugineum|Thhalv10023775m|KS	((Cgrandiflora|Cagra.27207s0001.1|KS	Crubella|Carubv10021201m|KS)	((Athaliana|AT1G54410.1|KS	Alyrata|AL1G64750.t1|KS)	Bstricta|Bostr.13404s0009.1|KS)))	(Boleraceacapitata|Bol042507|KS	BrapaFPsc|Brara.C04012.1|KS))	Cpapaya|evm.model.supercontig_161.14|KS))
(Mtruncatula|Medtr7g086340.1|KS	((((Esalsugineum|Thhalv10023775m|KS	((Cgrandiflora|Cagra.27207s0001.1|KS	Crubella|Carubv10021201m|KS)	((Athaliana|AT1G54410.1|KS	Alyrata|AL1G64750.t1|KS)	Bstricta|Bostr.13404s0009.1|KS)))	(Boleraceacapitata|Bol042507|KS	BrapaFPsc|Brara.C04012.1|KS))	(Mtruncatula|Medtr6g027810.1|KS	Tpratense|Tp57577_TGAC_v2_mRNA30898|KS))	(((((Lusitatissimum|Lus10020271|KS	Mguttatus|Migut.L01868.1|KS)	(((Csinensis|orange1.1g036567m|K to KS	((Zmarina|Zosma440g00040.1|KS	(Macuminata|GSMUA_Achr4T21460_001|KS	Macuminata|GSMUA_Achr4T22680_001|K to KS))	(((Klaxiflora|Kalax.0126s0002.1|KS	(Klaxiflora|Kalax.0724s0004.1|KS	Kfedtschenkoi|Kaladp0098s0091.1|KS))	(Kfedtschenkoi|Kaladp0911s0009.1|KS	(Klaxiflora|Kalax.0178s0028.1|KS	Klaxiflora|Kalax.1075s0007.1|KS)))	(Mguttatus|Migut.J00768.1|KS	(Dcarota|DCAR_016964|KS	(Osativa|LOC_Os03g45280.1|KS	((((ZmaysPH207|Zm00008a019720_T01|KS	Zmays|GRMZM2G448511_T01|KS)	(ZmaysPH207|Zm00008a004788_T01|KS	Zmays|GRMZM2G169372_T01|KS))	(((Phallii|Pahal.I02369.1|KS	(Pvirgatum|Pavir.Ia01114.1|KS	(Pvirgatum|Pavir.Ib04153.1|KS	Pvirgatum|Pavir.J31267.1|KS)))	(Sviridis|Sevir.9G150500.1|KS	Sitalica|Seita.9G151800.1|KS))	Sbicolor|Sobic.001G149500.1|KS))	(Bstacei|Brast02G251900.1|KS	Bdistachyon|Bradi1g13330.1|KS))))))))	(Dcarota|DCAR_013481|KS	(Rcommunis|30072.m000963|KS	(Mesculenta|Manes.08G154500.1|KS	Atrichopoda|evm_27.model.AmTr_v1.0_scaffold00004.97|KS))))	((Pvulgaris|Phvul.004G051100.1|KS	(Gmax|Glyma.17G187600.1|KS	(Cpapaya|evm.model.supercontig_161.14|KS	(Gmax|Glyma.16G038000.1|KS	(Gmax|Glyma.19G114700.1|KS	(Pvulgaris|Phvul.001G114100.2|KS	Gmax|Glyma.16G037900.1|KS))))))
(((((Mesculenta|Manes.09G138100.1|KS	((Csinensis|orange1.1g036567m|K to KS	(((Osativa|LOC_Os03g45280.1|KS	((((ZmaysPH207|Zm00008a019720_T01|KS	Zmays|GRMZM2G448511_T01|KS)	(ZmaysPH207|Zm00008a004788_T01|KS	Zmays|GRMZM2G169372_T01|KS))	(((Phallii|Pahal.I02369.1|KS	((Sviridis|Sevir.9G150500.1|KS	Sitalica|Seita.9G151800.1|KS)	Pvirgatum|Pavir.Ia01114.1|KS))	(Pvirgatum|Pavir.Ib04153.1|KS	Pvirgatum|Pavir.J31267.1|KS))	Sbicolor|Sobic.001G149500.1|KS))	(Bstacei|Brast02G251900.1|KS	Bdistachyon|Bradi1g13330.1|KS)))	(((Kfedtschenkoi|Kaladp0098s0091.1|KS	(Klaxiflora|Kalax.0126s0002.1|KS	Klaxiflora|Kalax.0724s0004.1|KS))	(Kfedtschenkoi|Kaladp0911s0009.1|KS	Klaxiflora|Kalax.0178s0028.1|KS))	Klaxiflora|Kalax.1075s0007.1|KS))	((Macuminata|GSMUA_Achr4T21460_001|KS	((Mguttatus|Migut.J00768.1|KS	Dcarota|DCAR_016964|KS)	Zmarina|Zosma440g00040.1|KS))	Macuminata|GSMUA_Achr4T22680_001|K to KS)))	Tcacao|Thecc1EG025860t1|KS))	(Mtruncatula|Medtr7g086340.1|KS	((((Spurpurea|SapurV1A.0732s0100.1|K	((Spurpurea|SapurV1A.2659s0010.1|K	Spurpurea|SapurV1A.2014s0020.1|K)	Spurpurea|SapurV1A.2014s0030.1|K))	(Spurpurea|SapurV1A.0564s0030.1|KS	Spurpurea|SapurV1A.0564s0010.1|K))	(Ptrichocarpa|Potri.013G062400.1|KS	(Ptrichocarpa|Potri.013G062100.1|K	(Ptrichocarpa|Potri.013G062300.1|K	Ptrichocarpa|Potri.013G062200.1|K))))	(((Gbiloba|Gb_34999|K	Gbiloba|Gb_13997|K)	(((Cpapaya|evm.model.supercontig_79.59|K	((Tcacao|Thecc1EG016429t1|K	((Mesculenta|Manes.01G047100.1|K	(Ptrichocarpa|Potri.003G138700.1|K	Spurpurea|SapurV1A.0237s0260.1|K))	Rcommunis|30190.m010817|K))	Gmax|Glyma.05G216000.1|K))	((Gbiloba|Gb_01710|K	Gbiloba|Gb_34185|K)
(Mtruncatula|Medtr7g086340.1|KS	(((((((Mtruncatula|Medtr6g027810.1|KS	Tpratense|Tp57577_TGAC_v2_mRNA30898|KS)	((Gmax|Glyma.17G187600.1|KS	(((Gmax|Glyma.16G037900.1|KS	Gmax|Glyma.19G114700.1|KS)	(Csinensis|orange1.1g036567m|K to KS	Gmax|Glyma.16G038000.1|KS))	Pvulgaris|Phvul.001G114100.2|KS))	(Cpapaya|evm.model.supercontig_161.14|KS	Mguttatus|Migut.L01868.1|KS)))	(Mesculenta|Manes.08G154500.1|KS	(Pvulgaris|Phvul.004G051100.1|KS	Rcommunis|30072.m000963|KS)))	(Csativus|Cucsa.338040.1|KS	(((Kfedtschenkoi|Kaladp0098s0091.1|KS	(Klaxiflora|Kalax.0126s0002.1|KS	Klaxiflora|Kalax.0724s0004.1|KS))	((Kfedtschenkoi|Kaladp0911s0009.1|KS	Klaxiflora|Kalax.0178s0028.1|KS)	Klaxiflora|Kalax.1075s0007.1|KS))	(((Macuminata|GSMUA_Achr4T21460_001|KS	((Mguttatus|Migut.J00768.1|KS	Dcarota|DCAR_016964|KS)	(Atrichopoda|evm_27.model.AmTr_v1.0_scaffold00004.97|KS	Zmarina|Zosma440g00040.1|KS)))	Macuminata|GSMUA_Achr4T22680_001|K to KS)	((ZmaysPH207|Zm00008a004788_T01|KS	Zmays|GRMZM2G169372_T01|KS)	((((Sviridis|Sevir.9G150500.1|KS	Sitalica|Seita.9G151800.1|KS)	((Pvirgatum|Pavir.Ia01114.1|KS	(Pvirgatum|Pavir.Ib04153.1|KS	Pvirgatum|Pavir.J31267.1|KS))	Phallii|Pahal.I02369.1|KS))	(Sbicolor|Sobic.001G149500.1|KS	(ZmaysPH207|Zm00008a019720_T01|KS	Zmays|GRMZM2G448511_T01|KS)))	((Bstacei|Brast02G251900.1|KS	Bdistachyon|Bradi1g13330.1|KS)	Osativa|LOC_Os03g45280.1|KS)))))))	((Lusitatissimum|Lus10020271|KS	(Dcarota|DCAR_013481|KS	(Esalsugineum|Thhalv10023775m|KS	((BrapaFPsc|Brara.C04012.1|KS	Boleraceacapitata|Bol042507|KS)	((Cgrandiflora|Cagra.27207s0001.1|KS	Crubella|Carubv10021201m|KS)	((Athaliana|AT1G54410.1|KS	Alyrata|AL1G64750.t1|KS)
(Cpapaya|evm.model.supercontig_161.14|KS	((((Rcommunis|30072.m000963|KS	Mesculenta|Manes.08G154500.1|KS)	(Csativus|Cucsa.338040.1|KS	(Pvulgaris|Phvul.004G051100.1|KS	Zmarina|Zosma440g00040.1|KS)))	(((((Macuminata|GSMUA_Achr4T22680_001|K to KS	Macuminata|GSMUA_Achr4T21460_001|KS)	(((ZmaysPH207|Zm00008a004788_T01|KS	Zmays|GRMZM2G169372_T01|KS)	((ZmaysPH207|Zm00008a019720_T01|KS	Zmays|GRMZM2G448511_T01|KS)	(Sbicolor|Sobic.001G149500.1|KS	(((((Pvirgatum|Pavir.J31267.1|KS	Pvirgatum|Pavir.Ib04153.1|KS)	Pvirgatum|Pavir.Ia01114.1|KS)	Phallii|Pahal.I02369.1|KS)	(Sviridis|Sevir.9G150500.1|KS	Sitalica|Seita.9G151800.1|KS))	((Bstacei|Brast02G251900.1|KS	Bdistachyon|Bradi1g13330.1|KS)	Osativa|LOC_Os03g45280.1|KS)))))	(Klaxiflora|Kalax.1075s0007.1|KS	(((Kfedtschenkoi|Kaladp0098s0091.1|KS	(Klaxiflora|Kalax.0126s0002.1|KS	Klaxiflora|Kalax.0724s0004.1|KS))	Kfedtschenkoi|Kaladp0911s0009.1|KS)	Klaxiflora|Kalax.0178s0028.1|KS))))	(((Spurpurea|SapurV1A.0564s0010.1|K	(Spurpurea|SapurV1A.2014s0030.1|K	(Spurpurea|SapurV1A.0564s0030.1|KS	(Spurpurea|SapurV1A.0732s0100.1|K	(Spurpurea|SapurV1A.2659s0010.1|K	Spurpurea|SapurV1A.2014s0020.1|K)))))	(Ptrichocarpa|Potri.013G062400.1|KS	(Ptrichocarpa|Potri.013G062100.1|K	(Ptrichocarpa|Potri.013G062300.1|K	Ptrichocarpa|Potri.013G062200.1|K))))	((((((Tpratense|Tp57577_TGAC_v2_mRNA13232|K	Mtruncatula|Medtr8g106140.1|K)	(Pvulgaris|Phvul.002G324800.1|YK	Gmax|Glyma.08G048900.1|YK))	(Mdomestica|MDP0000689622|K	(Mdomestica|MDP0000595270|K	(Crubella|Carubv10018039m|K	(Cgrandiflora|Cagra.0926s0062.1|K	(Bstricta|Bostr.6864s0147.1|K	(((Mesculenta|Manes.01G047100.1|K	(((Cpapaya|evm.model.supercontig_79.59|K	Tcacao|Thecc1EG016429t1|K)
(Tpratense|Tp57577_TGAC_v2_mRNA30898|KS	(((Mtruncatula|Medtr7g086340.1|KS	(((Gmax|Glyma.19G114700.1|KS	(Gmax|Glyma.16G038000.1|KS	Gmax|Glyma.16G037900.1|KS))	Pvulgaris|Phvul.001G114100.2|KS)	(((((Atrichopoda|evm_27.model.AmTr_v1.0_scaffold00004.97|KS	Rcommunis|30072.m000963|KS)	Mesculenta|Manes.08G154500.1|KS)	((((Spurpurea|SapurV1A.0564s0010.1|K	(Spurpurea|SapurV1A.2014s0030.1|K	(Spurpurea|SapurV1A.0732s0100.1|K	(Spurpurea|SapurV1A.2659s0010.1|K	Spurpurea|SapurV1A.2014s0020.1|K))))	Spurpurea|SapurV1A.0564s0030.1|KS)	(Ptrichocarpa|Potri.013G062400.1|KS	(Ptrichocarpa|Potri.013G062100.1|K	(Ptrichocarpa|Potri.013G062300.1|K	Ptrichocarpa|Potri.013G062200.1|K))))	((((Mdomestica|MDP0000595270|K	(Crubella|Carubv10018039m|K	(Cgrandiflora|Cagra.0926s0062.1|K	(Bstricta|Bostr.6864s0147.1|K	(((Mesculenta|Manes.01G047100.1|K	((Ptrichocarpa|Potri.003G138700.1|K	Spurpurea|SapurV1A.0237s0260.1|K)	((Tcacao|Thecc1EG016429t1|K	(Cpapaya|evm.model.supercontig_79.59|K	Gmax|Glyma.05G216000.1|K))	Rcommunis|30190.m010817|K)))	Athaliana|AT3G50970.1|K)	(Alyrata|AL5G31390.t1|K	Alyrata|AL5G31370.t1|K))))))	(((((Sviridis|Sevir.1G271800.1|SK	Sitalica|Seita.1G267200.1|SK)	(Pvirgatum|Pavir.Aa00887.1|SK	(Pvirgatum|Pavir.J04551.1|SK	Phallii|Pahal.A02866.1|SK)))	((Zmays|GRMZM2G147014_T01|SK	ZmaysPH207|Zm00008a022587_T01|SK)	(Sbicolor|Sobic.004G286600.1|SK	(Zmays|GRMZM2G373522_T01|SK	ZmaysPH207|Zm00008a016925_T01|SK))))	((Bdistachyon|Bradi3g51200.1|SK	(Bstacei|Brast04G110500.1|SK	(Bstacei|Brast09G089800.1|SK	Bdistachyon|Bradi5g10860.1|SK)))	Osativa|LOC_Os02g44870.1|SK))	Dcarota|DCAR_016753|SK))	(Spolyrhiza|Spipo3G0086100|K
((Mtruncatula|Medtr6g027810.1|KS	Tpratense|Tp57577_TGAC_v2_mRNA30898|KS)	(Mesculenta|Manes.09G138100.1|KS	(((((((Esalsugineum|Thhalv10023775m|KS	(BrapaFPsc|Brara.C04012.1|KS	(((Cgrandiflora|Cagra.27207s0001.1|KS	Crubella|Carubv10021201m|KS)	((Athaliana|AT1G54410.1|KS	Alyrata|AL1G64750.t1|KS)	Bstricta|Bostr.13404s0009.1|KS))	Boleraceacapitata|Bol042507|KS)))	Cpapaya|evm.model.supercontig_161.14|KS)	(Lusitatissimum|Lus10020271|KS	(Dcarota|DCAR_013481|KS	Mguttatus|Migut.L01868.1|KS)))	Tcacao|Thecc1EG025860t1|KS)	(Csativus|Cucsa.338040.1|KS	((((Klaxiflora|Kalax.0178s0028.1|KS	Kfedtschenkoi|Kaladp0911s0009.1|KS)	(Kfedtschenkoi|Kaladp0098s0091.1|KS	(Klaxiflora|Kalax.0724s0004.1|KS	Klaxiflora|Kalax.0126s0002.1|KS)))	Klaxiflora|Kalax.1075s0007.1|KS)	((Csinensis|orange1.1g036567m|K to KS	((Bstacei|Brast02G251900.1|KS	Bdistachyon|Bradi1g13330.1|KS)	(((Sbicolor|Sobic.001G149500.1|KS	(Phallii|Pahal.I02369.1|KS	((Sviridis|Sevir.9G150500.1|KS	Sitalica|Seita.9G151800.1|KS)	(Pvirgatum|Pavir.Ia01114.1|KS	(Pvirgatum|Pavir.J31267.1|KS	Pvirgatum|Pavir.Ib04153.1|KS)))))	((ZmaysPH207|Zm00008a004788_T01|KS	Zmays|GRMZM2G169372_T01|KS)	(ZmaysPH207|Zm00008a019720_T01|KS	Zmays|GRMZM2G448511_T01|KS)))	Osativa|LOC_Os03g45280.1|KS)))	(((Mguttatus|Migut.J00768.1|KS	Dcarota|DCAR_016964|KS)	Zmarina|Zosma440g00040.1|KS)	(Macuminata|GSMUA_Achr4T21460_001|KS	Macuminata|GSMUA_Achr4T22680_001|K to KS))))))	((((Atrichopoda|evm_27.model.AmTr_v1.0_scaffold00004.97|KS	Rcommunis|30072.m000963|KS)	Mesculenta|Manes.08G154500.1|KS)	Pvulgaris|Phvul.004G051100.1|KS)	((Gmax|Glyma.16G038000.1|KS	(Gmax|Glyma.19G114700.1|KS	(Pvulgaris|Phvul.001G114100.2|KS
((Cpapaya|evm.model.supercontig_161.14|KS	((Csativus|Cucsa.338040.1|KS	((((Lusitatissimum|Lus10020271|KS	Mguttatus|Migut.L01868.1|KS)	Mesculenta|Manes.09G138100.1|KS)	(Tcacao|Thecc1EG025860t1|KS	(((Spurpurea|SapurV1A.0564s0030.1|KS	((Ptrichocarpa|Potri.013G062400.1|KS	((Ptrichocarpa|Potri.013G062100.1|K	Ptrichocarpa|Potri.013G062200.1|K)	Ptrichocarpa|Potri.013G062300.1|K))	((Spurpurea|SapurV1A.2014s0030.1|K	(Spurpurea|SapurV1A.0732s0100.1|K	(Spurpurea|SapurV1A.2659s0010.1|K	Spurpurea|SapurV1A.2014s0020.1|K)))	Spurpurea|SapurV1A.0564s0010.1|K)))	((((((((Mdomestica|MDP0000868045|SK	Mdomestica|MDP0000595271|K)	Ppersica|Prupe.7G161200.1|YSK)	((Fvesca|mrna14938.1-v1.0-hybrid|YSK	Fvesca|mrna14940.1-v1.0-hybrid|YSK)	(Fvesca|mrna14934.1-v1.0-hybrid|YSK	Fvesca|mrna14935.1-v1.0-hybrid|K)))	(((((((Bstricta|Bostr.6864s0146.1|YSK	((Crubella|Carubv10018719m|YSK	Cgrandiflora|Cagra.0926s0063.1|YSK)	(Ahalleri|Araha.41700s0001.1|K	(Alyrata|AL5G31400.t1|SK	Athaliana|AT3G50980.1|YSK))))	(BrapaFPsc|Brara.I03437.1|YSK	Esalsugineum|Thhalv10010821m|YSK))	(((Esalsugineum|Thhalv10004906m|YSK	((Alyrata|AL8G45130.t1|YSK	(Ahalleri|Araha.1084s0018.1|YSK	Athaliana|AT5G66400.1|YSK))	((Cgrandiflora|Cagra.2007s0059.1|SK to YSK	Crubella|Carubv10027206m|YSK)	Bstricta|Bostr.0568s0050.1|YSK)))	BrapaFPsc|Brara.B03992.1|YSK)	(Boleraceacapitata|Bol019288|YSK	BrapaFPsc|Brara.I00913.1|YSK)))	(((((Osativa|LOC_Os11g26760.1|YSK	Osativa|LOC_Os11g26780.1|YSK)	((((Bdistachyon|Bradi1g37410.1|YSK	((Sbicolor|Sobic.009G116700.1|YSK	(ZmaysPH207|Zm00008a025570_T01|YSK	Zmays|GRMZM2G079440_T01|YSK))	((Sviridis|Sevir.8G121200.1|YSK	Sitalica|Seita.8G115400.1|YSK)	(Phallii|Pahal.J00522.1|YSK
((Cpapaya|evm.model.supercontig_161.14|KS	(Gmax|Glyma.17G187600.1|KS	((Gmax|Glyma.19G114700.1|KS	Gmax|Glyma.16G037900.1|KS)	((((((Lusitatissimum|Lus10020271|KS	(Mguttatus|Migut.L01868.1|KS	Mesculenta|Manes.09G138100.1|KS))	((Rcommunis|30072.m000963|KS	Tcacao|Thecc1EG025860t1|KS)	((((Ptrichocarpa|Potri.013G062400.1|KS	(Ptrichocarpa|Potri.013G062100.1|K	(Ptrichocarpa|Potri.013G062200.1|K	Ptrichocarpa|Potri.013G062300.1|K)))	((Spurpurea|SapurV1A.0564s0030.1|KS	(Spurpurea|SapurV1A.2014s0030.1|K	(Spurpurea|SapurV1A.0732s0100.1|K	(Spurpurea|SapurV1A.2659s0010.1|K	Spurpurea|SapurV1A.2014s0020.1|K))))	Spurpurea|SapurV1A.0564s0010.1|K))	(Spolyrhiza|Spipo3G0086100|K	((((Pabies|MA_9646507g0010|K	(Ptrichocarpa|Potri.002G013200.1|K	Spurpurea|SapurV1A.0016s0910.1|K))	(Dcarota|DCAR_016753|SK	(((((Fvesca|mrna17179.1-v1.0-hybrid|SK	Ppersica|Prupe.8G173200.1|SK)	((Boleraceacapitata|Bol033430|K to SK	BrapaFPsc|Brara.H00486.1|SK)	((Athaliana|AT4G38410.1|SK	(Esalsugineum|Thhalv10026303m|SK	(Alyrata|AL7G10280.t1|SK	Ahalleri|Araha.12526s0002.1|K)))	(Bstricta|Bostr.25542s0027.1|SK	(Crubella|Carubv10005866m|SK	Cgrandiflora|Cagra.1383s0028.1|SK)))))	((Acoerulea|Aqcoe5G125200.1|K	Acoerulea|Aqcoe5G125000.1|SK)	Ahypochondriacus|AHYPO_003625-RA|K to SK))	((Macuminata|GSMUA_Achr11T16760_001|SK	(Acomosus|Aco011968.1|SK	(Bdistachyon|Bradi3g51200.1|SK	((Bstacei|Brast04G110500.1|SK	(Bstacei|Brast09G089800.1|SK	Bdistachyon|Bradi5g10860.1|SK))	(Osativa|LOC_Os02g44870.1|SK	(((Sviridis|Sevir.1G271800.1|SK	Sitalica|Seita.1G267200.1|SK)	(Pvirgatum|Pavir.Aa00887.1|SK	(Pvirgatum|Pavir.J04551.1|SK	Phallii|Pahal.A02866.1|SK)))
((Mtruncatula|Medtr6g027810.1|KS	Tpratense|Tp57577_TGAC_v2_mRNA30898|KS)	((((Pvulgaris|Phvul.004G051100.1|KS	((((Tcacao|Thecc1EG025860t1|KS	(((((Spurpurea|SapurV1A.0564s0030.1|KS	Spurpurea|SapurV1A.0564s0010.1|K)	((Spurpurea|SapurV1A.0732s0100.1|K	(Spurpurea|SapurV1A.2014s0020.1|K	Spurpurea|SapurV1A.2659s0010.1|K))	Spurpurea|SapurV1A.2014s0030.1|K))	(Ptrichocarpa|Potri.013G062400.1|KS	(Ptrichocarpa|Potri.013G062100.1|K	(Ptrichocarpa|Potri.013G062300.1|K	Ptrichocarpa|Potri.013G062200.1|K))))	(((Pvulgaris|Phvul.002G324800.1|YK	(Gmax|Glyma.08G048900.1|YK	(Tpratense|Tp57577_TGAC_v2_mRNA13232|K	Mtruncatula|Medtr8g106140.1|K)))	(Gbiloba|Gb_34999|K	Gbiloba|Gb_13997|K))	((Spolyrhiza|Spipo3G0086100|K	((Dcarota|DCAR_016753|SK	((Gbiloba|Gb_07598|SK	((Gbiloba|Gb_07599|SK	(Gbiloba|Gb_07623|SK	Gbiloba|Gb_07622|SK))	((Pabies|MA_104214g0010|SK	((((Pabies|MA_816406g0020|K	Pabies|MA_95995g0010|K)	Pabies|MA_10257300g0010|K)	Pabies|MA_86965g0010|SK)	Ptaeda|PITA_000050018-RA|SK))	((Pabies|MA_130855g0010|SK	(Ptaeda|PITA_000008704-RA|SK	(((Ptaeda|PITA_000008703-RA|SK	Ptaeda|PITA_000008705-RA|SK)	(Ptaeda|PITA_000008706-RA|SK	Ptaeda|PITA_000086992-RA|SK))	(((((Ptaeda|PITA_000083386-RA|K	Ptaeda|PITA_000064607-RA|K)	Ptaeda|PITA_000094784-RA|K)	Ptaeda|PITA_000087634-RA|SK)	Ptaeda|PITA_000000200-RA|SK)	Ptaeda|PITA_000078888-RA|SK))))	(Ptaeda|PITA_000000201-RA|SK	(Pabies|MA_187114g0010|SK	(Pabies|MA_120345g0010|SK	(Pabies|MA_151075g0010|SK	Pabies|MA_9972323g0010|SK))))))))	((((Lusitatissimum|Lus10003340|SK
((Mtruncatula|Medtr6g027810.1|KS	Tpratense|Tp57577_TGAC_v2_mRNA30898|KS)	(Mesculenta|Manes.08G154500.1|KS	((((Gmax|Glyma.17G187600.1|KS	((Gmax|Glyma.19G114700.1|KS	Gmax|Glyma.16G037900.1|KS)	(Gmax|Glyma.16G038000.1|KS	Pvulgaris|Phvul.001G114100.2|KS)))	Pvulgaris|Phvul.004G051100.1|KS)	((((((Klaxiflora|Kalax.1075s0007.1|KS	(Kfedtschenkoi|Kaladp0911s0009.1|KS	Klaxiflora|Kalax.0178s0028.1|KS))	(Kfedtschenkoi|Kaladp0098s0091.1|KS	(Klaxiflora|Kalax.0724s0004.1|KS	Klaxiflora|Kalax.0126s0002.1|KS)))	(Csativus|Cucsa.338040.1|KS	Dcarota|DCAR_013481|KS))	(Lusitatissimum|Lus10020271|KS	Mguttatus|Migut.L01868.1|KS))	(((BrapaFPsc|Brara.C04012.1|KS	(Boleraceacapitata|Bol042507|KS	(Esalsugineum|Thhalv10023775m|KS	((Cgrandiflora|Cagra.27207s0001.1|KS	Crubella|Carubv10021201m|KS)	(Bstricta|Bostr.13404s0009.1|KS	(Alyrata|AL1G64750.t1|KS	Athaliana|AT1G54410.1|KS))))))	Rcommunis|30072.m000963|KS)	(Csinensis|orange1.1g036567m|K to KS	Cpapaya|evm.model.supercontig_161.14|KS)))	(Mesculenta|Manes.09G138100.1|KS	(((((Macuminata|GSMUA_Achr4T22680_001|K to KS	(Zmarina|Zosma440g00040.1|KS	Macuminata|GSMUA_Achr4T21460_001|KS))	(Dcarota|DCAR_016964|KS	Mguttatus|Migut.J00768.1|KS))	(Atrichopoda|evm_27.model.AmTr_v1.0_scaffold00004.97|KS	(((((((Pvirgatum|Pavir.J31267.1|KS	(Pvirgatum|Pavir.Ib04153.1|KS	Pvirgatum|Pavir.Ia01114.1|KS))	Phallii|Pahal.I02369.1|KS)	(Sitalica|Seita.9G151800.1|KS	Sviridis|Sevir.9G150500.1|KS))	Sbicolor|Sobic.001G149500.1|KS)	((ZmaysPH207|Zm00008a019720_T01|KS	Zmays|GRMZM2G448511_T01|KS)	(ZmaysPH207|Zm00008a004788_T01|KS	Zmays|GRMZM2G169372_T01|KS)))	Osativa|LOC_Os03g45280.1|KS)	(Bstacei|Brast02G251900.1|KS
(((Cpapaya|evm.model.supercontig_79.59|K	(((Spurpurea|SapurV1A.0237s0260.1|K	Ptrichocarpa|Potri.003G138700.1|K)	((Mesculenta|Manes.01G047100.1|K	Rcommunis|30190.m010817|K)	Tcacao|Thecc1EG016429t1|K))	Gmax|Glyma.05G216000.1|K))	(Mtruncatula|Medtr6g027810.1|KS	Tpratense|Tp57577_TGAC_v2_mRNA30898|KS))	(Mesculenta|Manes.08G154500.1|KS	((((Rcommunis|30072.m000963|KS	((((Zmarina|Zosma440g00040.1|KS	Atrichopoda|evm_27.model.AmTr_v1.0_scaffold00004.97|KS)	(((Macuminata|GSMUA_Achr4T22680_001|K to KS	Macuminata|GSMUA_Achr4T21460_001|KS)	((((ZmaysPH207|Zm00008a004788_T01|KS	Zmays|GRMZM2G169372_T01|KS)	(((Phallii|Pahal.I02369.1|KS	(Pvirgatum|Pavir.Ia01114.1|KS	(Pvirgatum|Pavir.J31267.1|KS	Pvirgatum|Pavir.Ib04153.1|KS)))	(Sitalica|Seita.9G151800.1|KS	Sviridis|Sevir.9G150500.1|KS))	(Sbicolor|Sobic.001G149500.1|KS	(ZmaysPH207|Zm00008a019720_T01|KS	Zmays|GRMZM2G448511_T01|KS))))	Osativa|LOC_Os03g45280.1|KS)	(Bstacei|Brast02G251900.1|KS	Bdistachyon|Bradi1g13330.1|KS)))	(Dcarota|DCAR_016964|KS	Mguttatus|Migut.J00768.1|KS)))	Tcacao|Thecc1EG025860t1|KS)	(Mtruncatula|Medtr7g086340.1|KS	(((Ptrichocarpa|Potri.013G062400.1|KS	(Ptrichocarpa|Potri.013G062300.1|K	(Ptrichocarpa|Potri.013G062200.1|K	Ptrichocarpa|Potri.013G062100.1|K)))	((Spurpurea|SapurV1A.0564s0010.1|K	Spurpurea|SapurV1A.0564s0030.1|KS)	((Spurpurea|SapurV1A.0732s0100.1|K	(Spurpurea|SapurV1A.2014s0020.1|K	Spurpurea|SapurV1A.2659s0010.1|K))	Spurpurea|SapurV1A.2014s0030.1|K)))	(((Gbiloba|Gb_34185|K	Gbiloba|Gb_01710|K)	(((((Sviridis|Sevir.1G271800.1|SK	Sitalica|Seita.1G267200.1|SK)	(Pvirgatum|Pavir.Aa00887.1|SK	(Phallii|Pahal.A02866.1|SK	Pvirgatum|Pavir.J04551.1|SK)))
((Mtruncatula|Medtr6g027810.1|KS	Tpratense|Tp57577_TGAC_v2_mRNA30898|KS)	(((Mesculenta|Manes.09G138100.1|KS	(((Gmax|Glyma.17G187600.1|KS	((Gmax|Glyma.19G114700.1|KS	Gmax|Glyma.16G037900.1|KS)	(Gmax|Glyma.16G038000.1|KS	Pvulgaris|Phvul.001G114100.2|KS)))	(Pvulgaris|Phvul.004G051100.1|KS	((Cpapaya|evm.model.supercontig_161.14|KS	(BrapaFPsc|Brara.C04012.1|KS	((Esalsugineum|Thhalv10023775m|KS	(((Cgrandiflora|Cagra.27207s0001.1|KS	Crubella|Carubv10021201m|KS)	(Alyrata|AL1G64750.t1|KS	Athaliana|AT1G54410.1|KS))	Bstricta|Bostr.13404s0009.1|KS))	Boleraceacapitata|Bol042507|KS)))	(Rcommunis|30072.m000963|KS	Mesculenta|Manes.08G154500.1|KS))))	(((((Klaxiflora|Kalax.1075s0007.1|KS	((((Klaxiflora|Kalax.0126s0002.1|KS	Klaxiflora|Kalax.0724s0004.1|KS)	Kfedtschenkoi|Kaladp0098s0091.1|KS)	Kfedtschenkoi|Kaladp0911s0009.1|KS)	Klaxiflora|Kalax.0178s0028.1|KS))	Zmarina|Zosma440g00040.1|KS)	(((Osativa|LOC_Os03g45280.1|KS	((ZmaysPH207|Zm00008a004788_T01|KS	Zmays|GRMZM2G169372_T01|KS)	(((Bstacei|Brast02G251900.1|KS	Bdistachyon|Bradi1g13330.1|KS)	(ZmaysPH207|Zm00008a019720_T01|KS	Zmays|GRMZM2G448511_T01|KS))	(((((Sitalica|Seita.9G151800.1|KS	Sviridis|Sevir.9G150500.1|KS)	Pvirgatum|Pavir.J31267.1|KS)	(Pvirgatum|Pavir.Ib04153.1|KS	Pvirgatum|Pavir.Ia01114.1|KS))	Phallii|Pahal.I02369.1|KS)	Sbicolor|Sobic.001G149500.1|KS))))	(Macuminata|GSMUA_Achr4T22680_001|K to KS	Macuminata|GSMUA_Achr4T21460_001|KS))	(Dcarota|DCAR_016964|KS	(Atrichopoda|evm_27.model.AmTr_v1.0_scaffold00004.97|KS	Mguttatus|Migut.J00768.1|KS))))	((((Ptrichocarpa|Potri.013G062400.1|KS	(Ptrichocarpa|Potri.013G062300.1|K	(Ptrichocarpa|Potri.013G062200.1|K	Ptrichocarpa|Potri.013G062100.1|K)))
(((Mtruncatula|Medtr6g027810.1|KS	Tpratense|Tp57577_TGAC_v2_mRNA30898|KS)	((Esalsugineum|Thhalv10023775m|KS	((Athaliana|AT1G54410.1|KS	Alyrata|AL1G64750.t1|KS)	(Bstricta|Bostr.13404s0009.1|KS	(Cgrandiflora|Cagra.27207s0001.1|KS	Crubella|Carubv10021201m|KS))))	(Boleraceacapitata|Bol042507|KS	BrapaFPsc|Brara.C04012.1|KS)))	(((((((Rcommunis|30072.m000963|KS	Mesculenta|Manes.09G138100.1|KS)	(Mtruncatula|Medtr7g086340.1|KS	((Spurpurea|SapurV1A.0564s0030.1|KS	((Spurpurea|SapurV1A.0564s0010.1|K	((Spurpurea|SapurV1A.0732s0100.1|K	(Spurpurea|SapurV1A.2014s0020.1|K	Spurpurea|SapurV1A.2659s0010.1|K))	Spurpurea|SapurV1A.2014s0030.1|K))	(Ptrichocarpa|Potri.013G062400.1|KS	(Ptrichocarpa|Potri.013G062300.1|K	(Ptrichocarpa|Potri.013G062200.1|K	Ptrichocarpa|Potri.013G062100.1|K)))))	((Acomosus|Aco021122.1|K to SK	((Mdomestica|MDP0000595270|K	Dcarota|DCAR_016753|SK)	(((((Pabies|MA_816406g0020|K	Pabies|MA_95995g0010|K)	Pabies|MA_10257300g0010|K)	(((Ptaeda|PITA_000050018-RA|SK	Pabies|MA_104214g0010|SK)	(((Pabies|MA_130855g0010|SK	(Ptaeda|PITA_000008704-RA|SK	((Ptaeda|PITA_000008706-RA|SK	((Ptaeda|PITA_000008703-RA|SK	Ptaeda|PITA_000008705-RA|SK)	Ptaeda|PITA_000086992-RA|SK))	(((((Ptaeda|PITA_000083386-RA|K	Ptaeda|PITA_000064607-RA|K)	Ptaeda|PITA_000094784-RA|K)	Ptaeda|PITA_000087634-RA|SK)	Ptaeda|PITA_000000200-RA|SK)	Ptaeda|PITA_000078888-RA|SK))))	((Pabies|MA_120345g0010|SK	(Pabies|MA_151075g0010|SK	Pabies|MA_9972323g0010|SK))	Ptaeda|PITA_000000201-RA|SK))	Pabies|MA_187114g0010|SK))	Pabies|MA_86965g0010|SK))	(Gbiloba|Gb_07598|SK
(((Esalsugineum|Thhalv10023775m|KS	(Boleraceacapitata|Bol042507|KS	(((Cgrandiflora|Cagra.27207s0001.1|KS	Crubella|Carubv10021201m|KS)	Athaliana|AT1G54410.1|KS)	(Alyrata|AL1G64750.t1|KS	((Cpapaya|evm.model.supercontig_79.59|K	((Tcacao|Thecc1EG016429t1|K	(Rcommunis|30190.m010817|K	((Spurpurea|SapurV1A.0237s0260.1|K	Ptrichocarpa|Potri.003G138700.1|K)	Mesculenta|Manes.01G047100.1|K)))	Gmax|Glyma.05G216000.1|K))	Bstricta|Bostr.13404s0009.1|KS)))))	BrapaFPsc|Brara.C04012.1|KS)	((Gmax|Glyma.17G187600.1|KS	(((Pvulgaris|Phvul.001G114100.2|KS	(Pvulgaris|Phvul.004G051100.1|KS	((Csativus|Cucsa.338040.1|KS	Mesculenta|Manes.08G154500.1|KS)	((((Klaxiflora|Kalax.1075s0007.1|KS	(Klaxiflora|Kalax.0178s0028.1|KS	(Kfedtschenkoi|Kaladp0911s0009.1|KS	(Kfedtschenkoi|Kaladp0098s0091.1|KS	(Klaxiflora|Kalax.0126s0002.1|KS	Klaxiflora|Kalax.0724s0004.1|KS)))))	Zmarina|Zosma440g00040.1|KS)	(Macuminata|GSMUA_Achr4T21460_001|KS	((((Dcarota|DCAR_013481|KS	Dcarota|DCAR_016964|KS)	Mguttatus|Migut.J00768.1|KS)	Atrichopoda|evm_27.model.AmTr_v1.0_scaffold00004.97|KS)	(Macuminata|GSMUA_Achr4T22680_001|K to KS	(Osativa|LOC_Os03g45280.1|KS	((Bstacei|Brast02G251900.1|KS	Bdistachyon|Bradi1g13330.1|KS)	(((ZmaysPH207|Zm00008a004788_T01|KS	Zmays|GRMZM2G169372_T01|KS)	(ZmaysPH207|Zm00008a019720_T01|KS	Zmays|GRMZM2G448511_T01|KS))	((((Pvirgatum|Pavir.Ia01114.1|KS	(Pvirgatum|Pavir.Ib04153.1|KS	Pvirgatum|Pavir.J31267.1|KS))	Phallii|Pahal.I02369.1|KS)	(Sitalica|Seita.9G151800.1|KS	Sviridis|Sevir.9G150500.1|KS))	Sbicolor|Sobic.001G149500.1|KS))))))))	(((((Spurpurea|SapurV1A.0564s0010.1|K	(Spurpurea|SapurV1A.0564s0030.1|KS	((Spurpurea|SapurV1A.0732s0100.1|K
(Mtruncatula|Medtr7g086340.1|KS	(((((Spolyrhiza|Spipo3G0086100|K	((((((Ppersica|Prupe.7G161100.1|YK	Acoerulea|Aqcoe5G186200.1|YK)	Ppersica|Prupe.7G161000.1|YK)	((Mdomestica|MDP0000689622|K	(((Pvulgaris|Phvul.004G158800.1|YK	(Gmax|Glyma.07G090400.1|YK	Gmax|Glyma.09G185500.1|YK))	(Tpratense|Tp57577_TGAC_v2_mRNA36424|YK	Mtruncatula|Medtr6g084640.1|YK))	((Alyrata|AL5G31370.t1|K	(Alyrata|AL5G31390.t1|K	((Bstricta|Bostr.6864s0147.1|K	(Cgrandiflora|Cagra.0926s0062.1|K	(Mdomestica|MDP0000595270|K	Crubella|Carubv10018039m|K)))	((Cpapaya|evm.model.supercontig_79.59|K	((Tcacao|Thecc1EG016429t1|K	(Rcommunis|30190.m010817|K	((Spurpurea|SapurV1A.0237s0260.1|K	Ptrichocarpa|Potri.003G138700.1|K)	Mesculenta|Manes.01G047100.1|K)))	Gmax|Glyma.05G216000.1|K))	Athaliana|AT3G50970.1|K))))	(Dcarota|DCAR_024077|K	((Pvulgaris|Phvul.002G324800.1|YK	Gmax|Glyma.08G048900.1|YK)	(Tpratense|Tp57577_TGAC_v2_mRNA13232|K	Mtruncatula|Medtr8g106140.1|K))))))	(((((Pabies|MA_45025g0010|K	(Pabies|MA_107783g0020|K	(Pabies|MA_4978040g0010|K	Pabies|MA_43017g0010|K)))	((Pabies|MA_144878g0010|K	Pabies|MA_17462g0010|K)	Pabies|MA_10430236g0010|K))	Pabies|MA_9646507g0010|K)	Pabies|MA_277039g0010|K)	(Pabies|MA_5277138g0010|K	(Pabies|MA_10428426g0010|K	Pabies|MA_67088g0010|K)))))	(((Mdomestica|MDP0000698024|YSK	(((Boleraceacapitata|Bol019288|YSK	(((Esalsugineum|Thhalv10004906m|YSK	((Alyrata|AL8G45130.t1|YSK	(Athaliana|AT5G66400.1|YSK	Ahalleri|Araha.1084s0018.1|YSK))	(Bstricta|Bostr.0568s0050.1|YSK	(Cgrandiflora|Cagra.2007s0059.1|SK to YSK
((Mtruncatula|Medtr6g027810.1|KS	Tpratense|Tp57577_TGAC_v2_mRNA30898|KS)	((Pvulgaris|Phvul.004G051100.1|KS	((((Mguttatus|Migut.L01868.1|KS	(Lusitatissimum|Lus10020271|KS	((((Esalsugineum|Thhalv10023775m|KS	((BrapaFPsc|Brara.C04012.1|KS	Boleraceacapitata|Bol042507|KS)	((Alyrata|AL1G64750.t1|KS	Athaliana|AT1G54410.1|KS)	((Cgrandiflora|Cagra.27207s0001.1|KS	Crubella|Carubv10021201m|KS)	Bstricta|Bostr.13404s0009.1|KS))))	Cpapaya|evm.model.supercontig_161.14|KS)	Csinensis|orange1.1g036567m|K to KS)	(((Gbiloba|Gb_34999|K	Gbiloba|Gb_13997|K)	(Spolyrhiza|Spipo3G0086100|K	(((((((Esalsugineum|Thhalv10000340m|YSK	((Bstricta|Bostr.5022s0083.1|YSK	Crubella|Carubv10025232m|YSK)	(Athaliana|AT2G21490.1|YSK	(((((Alyrata|AL7G11070.t1|YK	Ahalleri|Araha.12619s0007.1|YK)	(Athaliana|AT4G39130.1|YK	((Cgrandiflora|Cagra.2374s0005.1|YK	Crubella|Carubv10007469m|YK)	Bstricta|Bostr.25542s0101.1|YK)))	(Esalsugineum|Thhalv10026916m|YSK	Boleraceacapitata|Bol028804|YK))	Ahalleri|Araha.12988s0001.1|YSK)	Alyrata|AL4G10674.t1|YSK))))	(BrapaFPsc|Brara.I04639.1|YSK	Boleraceacapitata|Bol045867|YSK))	(Mguttatus|Migut.B00209.1|YSK	(Lusitatissimum|Lus10041969|YSK	Lusitatissimum|Lus10017977|YSK)))	(Ahypochondriacus|AHYPO_004102-RA|YSK	((Pvulgaris|Phvul.011G210300.1|YSK	(Gmax|Glyma.13G201300.1|YSK	Gmax|Glyma.12G235800.1|YSK))	((Gmax|Glyma.04G009900.1|YSK	Pvulgaris|Phvul.009G005300.1|YSK)	(Tpratense|Tp57577_TGAC_v2_mRNA33267|YSK	Mtruncatula|Medtr3g117190.1|YSK)))))	(((Mdomestica|MDP0000629961|YSK	Ppersica|Prupe.8G091000.1|YSK)	((Stuberosum|PGSC0003DMT400079483|YSK	(Slycopersicum|Solyc01g065820.1.1|K	Slycopersicum|Solyc01g109920.2.1|YSK))
((Mtruncatula|Medtr6g027810.1|KS	Tpratense|Tp57577_TGAC_v2_mRNA30898|KS)	(((Mesculenta|Manes.08G154500.1|KS	Pvulgaris|Phvul.004G051100.1|KS)	((Pvulgaris|Phvul.001G114100.2|KS	((Csinensis|orange1.1g036567m|K to KS	Gmax|Glyma.16G038000.1|KS)	(Gmax|Glyma.16G037900.1|KS	Gmax|Glyma.19G114700.1|KS)))	((Tcacao|Thecc1EG025860t1|KS	(((Mguttatus|Migut.L01868.1|KS	Lusitatissimum|Lus10020271|KS)	((Zmarina|Zosma440g00040.1|KS	(Esalsugineum|Thhalv10023775m|KS	((BrapaFPsc|Brara.C04012.1|KS	Boleraceacapitata|Bol042507|KS)	((Alyrata|AL1G64750.t1|KS	Athaliana|AT1G54410.1|KS)	((Cgrandiflora|Cagra.27207s0001.1|KS	Crubella|Carubv10021201m|KS)	Bstricta|Bostr.13404s0009.1|KS)))))	Cpapaya|evm.model.supercontig_161.14|KS))	(((Dcarota|DCAR_016964|KS	Mguttatus|Migut.J00768.1|KS)	((Klaxiflora|Kalax.0126s0002.1|KS	(Klaxiflora|Kalax.0724s0004.1|KS	(((Klaxiflora|Kalax.1075s0007.1|KS	Klaxiflora|Kalax.0178s0028.1|KS)	Kfedtschenkoi|Kaladp0911s0009.1|KS)	Kfedtschenkoi|Kaladp0098s0091.1|KS)))	(((Bstacei|Brast02G251900.1|KS	Bdistachyon|Bradi1g13330.1|KS)	((((ZmaysPH207|Zm00008a004788_T01|KS	Zmays|GRMZM2G169372_T01|KS)	(ZmaysPH207|Zm00008a019720_T01|KS	Zmays|GRMZM2G448511_T01|KS))	(((((Pvirgatum|Pavir.Ib04153.1|KS	Pvirgatum|Pavir.J31267.1|KS)	Phallii|Pahal.I02369.1|KS)	Pvirgatum|Pavir.Ia01114.1|KS)	(Sitalica|Seita.9G151800.1|KS	Sviridis|Sevir.9G150500.1|KS))	Sbicolor|Sobic.001G149500.1|KS))	Osativa|LOC_Os03g45280.1|KS))	(Macuminata|GSMUA_Achr4T21460_001|KS	Macuminata|GSMUA_Achr4T22680_001|K to KS))))	(Csativus|Cucsa.338040.1|KS	Dcarota|DCAR_013481|KS))))	((Mesculenta|Manes.09G138100.1|KS	(Rcommunis|30072.m000963|KS
((((Pvulgaris|Phvul.004G051100.1|KS	(Gmax|Glyma.17G187600.1|KS	((Csinensis|orange1.1g036567m|K to KS	Gmax|Glyma.16G038000.1|KS)	((Pvulgaris|Phvul.001G114100.2|KS	Gmax|Glyma.16G037900.1|KS)	Gmax|Glyma.19G114700.1|KS))))	((Tcacao|Thecc1EG025860t1|KS	(((Macuminata|GSMUA_Achr4T21460_001|KS	Macuminata|GSMUA_Achr4T22680_001|K to KS)	((((ZmaysPH207|Zm00008a004788_T01|KS	Zmays|GRMZM2G169372_T01|KS)	((ZmaysPH207|Zm00008a019720_T01|KS	Zmays|GRMZM2G448511_T01|KS)	(((((Pvirgatum|Pavir.Ib04153.1|KS	Pvirgatum|Pavir.J31267.1|KS)	(Phallii|Pahal.I02369.1|KS	Pvirgatum|Pavir.Ia01114.1|KS))	(Sitalica|Seita.9G151800.1|KS	Sviridis|Sevir.9G150500.1|KS))	Sbicolor|Sobic.001G149500.1|KS)	(Osativa|LOC_Os03g45280.1|KS	(Bstacei|Brast02G251900.1|KS	Bdistachyon|Bradi1g13330.1|KS)))))	(((Esalsugineum|Thhalv10023775m|KS	((BrapaFPsc|Brara.C04012.1|KS	Boleraceacapitata|Bol042507|KS)	((Cgrandiflora|Cagra.27207s0001.1|KS	Crubella|Carubv10021201m|KS)	(Bstricta|Bostr.13404s0009.1|KS	(Alyrata|AL1G64750.t1|KS	Athaliana|AT1G54410.1|KS)))))	(Dcarota|DCAR_016964|KS	Mguttatus|Migut.J00768.1|KS))	(Csativus|Cucsa.338040.1|KS	((Klaxiflora|Kalax.1075s0007.1|KS	(Klaxiflora|Kalax.0178s0028.1|KS	Kfedtschenkoi|Kaladp0911s0009.1|KS))	((Klaxiflora|Kalax.0724s0004.1|KS	Kfedtschenkoi|Kaladp0098s0091.1|KS)	Klaxiflora|Kalax.0126s0002.1|KS)))))	Zmarina|Zosma440g00040.1|KS))	(Cpapaya|evm.model.supercontig_161.14|KS	((Dcarota|DCAR_013481|KS	Mguttatus|Migut.L01868.1|KS)	Lusitatissimum|Lus10020271|KS))))	((Mesculenta|Manes.09G138100.1|KS	(Rcommunis|30072.m000963|KS	Atrichopoda|evm_27.model.AmTr_v1.0_scaffold00004.97|KS))	(Mtruncatula|Medtr7g086340.1|KS
((Mtruncatula|Medtr7g086340.1|KS	((Spurpurea|SapurV1A.0564s0030.1|KS	((((Spurpurea|SapurV1A.2014s0020.1|K	Spurpurea|SapurV1A.2659s0010.1|K)	Spurpurea|SapurV1A.2014s0030.1|K)	(Spurpurea|SapurV1A.0564s0010.1|K	Spurpurea|SapurV1A.0732s0100.1|K))	((Ptrichocarpa|Potri.013G062100.1|K	(Ptrichocarpa|Potri.013G062300.1|K	Ptrichocarpa|Potri.013G062200.1|K))	Ptrichocarpa|Potri.013G062400.1|KS)))	(Spolyrhiza|Spipo3G0086100|K	(((Atrichopoda|evm_27.model.AmTr_v1.0_scaffold00001.295|SK	((((Ppersica|Prupe.1G356400.1|SK	((Mdomestica|MDP0000126135|SK	Mdomestica|MDP0000770493|SK)	Mdomestica|MDP0000529003|SK))	((Cpapaya|evm.model.supercontig_26.225|SK	((Egrandis|Eucgr.F01726.1|SK	(Graimondii|Gorai.013G180700.1|K	Graimondii|Gorai.002G119600.1|SK))	(Graimondii|Gorai.009G189500.1|SK	Tcacao|Thecc1EG034339t1|SK)))	(((((Klaxiflora|Kalax.0183s0046.1|SK	(Klaxiflora|Kalax.0575s0021.1|SK	Kfedtschenkoi|Kaladp0040s0609.1|SK))	(Klaxiflora|Kalax.0772s0013.1|SK	(Klaxiflora|Kalax.0457s0006.1|SK	Kfedtschenkoi|Kaladp0477s0002.1|SK)))	Mguttatus|Migut.C00923.1|SK)	(Csativus|Cucsa.077690.1|SK	(((Csinensis|orange1.1g038463m|SK	Cclementina|Ciclev10029952m|K to SK)	((Lusitatissimum|Lus10003340|SK	Lusitatissimum|Lus10022643|SK)	(Fvesca|mrna17179.1-v1.0-hybrid|SK	Ppersica|Prupe.8G173200.1|SK)))	(Tcacao|Thecc1EG006526t1|K to SK	Graimondii|Gorai.008G038700.1|SK))))	((Cclementina|Ciclev10002349m|SK	Csinensis|orange1.1g026736m|SK)	((((Slycopersicum|Solyc04g082200.2.1|SK	Stuberosum|PGSC0003DMT400025812|SK)	Mesculenta|Manes.05G140400.1|SK)	Rcommunis|30170.m014323|SK)	(Ptrichocarpa|Potri.005G248100.1|SK	(Spurpurea|SapurV1A.5414s0010.1|SK	Spurpurea|SapurV1A.0573s0050.1|SK)))))))	((Macuminata|GSMUA_Achr11T16760_001|SK	Acomosus|Aco011968.1|SK)
(Mtruncatula|Medtr7g086340.1|KS	((Tcacao|Thecc1EG025860t1|KS	(Csinensis|orange1.1g036567m|K to KS	((Gmax|Glyma.05G216000.1|K	(Tcacao|Thecc1EG016429t1|K	(((Ptrichocarpa|Potri.003G138700.1|K	Spurpurea|SapurV1A.0237s0260.1|K)	Mesculenta|Manes.01G047100.1|K)	Rcommunis|30190.m010817|K)))	Cpapaya|evm.model.supercontig_79.59|K)))	(((Mesculenta|Manes.09G138100.1|KS	Mguttatus|Migut.L01868.1|KS)	((((Pvulgaris|Phvul.004G051100.1|KS	(((Rcommunis|30072.m000963|KS	Mesculenta|Manes.08G154500.1|KS)	((Gmax|Glyma.19G114700.1|KS	(Gmax|Glyma.16G038000.1|KS	Gmax|Glyma.16G037900.1|KS))	Pvulgaris|Phvul.001G114100.2|KS))	Gmax|Glyma.17G187600.1|KS))	(((Zmarina|Zosma440g00040.1|KS	((((Atrichopoda|evm_27.model.AmTr_v1.0_scaffold00004.97|KS	Dcarota|DCAR_016964|KS)	Mguttatus|Migut.J00768.1|KS)	((Osativa|LOC_Os03g45280.1|KS	((Bstacei|Brast02G251900.1|KS	Bdistachyon|Bradi1g13330.1|KS)	(((Zmays|GRMZM2G169372_T01|KS	ZmaysPH207|Zm00008a004788_T01|KS)	(ZmaysPH207|Zm00008a019720_T01|KS	Zmays|GRMZM2G448511_T01|KS))	(Sbicolor|Sobic.001G149500.1|KS	(Phallii|Pahal.I02369.1|KS	((((Pvirgatum|Pavir.Ib04153.1|KS	Pvirgatum|Pavir.J31267.1|KS)	Pvirgatum|Pavir.Ia01114.1|KS)	Sitalica|Seita.9G151800.1|KS)	Sviridis|Sevir.9G150500.1|KS))))))	(Macuminata|GSMUA_Achr4T21460_001|KS	Macuminata|GSMUA_Achr4T22680_001|K to KS)))	(Esalsugineum|Thhalv10023775m|KS	(BrapaFPsc|Brara.C04012.1|KS	(Boleraceacapitata|Bol042507|KS	((Bstricta|Bostr.13404s0009.1|KS	(Alyrata|AL1G64750.t1|KS	Athaliana|AT1G54410.1|KS))	(Cgrandiflora|Cagra.27207s0001.1|KS	Crubella|Carubv10021201m|KS)))))))	((Klaxiflora|Kalax.0126s0002.1|KS	(Klaxiflora|Kalax.0724s0004.1|KS
((Tpratense|Tp57577_TGAC_v2_mRNA30898|KS	Mtruncatula|Medtr6g027810.1|KS)	((BrapaFPsc|Brara.C04012.1|KS	Boleraceacapitata|Bol042507|KS)	(((((((Klaxiflora|Kalax.0126s0002.1|KS	(Klaxiflora|Kalax.0724s0004.1|KS	Kfedtschenkoi|Kaladp0098s0091.1|KS))	((Klaxiflora|Kalax.0178s0028.1|KS	Kfedtschenkoi|Kaladp0911s0009.1|KS)	Klaxiflora|Kalax.1075s0007.1|KS))	(Atrichopoda|evm_27.model.AmTr_v1.0_scaffold00004.97|KS	Zmarina|Zosma440g00040.1|KS))	(((Csativus|Cucsa.338040.1|KS	((Pvulgaris|Phvul.004G051100.1|KS	(Rcommunis|30072.m000963|KS	Mesculenta|Manes.08G154500.1|KS))	((Gmax|Glyma.17G187600.1|KS	((Gmax|Glyma.19G114700.1|KS	(Gmax|Glyma.16G038000.1|KS	Gmax|Glyma.16G037900.1|KS))	Pvulgaris|Phvul.001G114100.2|KS))	Cpapaya|evm.model.supercontig_161.14|KS)))	((Mguttatus|Migut.L01868.1|KS	Lusitatissimum|Lus10020271|KS)	((Mesculenta|Manes.09G138100.1|KS	(((((Ptrichocarpa|Potri.013G062100.1|K	(Ptrichocarpa|Potri.013G062300.1|K	Ptrichocarpa|Potri.013G062200.1|K))	Ptrichocarpa|Potri.013G062400.1|KS)	(Spurpurea|SapurV1A.0564s0030.1|KS	(Spurpurea|SapurV1A.2014s0030.1|K	((Spurpurea|SapurV1A.0564s0010.1|K	Spurpurea|SapurV1A.0732s0100.1|K)	(Spurpurea|SapurV1A.2014s0020.1|K	Spurpurea|SapurV1A.2659s0010.1|K)))))	((((((Lusitatissimum|Lus10003340|SK	Lusitatissimum|Lus10022643|SK)	Dcarota|DCAR_016753|SK)	(((Tcacao|Thecc1EG016429t1|K	((Ptrichocarpa|Potri.003G138700.1|K	Spurpurea|SapurV1A.0237s0260.1|K)	(Mesculenta|Manes.01G047100.1|K	(Gmax|Glyma.05G216000.1|K	Rcommunis|30190.m010817|K))))	Cpapaya|evm.model.supercontig_79.59|K)	(((Gbiloba|Gb_34185|K	Gbiloba|Gb_01710|K)	((((Gbiloba|Gb_07623|SK	Gbiloba|Gb_07622|SK)	Gbiloba|Gb_07599|SK)
(Mtruncatula|Medtr7g086340.1|KS	((Gmax|Glyma.17G187600.1|KS	((((Rcommunis|30072.m000963|KS	(Atrichopoda|evm_27.model.AmTr_v1.0_scaffold00004.97|KS	Mesculenta|Manes.08G154500.1|KS))	(Gmax|Glyma.16G037900.1|KS	(Gmax|Glyma.19G114700.1|KS	Gmax|Glyma.16G038000.1|KS)))	Pvulgaris|Phvul.001G114100.2|KS)	(Pvulgaris|Phvul.004G051100.1|KS	(((((Ptrichocarpa|Potri.013G062300.1|K	(Ptrichocarpa|Potri.013G062200.1|K	Ptrichocarpa|Potri.013G062100.1|K))	Ptrichocarpa|Potri.013G062400.1|KS)	((Spurpurea|SapurV1A.0732s0100.1|K	(Spurpurea|SapurV1A.2014s0020.1|K	Spurpurea|SapurV1A.2659s0010.1|K))	((Spurpurea|SapurV1A.0564s0010.1|K	Spurpurea|SapurV1A.0564s0030.1|KS)	Spurpurea|SapurV1A.2014s0030.1|K)))	(((((Dcarota|DCAR_016753|SK	((((((Gbiloba|Gb_07623|SK	Gbiloba|Gb_07622|SK)	Gbiloba|Gb_07599|SK)	Gbiloba|Gb_07598|SK)	(Pabies|MA_86965g0010|SK	((Ptaeda|PITA_000050018-RA|SK	Pabies|MA_104214g0010|SK)	((Pabies|MA_187114g0010|SK	((Pabies|MA_151075g0010|SK	Pabies|MA_9972323g0010|SK)	Pabies|MA_120345g0010|SK))	((Ptaeda|PITA_000000201-RA|SK	(Ptaeda|PITA_000008704-RA|SK	(((Ptaeda|PITA_000000200-RA|SK	(((Ptaeda|PITA_000064607-RA|K	Ptaeda|PITA_000083386-RA|K)	Ptaeda|PITA_000094784-RA|K)	Ptaeda|PITA_000087634-RA|SK))	Ptaeda|PITA_000078888-RA|SK)	((Ptaeda|PITA_000008705-RA|SK	Ptaeda|PITA_000008703-RA|SK)	(Ptaeda|PITA_000086992-RA|SK	Ptaeda|PITA_000008706-RA|SK)))))	Pabies|MA_130855g0010|SK)))))	(Pabies|MA_10257300g0010|K	(Pabies|MA_95995g0010|K	Pabies|MA_816406g0020|K)))	(((Ppersica|Prupe.1G356400.1|SK	((Mdomestica|MDP0000126135|SK
((Tpratense|Tp57577_TGAC_v2_mRNA30898|KS	Mtruncatula|Medtr6g027810.1|KS)	(Mtruncatula|Medtr7g086340.1|KS	(((Tcacao|Thecc1EG025860t1|KS	(Rcommunis|30072.m000963|KS	(Atrichopoda|evm_27.model.AmTr_v1.0_scaffold00004.97|KS	Mesculenta|Manes.08G154500.1|KS)))	(((Spurpurea|SapurV1A.2014s0020.1|K	Spurpurea|SapurV1A.2659s0010.1|K)	(((Spurpurea|SapurV1A.0564s0010.1|K	Spurpurea|SapurV1A.0564s0030.1|KS)	Spurpurea|SapurV1A.2014s0030.1|K)	(((Ptrichocarpa|Potri.013G062300.1|K	(Ptrichocarpa|Potri.013G062200.1|K	Ptrichocarpa|Potri.013G062100.1|K))	Ptrichocarpa|Potri.013G062400.1|KS)	Spurpurea|SapurV1A.0732s0100.1|K)))	((((Atrichopoda|evm_27.model.AmTr_v1.0_scaffold00082.27|SK	((Slycopersicum|Solyc02g084850.2.1|YSK	Stuberosum|PGSC0003DMT400009069|SK)	((Stuberosum|PGSC0003DMT400084487|YSK	Slycopersicum|Solyc02g062390.2.1|YSK)	Stuberosum|PGSC0003DMT400040055|K)))	((((Fvesca|mrna14934.1-v1.0-hybrid|YSK	Fvesca|mrna14935.1-v1.0-hybrid|K)	(Mguttatus|Migut.H02513.1|YSK	(Dcarota|DCAR_021479|SK to YSK	(Dcarota|DCAR_017311|YSK	Dcarota|DCAR_017310|YSK))))	(((Fvesca|mrna14940.1-v1.0-hybrid|YSK	Fvesca|mrna14938.1-v1.0-hybrid|YSK)	((Mdomestica|MDP0000595271|K	Mdomestica|MDP0000868045|SK)	Ppersica|Prupe.7G161200.1|YSK))	(((Cpapaya|evm.model.supercontig_6.176|YSK	(Egrandis|Eucgr.J02380.1|YSK	(Mesculenta|Manes.02G098200.1|YSK	Rcommunis|29634.m002071|YSK)))	((Graimondii|Gorai.007G199900.1|YSK	Tcacao|Thecc1EG000300t1|YSK)	Csativus|Cucsa.106380.1|YSK))	(((Kfedtschenkoi|Kaladp0040s0543.1|YSK	(Klaxiflora|Kalax.0374s0001.1|YSK	Klaxiflora|Kalax.0361s0030.1|YSK))	(Egrandis|Eucgr.I02395.1|YSK	Egrandis|Eucgr.I02392.1|YSK))	((Lusitatissimum|Lus10014280|YSK	Lusitatissimum|Lus10025983|YSK)	(((Esalsugineum|Thhalv10010821m|YSK	(BrapaFPsc|Brara.I03437.1|YSK
((Klaxiflora|Kalax.1075s0007.1|KS	(Klaxiflora|Kalax.0178s0028.1|KS	((Kfedtschenkoi|Kaladp0098s0091.1|KS	(Klaxiflora|Kalax.0126s0002.1|KS	Klaxiflora|Kalax.0724s0004.1|KS))	Kfedtschenkoi|Kaladp0911s0009.1|KS)))	(((Pvulgaris|Phvul.004G051100.1|KS	(Gmax|Glyma.17G187600.1|KS	((Gmax|Glyma.16G037900.1|KS	(Gmax|Glyma.19G114700.1|KS	Gmax|Glyma.16G038000.1|KS))	Pvulgaris|Phvul.001G114100.2|KS)))	(((Mesculenta|Manes.09G138100.1|KS	(Rcommunis|30072.m000963|KS	Mesculenta|Manes.08G154500.1|KS))	(Tcacao|Thecc1EG025860t1|KS	(Mtruncatula|Medtr7g086340.1|KS	(((Ptrichocarpa|Potri.013G062100.1|K	(Ptrichocarpa|Potri.013G062300.1|K	Ptrichocarpa|Potri.013G062200.1|K))	Ptrichocarpa|Potri.013G062400.1|KS)	(Spurpurea|SapurV1A.2014s0030.1|K	(((Spurpurea|SapurV1A.0732s0100.1|K	(Spurpurea|SapurV1A.2014s0020.1|K	Spurpurea|SapurV1A.2659s0010.1|K))	Spurpurea|SapurV1A.0564s0030.1|KS)	Spurpurea|SapurV1A.0564s0010.1|K))))))	((Lusitatissimum|Lus10020271|KS	Mguttatus|Migut.L01868.1|KS)	(((((Bdistachyon|Bradi1g13330.1|KS	Bstacei|Brast02G251900.1|KS)	((((Zmays|GRMZM2G169372_T01|KS	ZmaysPH207|Zm00008a004788_T01|KS)	(ZmaysPH207|Zm00008a019720_T01|KS	Zmays|GRMZM2G448511_T01|KS))	(Sbicolor|Sobic.001G149500.1|KS	((((Pvirgatum|Pavir.Ia01114.1|KS	Pvirgatum|Pavir.Ib04153.1|KS)	(Sitalica|Seita.9G151800.1|KS	Sviridis|Sevir.9G150500.1|KS))	Phallii|Pahal.I02369.1|KS)	Pvirgatum|Pavir.J31267.1|KS)))	Osativa|LOC_Os03g45280.1|KS))	(Atrichopoda|evm_27.model.AmTr_v1.0_scaffold00004.97|KS	(Mguttatus|Migut.J00768.1|KS	(Dcarota|DCAR_013481|KS	Dcarota|DCAR_016964|KS))))	((Macuminata|GSMUA_Achr4T21460_001|KS	Macuminata|GSMUA_Achr4T22680_001|K to KS)	(((Cgrandiflora|Cagra.0926s0062.1|K
(Mtruncatula|Medtr7g086340.1|KS	(((((Dcarota|DCAR_013481|KS	Csativus|Cucsa.338040.1|KS)	(Lusitatissimum|Lus10020271|KS	(Cpapaya|evm.model.supercontig_161.14|KS	Mguttatus|Migut.L01868.1|KS)))	(((((Csinensis|orange1.1g036567m|K to KS	Gmax|Glyma.16G038000.1|KS)	(Gmax|Glyma.16G037900.1|KS	Gmax|Glyma.19G114700.1|KS))	Pvulgaris|Phvul.001G114100.2|KS)	Gmax|Glyma.17G187600.1|KS)	Pvulgaris|Phvul.004G051100.1|KS))	(((((Klaxiflora|Kalax.1075s0007.1|KS	(Klaxiflora|Kalax.0178s0028.1|KS	((Klaxiflora|Kalax.0126s0002.1|KS	(Klaxiflora|Kalax.0724s0004.1|KS	Kfedtschenkoi|Kaladp0098s0091.1|KS))	Kfedtschenkoi|Kaladp0911s0009.1|KS)))	Zmarina|Zosma440g00040.1|KS)	(((Osativa|LOC_Os03g45280.1|KS	((Bdistachyon|Bradi1g13330.1|KS	Bstacei|Brast02G251900.1|KS)	((Zmays|GRMZM2G169372_T01|KS	ZmaysPH207|Zm00008a004788_T01|KS)	((ZmaysPH207|Zm00008a019720_T01|KS	Zmays|GRMZM2G448511_T01|KS)	((Pvirgatum|Pavir.J31267.1|KS	((Pvirgatum|Pavir.Ia01114.1|KS	Pvirgatum|Pavir.Ib04153.1|KS)	Phallii|Pahal.I02369.1|KS))	(Sbicolor|Sobic.001G149500.1|KS	(Sitalica|Seita.9G151800.1|KS	Sviridis|Sevir.9G150500.1|KS)))))))	(Atrichopoda|evm_27.model.AmTr_v1.0_scaffold00004.97|KS	(Mguttatus|Migut.J00768.1|KS	Dcarota|DCAR_016964|KS)))	(Macuminata|GSMUA_Achr4T21460_001|KS	Macuminata|GSMUA_Achr4T22680_001|K to KS)))	(Esalsugineum|Thhalv10023775m|KS	(BrapaFPsc|Brara.C04012.1|KS	(Boleraceacapitata|Bol042507|KS	((Cgrandiflora|Cagra.27207s0001.1|KS	Crubella|Carubv10021201m|KS)	((Alyrata|AL1G64750.t1|KS	Athaliana|AT1G54410.1|KS)	Bstricta|Bostr.13404s0009.1|KS))))))	((((((Gbiloba|Gb_34185|K	Gbiloba|Gb_01710|K)	Mdomestica|MDP0000595270|K)
((Tpratense|Tp57577_TGAC_v2_mRNA30898|KS	Mtruncatula|Medtr6g027810.1|KS)	((Esalsugineum|Thhalv10023775m|KS	(BrapaFPsc|Brara.C04012.1|KS	(Boleraceacapitata|Bol042507|KS	((Alyrata|AL1G64750.t1|KS	Athaliana|AT1G54410.1|KS)	(Bstricta|Bostr.13404s0009.1|KS	(Cgrandiflora|Cagra.27207s0001.1|KS	Crubella|Carubv10021201m|KS))))))	(Csinensis|orange1.1g036567m|K to KS	(Cpapaya|evm.model.supercontig_161.14|KS	((Dcarota|DCAR_013481|KS	(Lusitatissimum|Lus10020271|KS	Mguttatus|Migut.L01868.1|KS))	((((Atrichopoda|evm_27.model.AmTr_v1.0_scaffold00004.97|KS	Mesculenta|Manes.08G154500.1|KS)	Pvulgaris|Phvul.004G051100.1|KS)	(((Mtruncatula|Medtr7g086340.1|KS	(Mesculenta|Manes.09G138100.1|KS	Rcommunis|30072.m000963|KS))	(Tcacao|Thecc1EG025860t1|KS	((Spolyrhiza|Spipo3G0086100|K	((((Pvulgaris|Phvul.002G324800.1|YK	(Gmax|Glyma.08G048900.1|YK	(Tpratense|Tp57577_TGAC_v2_mRNA13232|K	Mtruncatula|Medtr8g106140.1|K)))	(Gbiloba|Gb_34999|K	Gbiloba|Gb_13997|K))	(Cpapaya|evm.model.supercontig_79.59|K	(Gmax|Glyma.05G216000.1|K	(Tcacao|Thecc1EG016429t1|K	(Rcommunis|30190.m010817|K	((Ptrichocarpa|Potri.003G138700.1|K	Spurpurea|SapurV1A.0237s0260.1|K)	Mesculenta|Manes.01G047100.1|K))))))	((((((Sitalica|Seita.1G267200.1|SK	Sviridis|Sevir.1G271800.1|SK)	(Pvirgatum|Pavir.Aa00887.1|SK	(Pvirgatum|Pavir.J04551.1|SK	Phallii|Pahal.A02866.1|SK)))	(Sbicolor|Sobic.004G286600.1|SK	((ZmaysPH207|Zm00008a022587_T01|SK	Zmays|GRMZM2G147014_T01|SK)	(ZmaysPH207|Zm00008a016925_T01|SK	Zmays|GRMZM2G373522_T01|SK))))	(Osativa|LOC_Os02g44870.1|SK	((Bstacei|Brast04G110500.1|SK	(Bstacei|Brast09G089800.1|SK	Bdistachyon|Bradi5g10860.1|SK))
((Tpratense|Tp57577_TGAC_v2_mRNA30898|KS	Mtruncatula|Medtr6g027810.1|KS)	(((Esalsugineum|Thhalv10023775m|KS	((Alyrata|AL1G64750.t1|KS	Athaliana|AT1G54410.1|KS)	(Bstricta|Bostr.13404s0009.1|KS	(Cgrandiflora|Cagra.27207s0001.1|KS	Crubella|Carubv10021201m|KS))))	(BrapaFPsc|Brara.C04012.1|KS	Boleraceacapitata|Bol042507|KS))	(Cpapaya|evm.model.supercontig_161.14|KS	((((((((Mtruncatula|Medtr7g086340.1|KS	Tcacao|Thecc1EG025860t1|KS)	((Spolyrhiza|Spipo3G0086100|K	(((Pvulgaris|Phvul.002G324800.1|YK	(Gmax|Glyma.08G048900.1|YK	(Tpratense|Tp57577_TGAC_v2_mRNA13232|K	Mtruncatula|Medtr8g106140.1|K)))	(Gbiloba|Gb_34999|K	Gbiloba|Gb_13997|K))	((Ahypochondriacus|AHYPO_003625-RA|K to SK	((((Acoerulea|Aqcoe5G125000.1|SK	Acoerulea|Aqcoe5G125200.1|K)	((Esalsugineum|Thhalv10026303m|SK	((Athaliana|AT4G38410.1|SK	(Alyrata|AL7G10280.t1|SK	Ahalleri|Araha.12526s0002.1|K))	(Bstricta|Bostr.25542s0027.1|SK	(Cgrandiflora|Cagra.1383s0028.1|SK	Crubella|Carubv10005866m|SK))))	(Boleraceacapitata|Bol033430|K to SK	BrapaFPsc|Brara.H00486.1|SK)))	(((Lusitatissimum|Lus10003340|SK	Lusitatissimum|Lus10022643|SK)	(((Pabies|MA_9646507g0010|K	(Spurpurea|SapurV1A.0016s0910.1|K	Ptrichocarpa|Potri.002G013200.1|K))	((Atrichopoda|evm_27.model.AmTr_v1.0_scaffold00001.295|SK	(((Tpratense|Tp57577_TGAC_v2_mRNA33276|SK	Mtruncatula|Medtr3g117290.1|SK)	(Zmarina|Zosma103g00290.1|SK	(Pvulgaris|Phvul.009G004400.1|SK	Gmax|Glyma.04G009400.1|SK)))	(Macuminata|GSMUA_Achr11T16760_001|SK	Acomosus|Aco011968.1|SK)))	(((Slycopersicum|Solyc04g082200.2.1|SK	Stuberosum|PGSC0003DMT400025812|SK)	(Ppersica|Prupe.1G356400.1|SK	((Mdomestica|MDP0000126135|SK	Mdomestica|MDP0000770493|SK)
(Mtruncatula|Medtr7g086340.1|KS	((((((((Lusitatissimum|Lus10020271|KS	Mguttatus|Migut.L01868.1|KS)	(((Csativus|Cucsa.338040.1|KS	Pvulgaris|Phvul.004G051100.1|KS)	(Cpapaya|evm.model.supercontig_161.14|KS	(((Gmax|Glyma.16G038000.1|KS	(Gmax|Glyma.19G114700.1|KS	Gmax|Glyma.16G037900.1|KS))	Pvulgaris|Phvul.001G114100.2|KS)	Gmax|Glyma.17G187600.1|KS)))	((((Zmarina|Zosma440g00040.1|KS	Macuminata|GSMUA_Achr4T21460_001|KS)	Mguttatus|Migut.J00768.1|KS)	(Macuminata|GSMUA_Achr4T22680_001|K to KS	(((((Zmays|GRMZM2G169372_T01|KS	ZmaysPH207|Zm00008a004788_T01|KS)	(ZmaysPH207|Zm00008a019720_T01|KS	Zmays|GRMZM2G448511_T01|KS))	(Sbicolor|Sobic.001G149500.1|KS	((((Pvirgatum|Pavir.Ib04153.1|KS	Pvirgatum|Pavir.J31267.1|KS)	Phallii|Pahal.I02369.1|KS)	Pvirgatum|Pavir.Ia01114.1|KS)	(Sitalica|Seita.9G151800.1|KS	Sviridis|Sevir.9G150500.1|KS))))	(Osativa|LOC_Os03g45280.1|KS	(Bdistachyon|Bradi1g13330.1|KS	Bstacei|Brast02G251900.1|KS)))	((Klaxiflora|Kalax.0126s0002.1|KS	(Klaxiflora|Kalax.0724s0004.1|KS	Kfedtschenkoi|Kaladp0098s0091.1|KS))	((Kfedtschenkoi|Kaladp0911s0009.1|KS	Klaxiflora|Kalax.0178s0028.1|KS)	Klaxiflora|Kalax.1075s0007.1|KS)))))	(Dcarota|DCAR_013481|KS	Dcarota|DCAR_016964|KS))))	Csinensis|orange1.1g036567m|K to KS)	Tcacao|Thecc1EG025860t1|KS)	(Mesculenta|Manes.08G154500.1|KS	(Rcommunis|30072.m000963|KS	Atrichopoda|evm_27.model.AmTr_v1.0_scaffold00004.97|KS)))	Mesculenta|Manes.09G138100.1|KS)	((Spolyrhiza|Spipo3G0086100|K	((Gbiloba|Gb_34999|K	Gbiloba|Gb_13997|K)	(((((((Gbiloba|Gb_07623|SK	Gbiloba|Gb_07622|SK)	Gbiloba|Gb_07599|SK)	Gbiloba|Gb_07598|SK)
(Mtruncatula|Medtr7g086340.1|KS	((((Ptrichocarpa|Potri.013G062400.1|KS	((Ptrichocarpa|Potri.013G062300.1|K	Ptrichocarpa|Potri.013G062200.1|K)	Ptrichocarpa|Potri.013G062100.1|K))	(((Spurpurea|SapurV1A.2014s0020.1|K	Spurpurea|SapurV1A.2659s0010.1|K)	((Spurpurea|SapurV1A.0564s0030.1|KS	Spurpurea|SapurV1A.2014s0030.1|K)	Spurpurea|SapurV1A.0732s0100.1|K))	Spurpurea|SapurV1A.0564s0010.1|K))	((((Pvulgaris|Phvul.004G051100.1|KS	(Gmax|Glyma.17G187600.1|KS	(Pvulgaris|Phvul.001G114100.2|KS	(Gmax|Glyma.16G037900.1|KS	(Gmax|Glyma.16G038000.1|KS	Gmax|Glyma.19G114700.1|KS)))))	(((((((((Gbiloba|Gb_13997|K	Gbiloba|Gb_34999|K)	(Pvulgaris|Phvul.002G324800.1|YK	((Mtruncatula|Medtr8g106140.1|K	Tpratense|Tp57577_TGAC_v2_mRNA13232|K)	Gmax|Glyma.08G048900.1|YK)))	(((Dcarota|DCAR_024077|K	Ahypochondriacus|AHYPO_004102-RA|YSK)	((((Vvinifera|GSVIVT01018878001|YSK	(Egrandis|Eucgr.I02392.1|YSK	Egrandis|Eucgr.I02395.1|YSK))	((Atrichopoda|evm_27.model.AmTr_v1.0_scaffold00082.27|SK	(((Slycopersicum|Solyc02g062390.2.1|YSK	Stuberosum|PGSC0003DMT400084487|YSK)	Stuberosum|PGSC0003DMT400040055|K)	(Stuberosum|PGSC0003DMT400009069|SK	Slycopersicum|Solyc02g084850.2.1|YSK)))	(Kfedtschenkoi|Kaladp0040s0543.1|YSK	(Klaxiflora|Kalax.0374s0001.1|YSK	Klaxiflora|Kalax.0361s0030.1|YSK))))	(((Acomosus|Aco021122.1|K to SK	((((Othomaeum|Oropetium_20150105_26374A|YSK	((Phallii|Pahal.E01980.1|YSK	(Pvirgatum|Pavir.Ea02542.1|YSK	Pvirgatum|Pavir.Eb02819.1|YSK))	((Pvirgatum|Pavir.J29127.1|YK to YSK	(Sitalica|Seita.5G286000.1|YSK	Sviridis|Sevir.5G288800.1|YSK))	(ZmaysPH207|Zm00008a014047_T01|YSK	Sbicolor|Sobic.003G270200.1|YSK))))	Osativa|LOC_Os01g50700.1|YSK)	(Acomosus|Aco021124.1|SK	(Bdistachyon|Bradi2g47575.1|YSK
((Tpratense|Tp57577_TGAC_v2_mRNA30898|KS	Mtruncatula|Medtr6g027810.1|KS)	(Mtruncatula|Medtr7g086340.1|KS	((((((Pvulgaris|Phvul.001G114100.2|KS	(Gmax|Glyma.16G037900.1|KS	Gmax|Glyma.19G114700.1|KS))	Gmax|Glyma.16G038000.1|KS)	(Pvulgaris|Phvul.004G051100.1|KS	Gmax|Glyma.17G187600.1|KS))	((((((Csinensis|orange1.1g036567m|K to KS	(Esalsugineum|Thhalv10023775m|KS	((BrapaFPsc|Brara.C04012.1|KS	Boleraceacapitata|Bol042507|KS)	((Athaliana|AT1G54410.1|KS	Alyrata|AL1G64750.t1|KS)	(Bstricta|Bostr.13404s0009.1|KS	(Cgrandiflora|Cagra.27207s0001.1|KS	Crubella|Carubv10021201m|KS))))))	Zmarina|Zosma440g00040.1|KS)	((Macuminata|GSMUA_Achr4T22680_001|K to KS	(Mguttatus|Migut.J00768.1|KS	Macuminata|GSMUA_Achr4T21460_001|KS))	(Dcarota|DCAR_016964|KS	(Osativa|LOC_Os03g45280.1|KS	((Bstacei|Brast02G251900.1|KS	Bdistachyon|Bradi1g13330.1|KS)	((((Phallii|Pahal.I02369.1|KS	((Sitalica|Seita.9G151800.1|KS	Sviridis|Sevir.9G150500.1|KS)	Pvirgatum|Pavir.Ia01114.1|KS))	(Pvirgatum|Pavir.J31267.1|KS	Pvirgatum|Pavir.Ib04153.1|KS))	Sbicolor|Sobic.001G149500.1|KS)	((Zmays|GRMZM2G169372_T01|KS	ZmaysPH207|Zm00008a004788_T01|KS)	(Zmays|GRMZM2G448511_T01|KS	ZmaysPH207|Zm00008a019720_T01|KS))))))))	((Cpapaya|evm.model.supercontig_79.59|K	(Gmax|Glyma.05G216000.1|K	(Tcacao|Thecc1EG016429t1|K	(Rcommunis|30190.m010817|K	(Mesculenta|Manes.01G047100.1|K	(Spurpurea|SapurV1A.0237s0260.1|K	Ptrichocarpa|Potri.003G138700.1|K))))))	Tcacao|Thecc1EG025860t1|KS))	(Dcarota|DCAR_013481|KS	Lusitatissimum|Lus10020271|KS))	(Mguttatus|Migut.L01868.1|KS	((Rcommunis|30072.m000963|KS	(Atrichopoda|evm_27.model.AmTr_v1.0_scaffold00004.97|KS
(((Klaxiflora|Kalax.1075s0007.1|KS	(Kfedtschenkoi|Kaladp0911s0009.1|KS	Klaxiflora|Kalax.0178s0028.1|KS))	((Klaxiflora|Kalax.0126s0002.1|KS	Klaxiflora|Kalax.0724s0004.1|KS)	Kfedtschenkoi|Kaladp0098s0091.1|KS))	((Mtruncatula|Medtr7g086340.1|KS	(Cpapaya|evm.model.supercontig_161.14|KS	(((Spolyrhiza|Spipo3G0086100|K	((Gbiloba|Gb_13997|K	Gbiloba|Gb_34999|K)	((((Dcarota|DCAR_024077|K	Ahypochondriacus|AHYPO_004102-RA|YSK)	(((((Slycopersicum|Solyc02g062390.2.1|YSK	Stuberosum|PGSC0003DMT400084487|YSK)	Stuberosum|PGSC0003DMT400040055|K)	(Stuberosum|PGSC0003DMT400009069|SK	Slycopersicum|Solyc02g084850.2.1|YSK))	((Acomosus|Aco021122.1|K to SK	(((((Acomosus|Aco021124.1|SK	((Bdistachyon|Bradi2g47575.1|YSK	Bstacei|Brast01G171900.1|YSK)	(((Sbicolor|Sobic.003G270200.1|YSK	(((Pvirgatum|Pavir.Eb02819.1|YSK	((Pvirgatum|Pavir.J29127.1|YK to YSK	Phallii|Pahal.E01980.1|YSK)	Pvirgatum|Pavir.Ea02542.1|YSK))	(Sitalica|Seita.5G286000.1|YSK	Sviridis|Sevir.5G288800.1|YSK))	ZmaysPH207|Zm00008a014047_T01|YSK))	Othomaeum|Oropetium_20150105_26374A|YSK)	Osativa|LOC_Os01g50700.1|YSK)))	(((Osativa|LOC_Os11g26760.1|YSK	Osativa|LOC_Os11g26780.1|YSK)	(((Pvirgatum|Pavir.Hb00975.1|YSK	((Sitalica|Seita.5G166300.1|YSK	Sviridis|Sevir.5G166500.1|YSK)	(Sitalica|Seita.5G166200.1|YSK	Sviridis|Sevir.5G166400.1|YSK)))	(((((Bdistachyon|Bradi4g22280.2|SK	Bdistachyon|Bradi4g22290.1|SK)	Bstacei|Brast05G049400.1|SK)	(Othomaeum|Oropetium_20150105_27680A|SK	Othomaeum|Oropetium_20150105_28387A|K to SK))	Osativa|LOC_Os11g26750.1|YSK)	(Acomosus|Aco016516.1|SK	Acomosus|Aco016518.1|YSK)))	(((Bdistachyon|Bradi1g37410.1|YSK	((Sbicolor|Sobic.009G116700.1|YSK	(ZmaysPH207|Zm00008a025570_T01|YSK
((((((((Lusitatissimum|Lus10020271|KS	((Esalsugineum|Thhalv10023775m|KS	(BrapaFPsc|Brara.C04012.1|KS	(Boleraceacapitata|Bol042507|KS	((Cgrandiflora|Cagra.27207s0001.1|KS	Crubella|Carubv10021201m|KS)	(Bstricta|Bostr.13404s0009.1|KS	(Alyrata|AL1G64750.t1|KS	Athaliana|AT1G54410.1|KS))))))	Cpapaya|evm.model.supercontig_161.14|KS))	(Zmarina|Zosma440g00040.1|KS	((Atrichopoda|evm_27.model.AmTr_v1.0_scaffold00004.97|KS	(Mguttatus|Migut.J00768.1|KS	(Dcarota|DCAR_013481|KS	Dcarota|DCAR_016964|KS)))	((Macuminata|GSMUA_Achr4T22680_001|K to KS	Macuminata|GSMUA_Achr4T21460_001|KS)	((Klaxiflora|Kalax.1075s0007.1|KS	((((Klaxiflora|Kalax.0126s0002.1|KS	Klaxiflora|Kalax.0724s0004.1|KS)	Kfedtschenkoi|Kaladp0098s0091.1|KS)	Kfedtschenkoi|Kaladp0911s0009.1|KS)	Klaxiflora|Kalax.0178s0028.1|KS))	((Osativa|LOC_Os03g45280.1|KS	(Bstacei|Brast02G251900.1|KS	Bdistachyon|Bradi1g13330.1|KS))	(((Zmays|GRMZM2G169372_T01|KS	ZmaysPH207|Zm00008a004788_T01|KS)	(Zmays|GRMZM2G448511_T01|KS	ZmaysPH207|Zm00008a019720_T01|KS))	(((Pvirgatum|Pavir.Ib04153.1|KS	(((Sitalica|Seita.9G151800.1|KS	Sviridis|Sevir.9G150500.1|KS)	Phallii|Pahal.I02369.1|KS)	Pvirgatum|Pavir.Ia01114.1|KS))	Pvirgatum|Pavir.J31267.1|KS)	Sbicolor|Sobic.001G149500.1|KS))))))))	Tcacao|Thecc1EG025860t1|KS)	Csinensis|orange1.1g036567m|K to KS)	((Mesculenta|Manes.08G154500.1|KS	Rcommunis|30072.m000963|KS)	(Mguttatus|Migut.L01868.1|KS	Mesculenta|Manes.09G138100.1|KS)))	((((Tpratense|Tp57577_TGAC_v2_mRNA30898|KS	Mtruncatula|Medtr6g027810.1|KS)	(Gmax|Glyma.17G187600.1|KS	(Spolyrhiza|Spipo3G0086100|K	((Cpapaya|evm.model.supercontig_79.59|K	(Gmax|Glyma.05G216000.1|K	((Spurpurea|SapurV1A.0237s0260.1|K
(Mtruncatula|Medtr7g086340.1|KS	(((Mesculenta|Manes.08G154500.1|KS	((Spolyrhiza|Spipo3G0086100|K	((Gbiloba|Gb_13997|K	Gbiloba|Gb_34999|K)	(((((Cpapaya|evm.model.supercontig_79.59|K	((Spurpurea|SapurV1A.0237s0260.1|K	Ptrichocarpa|Potri.003G138700.1|K)	(Tcacao|Thecc1EG016429t1|K	(Gmax|Glyma.05G216000.1|K	(Rcommunis|30190.m010817|K	Mesculenta|Manes.01G047100.1|K)))))	(Pabies|MA_10428426g0010|K	(Pabies|MA_5277138g0010|K	Pabies|MA_67088g0010|K)))	(Pabies|MA_9646507g0010|K	(((((Pabies|MA_107783g0020|K	Pabies|MA_45025g0010|K)	Pabies|MA_4978040g0010|K)	Pabies|MA_43017g0010|K)	(Pabies|MA_10430236g0010|K	(Pabies|MA_144878g0010|K	Pabies|MA_17462g0010|K)))	Pabies|MA_277039g0010|K)))	(((Mtruncatula|Medtr8g106140.1|K	Tpratense|Tp57577_TGAC_v2_mRNA13232|K)	(Gmax|Glyma.08G048900.1|YK	Pvulgaris|Phvul.002G324800.1|YK))	(((((Lusitatissimum|Lus10025983|YSK	Lusitatissimum|Lus10014280|YSK)	((Dcarota|DCAR_021479|SK to YSK	(Dcarota|DCAR_017311|YSK	Dcarota|DCAR_017310|YSK))	Mguttatus|Migut.H02513.1|YSK))	(((((Csinensis|orange1.1g046026m|YSK	Cclementina|Ciclev10026675m|YSK)	Csinensis|orange1.1g042612m|YSK)	((Ppersica|Prupe.7G161200.1|YSK	(Mdomestica|MDP0000868045|SK	Mdomestica|MDP0000595271|K))	(Fvesca|mrna14934.1-v1.0-hybrid|YSK	Fvesca|mrna14935.1-v1.0-hybrid|K)))	((Kfedtschenkoi|Kaladp0040s0543.1|YSK	(Klaxiflora|Kalax.0374s0001.1|YSK	Klaxiflora|Kalax.0361s0030.1|YSK))	(Egrandis|Eucgr.I02392.1|YSK	Egrandis|Eucgr.I02395.1|YSK)))	(Mdomestica|MDP0000698024|YSK	(Mdomestica|MDP0000129775|SK	(((((Bstricta|Bostr.6864s0146.1|YSK
(Mtruncatula|Medtr7g086340.1|KS	(((((Pvulgaris|Phvul.004G051100.1|KS	Gmax|Glyma.17G187600.1|KS)	((Gmax|Glyma.16G038000.1|KS	(Gmax|Glyma.19G114700.1|KS	Gmax|Glyma.16G037900.1|KS))	Pvulgaris|Phvul.001G114100.2|KS))	((Cpapaya|evm.model.supercontig_161.14|KS	(((((((Alyrata|AL1G64750.t1|KS	Athaliana|AT1G54410.1|KS)	Bstricta|Bostr.13404s0009.1|KS)	(Cgrandiflora|Cagra.27207s0001.1|KS	Crubella|Carubv10021201m|KS))	(BrapaFPsc|Brara.C04012.1|KS	Boleraceacapitata|Bol042507|KS))	Esalsugineum|Thhalv10023775m|KS)	(Tpratense|Tp57577_TGAC_v2_mRNA30898|KS	Mtruncatula|Medtr6g027810.1|KS))	Csinensis|orange1.1g036567m|K to KS))	(((((Osativa|LOC_Os03g45280.1|KS	(Bstacei|Brast02G251900.1|KS	Bdistachyon|Bradi1g13330.1|KS))	(((Zmays|GRMZM2G169372_T01|KS	ZmaysPH207|Zm00008a004788_T01|KS)	(Zmays|GRMZM2G448511_T01|KS	ZmaysPH207|Zm00008a019720_T01|KS))	(((Sitalica|Seita.9G151800.1|KS	Sviridis|Sevir.9G150500.1|KS)	(Pvirgatum|Pavir.Ia01114.1|KS	((Pvirgatum|Pavir.J31267.1|KS	Pvirgatum|Pavir.Ib04153.1|KS)	Phallii|Pahal.I02369.1|KS)))	Sbicolor|Sobic.001G149500.1|KS)))	((((Klaxiflora|Kalax.0126s0002.1|KS	Klaxiflora|Kalax.0724s0004.1|KS)	Kfedtschenkoi|Kaladp0098s0091.1|KS)	(Kfedtschenkoi|Kaladp0911s0009.1|KS	(Klaxiflora|Kalax.0178s0028.1|KS	Klaxiflora|Kalax.1075s0007.1|KS)))	((Macuminata|GSMUA_Achr4T21460_001|KS	(Zmarina|Zosma440g00040.1|KS	Macuminata|GSMUA_Achr4T22680_001|K to KS))	Mguttatus|Migut.J00768.1|KS)))	((Dcarota|DCAR_016964|KS	Dcarota|DCAR_013481|KS)	Csativus|Cucsa.338040.1|KS))	(Mguttatus|Migut.L01868.1|KS	Lusitatissimum|Lus10020271|KS))))	Mesculenta|Manes.09G138100.1|KS)	(Tcacao|Thecc1EG025860t1|KS
(((Ptrichocarpa|Potri.013G062400.1|KS	((Ptrichocarpa|Potri.013G062300.1|K	Ptrichocarpa|Potri.013G062200.1|K)	Ptrichocarpa|Potri.013G062100.1|K))	(Spurpurea|SapurV1A.0564s0030.1|KS	((Spurpurea|SapurV1A.2014s0030.1|K	(Spurpurea|SapurV1A.2014s0020.1|K	Spurpurea|SapurV1A.2659s0010.1|K))	(Spurpurea|SapurV1A.0564s0010.1|K	Spurpurea|SapurV1A.0732s0100.1|K))))	((((((Rcommunis|30072.m000963|KS	(Atrichopoda|evm_27.model.AmTr_v1.0_scaffold00004.97|KS	Mesculenta|Manes.08G154500.1|KS))	(Spolyrhiza|Spipo3G0086100|K	((Gbiloba|Gb_13997|K	Gbiloba|Gb_34999|K)	(((((Mdomestica|MDP0000689622|K	((Pabies|MA_9646507g0010|K	(Pabies|MA_45025g0010|K	((Pabies|MA_4978040g0010|K	Pabies|MA_43017g0010|K)	(((Pabies|MA_277039g0010|K	Pabies|MA_10430236g0010|K)	(Pabies|MA_144878g0010|K	Pabies|MA_17462g0010|K))	Pabies|MA_107783g0020|K))))	(Pabies|MA_5277138g0010|K	(Pabies|MA_67088g0010|K	Pabies|MA_10428426g0010|K))))	(((Bstricta|Bostr.6864s0147.1|K	((Alyrata|AL5G31370.t1|K	Alyrata|AL5G31390.t1|K)	Athaliana|AT3G50970.1|K))	(Crubella|Carubv10018039m|K	Cgrandiflora|Cagra.0926s0062.1|K))	Mdomestica|MDP0000595270|K))	(((((Pvirgatum|Pavir.J29127.1|YK to YSK	Acomosus|Aco021122.1|K to SK)	((Slycopersicum|Solyc02g062390.2.1|YSK	Stuberosum|PGSC0003DMT400084487|YSK)	Stuberosum|PGSC0003DMT400040055|K))	((Stuberosum|PGSC0003DMT400009069|SK	Slycopersicum|Solyc02g084850.2.1|YSK)	Atrichopoda|evm_27.model.AmTr_v1.0_scaffold00082.27|SK))	((((((((((((Ahypochondriacus|AHYPO_015880-RA|YK	Ahypochondriacus|AHYPO_003168-RA|YSK)	Fvesca|mrna21840.1-v1.0-hybrid|YSK)	(Mguttatus|Migut.B00209.1|YSK	((BrapaFPsc|Brara.I04639.1|YSK	(((Athaliana|AT2G21490.1|YSK
(Mesculenta|Manes.08G154500.1|KS	((Cpapaya|evm.model.supercontig_161.14|KS	((Mtruncatula|Medtr7g086340.1|KS	((Ptrichocarpa|Potri.013G062400.1|KS	((Ptrichocarpa|Potri.013G062200.1|K	Ptrichocarpa|Potri.013G062100.1|K)	Ptrichocarpa|Potri.013G062300.1|K))	((Spurpurea|SapurV1A.0564s0010.1|K	Spurpurea|SapurV1A.0564s0030.1|KS)	(Spurpurea|SapurV1A.2014s0030.1|K	((Spurpurea|SapurV1A.2014s0020.1|K	Spurpurea|SapurV1A.2659s0010.1|K)	Spurpurea|SapurV1A.0732s0100.1|K)))))	((Mesculenta|Manes.09G138100.1|KS	Rcommunis|30072.m000963|KS)	((Mguttatus|Migut.L01868.1|KS	Lusitatissimum|Lus10020271|KS)	((Tcacao|Thecc1EG025860t1|KS	((Csativus|Cucsa.338040.1|KS	(Mguttatus|Migut.J00768.1|KS	(Dcarota|DCAR_016964|KS	Dcarota|DCAR_013481|KS)))	(((Zmarina|Zosma440g00040.1|KS	Macuminata|GSMUA_Achr4T22680_001|K to KS)	Macuminata|GSMUA_Achr4T21460_001|KS)	((((Kfedtschenkoi|Kaladp0098s0091.1|KS	Klaxiflora|Kalax.0724s0004.1|KS)	Klaxiflora|Kalax.0126s0002.1|KS)	(Kfedtschenkoi|Kaladp0911s0009.1|KS	(Klaxiflora|Kalax.0178s0028.1|KS	Klaxiflora|Kalax.1075s0007.1|KS)))	(((Bstacei|Brast02G251900.1|KS	Bdistachyon|Bradi1g13330.1|KS)	((((Zmays|GRMZM2G169372_T01|KS	ZmaysPH207|Zm00008a004788_T01|KS)	(Zmays|GRMZM2G448511_T01|KS	ZmaysPH207|Zm00008a019720_T01|KS))	(((((Sitalica|Seita.9G151800.1|KS	Sviridis|Sevir.9G150500.1|KS)	(Pvirgatum|Pavir.Ib04153.1|KS	Pvirgatum|Pavir.Ia01114.1|KS))	Phallii|Pahal.I02369.1|KS)	Pvirgatum|Pavir.J31267.1|KS)	Sbicolor|Sobic.001G149500.1|KS))	Osativa|LOC_Os03g45280.1|KS))	(Cpapaya|evm.model.supercontig_79.59|K	((Tcacao|Thecc1EG016429t1|K	Gmax|Glyma.05G216000.1|K)	(Rcommunis|30190.m010817|K	((Spurpurea|SapurV1A.0237s0260.1|K
(Mtruncatula|Medtr7g086340.1|KS	((((((((Ppersica|Prupe.7G161100.1|YK	((((Pvulgaris|Phvul.004G158800.1|YK	(Gmax|Glyma.07G090400.1|YK	Gmax|Glyma.09G185500.1|YK))	((Dcarota|DCAR_024077|K	Pvirgatum|Pavir.J29127.1|YK to YSK)	(Mtruncatula|Medtr6g084640.1|YK	Tpratense|Tp57577_TGAC_v2_mRNA36424|YK)))	Acoerulea|Aqcoe5G186200.1|YK)	(((Mdomestica|MDP0000595270|K	(Bstricta|Bostr.6864s0147.1|K	((Alyrata|AL5G31370.t1|K	(Alyrata|AL5G31390.t1|K	Athaliana|AT3G50970.1|K))	(Crubella|Carubv10018039m|K	Cgrandiflora|Cagra.0926s0062.1|K))))	Mdomestica|MDP0000689622|K)	((Pabies|MA_277039g0010|K	((Pabies|MA_4978040g0010|K	Pabies|MA_43017g0010|K)	(((Pabies|MA_10430236g0010|K	(Pabies|MA_144878g0010|K	Pabies|MA_17462g0010|K))	Pabies|MA_107783g0020|K)	Pabies|MA_45025g0010|K)))	(Pabies|MA_5277138g0010|K	(Pabies|MA_67088g0010|K	Pabies|MA_10428426g0010|K))))))	Ppersica|Prupe.7G161000.1|YK)	((((Csativus|Cucsa.106380.1|YSK	(Cpapaya|evm.model.supercontig_6.176|YSK	Egrandis|Eucgr.J02380.1|YSK))	(((Kfedtschenkoi|Kaladp0040s0543.1|YSK	(Klaxiflora|Kalax.0374s0001.1|YSK	Klaxiflora|Kalax.0361s0030.1|YSK))	(Atrichopoda|evm_27.model.AmTr_v1.0_scaffold00082.27|SK	(Egrandis|Eucgr.I02392.1|YSK	Egrandis|Eucgr.I02395.1|YSK)))	((((Graimondii|Gorai.007G199900.1|YSK	Tcacao|Thecc1EG000300t1|YSK)	((Csinensis|orange1.1g046026m|YSK	Cclementina|Ciclev10026675m|YSK)	Csinensis|orange1.1g042612m|YSK))	(Lusitatissimum|Lus10025983|YSK	Lusitatissimum|Lus10014280|YSK))	((Rcommunis|29634.m002071|YSK	Mesculenta|Manes.02G098200.1|YSK)	((Stuberosum|PGSC0003DMT400009070|YSK	Slycopersicum|Solyc02g084840.2.1|YSK)
(Atrichopoda|evm_27.model.AmTr_v1.0_scaffold00004.97|KS	(((((((Lusitatissimum|Lus10020271|KS	Cpapaya|evm.model.supercontig_161.14|KS)	(((Csativus|Cucsa.338040.1|KS	(((Zmarina|Zosma440g00040.1|KS	(Esalsugineum|Thhalv10023775m|KS	(BrapaFPsc|Brara.C04012.1|KS	(((Bstricta|Bostr.13404s0009.1|KS	(Athaliana|AT1G54410.1|KS	Alyrata|AL1G64750.t1|KS))	(Cgrandiflora|Cagra.27207s0001.1|KS	Crubella|Carubv10021201m|KS))	Boleraceacapitata|Bol042507|KS))))	((((((Zmays|GRMZM2G169372_T01|KS	ZmaysPH207|Zm00008a004788_T01|KS)	((Zmays|GRMZM2G448511_T01|KS	ZmaysPH207|Zm00008a019720_T01|KS)	((((Phallii|Pahal.I02369.1|KS	(Pvirgatum|Pavir.Ib04153.1|KS	Pvirgatum|Pavir.J31267.1|KS))	Pvirgatum|Pavir.Ia01114.1|KS)	(Sitalica|Seita.9G151800.1|KS	Sviridis|Sevir.9G150500.1|KS))	Sbicolor|Sobic.001G149500.1|KS)))	(Bdistachyon|Bradi1g13330.1|KS	Bstacei|Brast02G251900.1|KS))	Osativa|LOC_Os03g45280.1|KS)	(Macuminata|GSMUA_Achr4T22680_001|K to KS	Macuminata|GSMUA_Achr4T21460_001|KS))	Mguttatus|Migut.J00768.1|KS))	(Dcarota|DCAR_016964|KS	Dcarota|DCAR_013481|KS)))	(Klaxiflora|Kalax.1075s0007.1|KS	(((Klaxiflora|Kalax.0724s0004.1|KS	Klaxiflora|Kalax.0126s0002.1|KS)	Kfedtschenkoi|Kaladp0098s0091.1|KS)	(Kfedtschenkoi|Kaladp0911s0009.1|KS	Klaxiflora|Kalax.0178s0028.1|KS))))	((Tpratense|Tp57577_TGAC_v2_mRNA30898|KS	Mtruncatula|Medtr6g027810.1|KS)	((((Gmax|Glyma.16G038000.1|KS	(Gmax|Glyma.19G114700.1|KS	(Csinensis|orange1.1g036567m|K to KS	Gmax|Glyma.16G037900.1|KS)))	Pvulgaris|Phvul.001G114100.2|KS)	Gmax|Glyma.17G187600.1|KS)	Pvulgaris|Phvul.004G051100.1|KS))))	(Mesculenta|Manes.09G138100.1|KS	Mguttatus|Migut.L01868.1|KS))	(((Cpapaya|evm.model.supercontig_79.59|K
(Mtruncatula|Medtr7g086340.1|KS	(((((Cpapaya|evm.model.supercontig_161.14|KS	((Mtruncatula|Medtr6g027810.1|KS	Tpratense|Tp57577_TGAC_v2_mRNA30898|KS)	(BrapaFPsc|Brara.C04012.1|KS	(Esalsugineum|Thhalv10023775m|KS	(((Cgrandiflora|Cagra.27207s0001.1|KS	Crubella|Carubv10021201m|KS)	(Bstricta|Bostr.13404s0009.1|KS	(Alyrata|AL1G64750.t1|KS	Athaliana|AT1G54410.1|KS)))	Boleraceacapitata|Bol042507|KS)))))	((((((Klaxiflora|Kalax.1075s0007.1|KS	(Klaxiflora|Kalax.0178s0028.1|KS	Kfedtschenkoi|Kaladp0911s0009.1|KS))	(Klaxiflora|Kalax.0126s0002.1|KS	(Klaxiflora|Kalax.0724s0004.1|KS	Kfedtschenkoi|Kaladp0098s0091.1|KS)))	((((Zmays|GRMZM2G169372_T01|KS	ZmaysPH207|Zm00008a004788_T01|KS)	(ZmaysPH207|Zm00008a019720_T01|KS	Zmays|GRMZM2G448511_T01|KS))	((Phallii|Pahal.I02369.1|KS	(Pvirgatum|Pavir.Ia01114.1|KS	((Pvirgatum|Pavir.J31267.1|KS	Pvirgatum|Pavir.Ib04153.1|KS)	(Sitalica|Seita.9G151800.1|KS	Sviridis|Sevir.9G150500.1|KS))))	Sbicolor|Sobic.001G149500.1|KS))	(Osativa|LOC_Os03g45280.1|KS	((((Gmax|Glyma.05G216000.1|K	((Spurpurea|SapurV1A.0237s0260.1|K	Ptrichocarpa|Potri.003G138700.1|K)	(Mesculenta|Manes.01G047100.1|K	Rcommunis|30190.m010817|K)))	Tcacao|Thecc1EG016429t1|K)	Cpapaya|evm.model.supercontig_79.59|K)	(Bstacei|Brast02G251900.1|KS	Bdistachyon|Bradi1g13330.1|KS)))))	(((Dcarota|DCAR_016964|KS	Mguttatus|Migut.J00768.1|KS)	(Atrichopoda|evm_27.model.AmTr_v1.0_scaffold00004.97|KS	Spolyrhiza|Spipo3G0086100|K))	(Macuminata|GSMUA_Achr4T22680_001|K to KS	(Zmarina|Zosma440g00040.1|KS	Macuminata|GSMUA_Achr4T21460_001|KS))))	Mguttatus|Migut.L01868.1|KS)	((Dcarota|DCAR_013481|KS	Csativus|Cucsa.338040.1|KS)	Lusitatissimum|Lus10020271|KS)))
((Klaxiflora|Kalax.1075s0007.1|KS	(Klaxiflora|Kalax.0178s0028.1|KS	Kfedtschenkoi|Kaladp0911s0009.1|KS))	((Klaxiflora|Kalax.0126s0002.1|KS	(Klaxiflora|Kalax.0724s0004.1|KS	Kfedtschenkoi|Kaladp0098s0091.1|KS))	(((((Osativa|LOC_Os03g45280.1|KS	((Bstacei|Brast02G251900.1|KS	Bdistachyon|Bradi1g13330.1|KS)	(((Zmays|GRMZM2G169372_T01|KS	ZmaysPH207|Zm00008a004788_T01|KS)	(ZmaysPH207|Zm00008a019720_T01|KS	Zmays|GRMZM2G448511_T01|KS))	(((Phallii|Pahal.I02369.1|KS	(((Sitalica|Seita.9G151800.1|KS	Pvirgatum|Pavir.Ib04153.1|KS)	Sviridis|Sevir.9G150500.1|KS)	Pvirgatum|Pavir.Ia01114.1|KS))	Pvirgatum|Pavir.J31267.1|KS)	Sbicolor|Sobic.001G149500.1|KS))))	((Dcarota|DCAR_016964|KS	Mguttatus|Migut.J00768.1|KS)	(Macuminata|GSMUA_Achr4T22680_001|K to KS	Macuminata|GSMUA_Achr4T21460_001|KS)))	((((Mguttatus|Migut.L01868.1|KS	(Atrichopoda|evm_27.model.AmTr_v1.0_scaffold00004.97|KS	Dcarota|DCAR_013481|KS))	Lusitatissimum|Lus10020271|KS)	(Mesculenta|Manes.09G138100.1|KS	(Tcacao|Thecc1EG025860t1|KS	(Mtruncatula|Medtr7g086340.1|KS	((Mtruncatula|Medtr6g027810.1|KS	Tpratense|Tp57577_TGAC_v2_mRNA30898|KS)	(Esalsugineum|Thhalv10023775m|KS	((((Alyrata|AL1G64750.t1|KS	Athaliana|AT1G54410.1|KS)	((Cgrandiflora|Cagra.27207s0001.1|KS	Crubella|Carubv10021201m|KS)	Bstricta|Bostr.13404s0009.1|KS))	Boleraceacapitata|Bol042507|KS)	BrapaFPsc|Brara.C04012.1|KS)))))))	(((((((((((Pabies|MA_67088g0010|K	(Pabies|MA_5277138g0010|K	Pabies|MA_10428426g0010|K))	(((Acoerulea|Aqcoe5G186200.1|YK	Ppersica|Prupe.7G161000.1|YK)	Ppersica|Prupe.7G161100.1|YK)	(Mdomestica|MDP0000689622|K	(Mdomestica|MDP0000595270|K	(Bstricta|Bostr.6864s0147.1|K
((Klaxiflora|Kalax.1075s0007.1|KS	((Klaxiflora|Kalax.0126s0002.1|KS	(Klaxiflora|Kalax.0724s0004.1|KS	Kfedtschenkoi|Kaladp0098s0091.1|KS))	(Kfedtschenkoi|Kaladp0911s0009.1|KS	Klaxiflora|Kalax.0178s0028.1|KS)))	((((Csinensis|orange1.1g036567m|K to KS	(((Mtruncatula|Medtr6g027810.1|KS	Tpratense|Tp57577_TGAC_v2_mRNA30898|KS)	((BrapaFPsc|Brara.C04012.1|KS	Boleraceacapitata|Bol042507|KS)	(Esalsugineum|Thhalv10023775m|KS	((Cgrandiflora|Cagra.27207s0001.1|KS	Crubella|Carubv10021201m|KS)	(Bstricta|Bostr.13404s0009.1|KS	(Alyrata|AL1G64750.t1|KS	Athaliana|AT1G54410.1|KS))))))	(Gmax|Glyma.17G187600.1|KS	((Gmax|Glyma.19G114700.1|KS	Gmax|Glyma.16G037900.1|KS)	(Pvulgaris|Phvul.001G114100.2|KS	Gmax|Glyma.16G038000.1|KS)))))	(Mesculenta|Manes.08G154500.1|KS	Pvulgaris|Phvul.004G051100.1|KS))	(((Zmarina|Zosma440g00040.1|KS	(Atrichopoda|evm_27.model.AmTr_v1.0_scaffold00004.97|KS	(Dcarota|DCAR_016964|KS	Mguttatus|Migut.J00768.1|KS)))	((Macuminata|GSMUA_Achr4T22680_001|K to KS	Macuminata|GSMUA_Achr4T21460_001|KS)	(((Zmays|GRMZM2G169372_T01|KS	ZmaysPH207|Zm00008a004788_T01|KS)	(ZmaysPH207|Zm00008a019720_T01|KS	Zmays|GRMZM2G448511_T01|KS))	((((((Pvirgatum|Pavir.Ib04153.1|KS	Pvirgatum|Pavir.J31267.1|KS)	Phallii|Pahal.I02369.1|KS)	Pvirgatum|Pavir.Ia01114.1|KS)	(Sitalica|Seita.9G151800.1|KS	Sviridis|Sevir.9G150500.1|KS))	Sbicolor|Sobic.001G149500.1|KS)	(Osativa|LOC_Os03g45280.1|KS	(Bstacei|Brast02G251900.1|KS	Bdistachyon|Bradi1g13330.1|KS))))))	((Mguttatus|Migut.L01868.1|KS	Lusitatissimum|Lus10020271|KS)	((((((((((((Ahypochondriacus|AHYPO_003625-RA|K to SK	(((Esalsugineum|Thhalv10026303m|SK	(((Cgrandiflora|Cagra.1383s0028.1|SK	Crubella|Carubv10005866m|SK)
(Mtruncatula|Medtr7g086340.1|KS	(((Dcarota|DCAR_016964|KS	Tcacao|Thecc1EG025860t1|KS)	((((Klaxiflora|Kalax.1075s0007.1|KS	((Kfedtschenkoi|Kaladp0098s0091.1|KS	(Klaxiflora|Kalax.0126s0002.1|KS	Klaxiflora|Kalax.0724s0004.1|KS))	(Kfedtschenkoi|Kaladp0911s0009.1|KS	Klaxiflora|Kalax.0178s0028.1|KS)))	((Zmarina|Zosma440g00040.1|KS	Macuminata|GSMUA_Achr4T21460_001|KS)	(Macuminata|GSMUA_Achr4T22680_001|K to KS	(((Osativa|LOC_Os03g45280.1|KS	(Bstacei|Brast02G251900.1|KS	Bdistachyon|Bradi1g13330.1|KS))	(((Zmays|GRMZM2G169372_T01|KS	ZmaysPH207|Zm00008a004788_T01|KS)	(ZmaysPH207|Zm00008a019720_T01|KS	Zmays|GRMZM2G448511_T01|KS))	(((((Pvirgatum|Pavir.Ib04153.1|KS	Pvirgatum|Pavir.J31267.1|KS)	Pvirgatum|Pavir.Ia01114.1|KS)	Phallii|Pahal.I02369.1|KS)	(Sitalica|Seita.9G151800.1|KS	Sviridis|Sevir.9G150500.1|KS))	Sbicolor|Sobic.001G149500.1|KS)))	Mguttatus|Migut.J00768.1|KS))))	(((Rcommunis|30072.m000963|KS	(Mesculenta|Manes.08G154500.1|KS	Atrichopoda|evm_27.model.AmTr_v1.0_scaffold00004.97|KS))	((Mguttatus|Migut.L01868.1|KS	Lusitatissimum|Lus10020271|KS)	Mesculenta|Manes.09G138100.1|KS))	((Dcarota|DCAR_013481|KS	Csativus|Cucsa.338040.1|KS)	((Cpapaya|evm.model.supercontig_161.14|KS	((Mtruncatula|Medtr6g027810.1|KS	Tpratense|Tp57577_TGAC_v2_mRNA30898|KS)	(BrapaFPsc|Brara.C04012.1|KS	(Boleraceacapitata|Bol042507|KS	(Esalsugineum|Thhalv10023775m|KS	(((Athaliana|AT1G54410.1|KS	(Cgrandiflora|Cagra.27207s0001.1|KS	Crubella|Carubv10021201m|KS))	Alyrata|AL1G64750.t1|KS)	Bstricta|Bostr.13404s0009.1|KS))))))	(Pvulgaris|Phvul.004G051100.1|KS	(Gmax|Glyma.17G187600.1|KS	(Gmax|Glyma.19G114700.1|KS	(Gmax|Glyma.16G037900.1|KS
((((Mtruncatula|Medtr6g027810.1|KS	Tpratense|Tp57577_TGAC_v2_mRNA30898|KS)	((BrapaFPsc|Brara.C04012.1|KS	((Cgrandiflora|Cagra.27207s0001.1|KS	Crubella|Carubv10021201m|KS)	((Alyrata|AL1G64750.t1|KS	Athaliana|AT1G54410.1|KS)	Bstricta|Bostr.13404s0009.1|KS)))	(Esalsugineum|Thhalv10023775m|KS	Boleraceacapitata|Bol042507|KS)))	((((Gmax|Glyma.16G038000.1|KS	(Gmax|Glyma.19G114700.1|KS	(Pvulgaris|Phvul.001G114100.2|KS	Gmax|Glyma.16G037900.1|KS)))	((Pvulgaris|Phvul.004G051100.1|KS	((((((((Spurpurea|SapurV1A.0016s0910.1|K	Ptrichocarpa|Potri.002G013200.1|K)	((Acoerulea|Aqcoe5G125000.1|SK	Acoerulea|Aqcoe5G125200.1|K)	(((Esalsugineum|Thhalv10026303m|SK	(((Cgrandiflora|Cagra.1383s0028.1|SK	Crubella|Carubv10005866m|SK)	Bstricta|Bostr.25542s0027.1|SK)	(Athaliana|AT4G38410.1|SK	(Alyrata|AL7G10280.t1|SK	Ahalleri|Araha.12526s0002.1|K))))	(Boleraceacapitata|Bol033430|K to SK	BrapaFPsc|Brara.H00486.1|SK))	((((Lusitatissimum|Lus10003340|SK	Lusitatissimum|Lus10022643|SK)	((Fvesca|mrna17179.1-v1.0-hybrid|SK	Ppersica|Prupe.8G173200.1|SK)	((Csinensis|orange1.1g038463m|SK	Cclementina|Ciclev10029952m|K to SK)	(Graimondii|Gorai.008G038700.1|SK	Tcacao|Thecc1EG006526t1|K to SK))))	((((((Egrandis|Eucgr.F01726.1|SK	(Cpapaya|evm.model.supercontig_26.225|SK	((Graimondii|Gorai.013G180700.1|K	Graimondii|Gorai.002G119600.1|SK)	(Tcacao|Thecc1EG034339t1|SK	Graimondii|Gorai.009G189500.1|SK))))	((((Spurpurea|SapurV1A.5414s0010.1|SK	Spurpurea|SapurV1A.0573s0050.1|SK)	Ptrichocarpa|Potri.005G248100.1|SK)	(Mesculenta|Manes.05G140400.1|SK	Rcommunis|30170.m014323|SK))	(Csinensis|orange1.1g026736m|SK	Cclementina|Ciclev10002349m|SK)))	(((Tpratense|Tp57577_TGAC_v2_mRNA33276|SK
((Cpapaya|evm.model.supercontig_161.14|KS	((Esalsugineum|Thhalv10023775m|KS	BrapaFPsc|Brara.C04012.1|KS)	(Boleraceacapitata|Bol042507|KS	((Alyrata|AL1G64750.t1|KS	Athaliana|AT1G54410.1|KS)	(Zmarina|Zosma440g00040.1|KS	(Bstricta|Bostr.13404s0009.1|KS	(Cgrandiflora|Cagra.27207s0001.1|KS	Crubella|Carubv10021201m|KS)))))))	((((Pvulgaris|Phvul.001G114100.2|KS	((Gmax|Glyma.16G038000.1|KS	Gmax|Glyma.16G037900.1|KS)	Gmax|Glyma.19G114700.1|KS))	((((Klaxiflora|Kalax.1075s0007.1|KS	(Klaxiflora|Kalax.0178s0028.1|KS	((Kfedtschenkoi|Kaladp0098s0091.1|KS	(Klaxiflora|Kalax.0126s0002.1|KS	Klaxiflora|Kalax.0724s0004.1|KS))	Kfedtschenkoi|Kaladp0911s0009.1|KS)))	(Csativus|Cucsa.338040.1|KS	(((Macuminata|GSMUA_Achr4T22680_001|K to KS	Macuminata|GSMUA_Achr4T21460_001|KS)	(Mguttatus|Migut.J00768.1|KS	(Osativa|LOC_Os03g45280.1|KS	((Bstacei|Brast02G251900.1|KS	Bdistachyon|Bradi1g13330.1|KS)	((Zmays|GRMZM2G169372_T01|KS	ZmaysPH207|Zm00008a004788_T01|KS)	((ZmaysPH207|Zm00008a019720_T01|KS	Zmays|GRMZM2G448511_T01|KS)	(((Phallii|Pahal.I02369.1|KS	Pvirgatum|Pavir.J31267.1|KS)	((Pvirgatum|Pavir.Ia01114.1|KS	Pvirgatum|Pavir.Ib04153.1|KS)	(Sitalica|Seita.9G151800.1|KS	Sviridis|Sevir.9G150500.1|KS)))	Sbicolor|Sobic.001G149500.1|KS)))))))	((((Pabies|MA_10428426g0010|K	(Pabies|MA_67088g0010|K	Pabies|MA_5277138g0010|K))	Atrichopoda|evm_27.model.AmTr_v1.0_scaffold00004.97|KS)	Dcarota|DCAR_013481|KS)	Dcarota|DCAR_016964|KS))))	(((Spolyrhiza|Spipo3G0086100|K	((((Ptrichocarpa|Potri.013G062100.1|K	(Ptrichocarpa|Potri.013G062200.1|K	Ptrichocarpa|Potri.013G062300.1|K))	Ptrichocarpa|Potri.013G062400.1|KS)	(Spurpurea|SapurV1A.0564s0030.1|KS
((Mtruncatula|Medtr6g027810.1|KS	Tpratense|Tp57577_TGAC_v2_mRNA30898|KS)	(((((((Gbiloba|Gb_34999|K	Gbiloba|Gb_13997|K)	Spolyrhiza|Spipo3G0086100|K)	Mesculenta|Manes.08G154500.1|KS)	Pvulgaris|Phvul.004G051100.1|KS)	(((Klaxiflora|Kalax.1075s0007.1|KS	(Klaxiflora|Kalax.0178s0028.1|KS	((Kfedtschenkoi|Kaladp0098s0091.1|KS	(Klaxiflora|Kalax.0126s0002.1|KS	Klaxiflora|Kalax.0724s0004.1|KS))	Kfedtschenkoi|Kaladp0911s0009.1|KS)))	((((Mguttatus|Migut.J00768.1|KS	((Pabies|MA_10428426g0010|K	(Pabies|MA_67088g0010|K	Pabies|MA_5277138g0010|K))	Atrichopoda|evm_27.model.AmTr_v1.0_scaffold00004.97|KS))	((Macuminata|GSMUA_Achr4T22680_001|K to KS	Macuminata|GSMUA_Achr4T21460_001|KS)	((Bstacei|Brast02G251900.1|KS	Bdistachyon|Bradi1g13330.1|KS)	((((((Phallii|Pahal.I02369.1|KS	Pvirgatum|Pavir.Ia01114.1|KS)	(Pvirgatum|Pavir.J31267.1|KS	Pvirgatum|Pavir.Ib04153.1|KS))	(Sitalica|Seita.9G151800.1|KS	Sviridis|Sevir.9G150500.1|KS))	Sbicolor|Sobic.001G149500.1|KS)	((Zmays|GRMZM2G169372_T01|KS	ZmaysPH207|Zm00008a004788_T01|KS)	(ZmaysPH207|Zm00008a019720_T01|KS	Zmays|GRMZM2G448511_T01|KS)))	Osativa|LOC_Os03g45280.1|KS))))	(Dcarota|DCAR_013481|KS	Dcarota|DCAR_016964|KS))	Csativus|Cucsa.338040.1|KS))	(((Csinensis|orange1.1g036567m|K to KS	((((((Mdomestica|MDP0000698024|YSK	Vvinifera|GSVIVT01018878001|YSK)	((Macuminata|GSMUA_Achr4T11310_001|SK to YSK	(((((Slycopersicum|Solyc02g084850.2.1|YSK	Stuberosum|PGSC0003DMT400009069|SK)	(Stuberosum|PGSC0003DMT400040055|K	(Stuberosum|PGSC0003DMT400084487|YSK	Slycopersicum|Solyc02g062390.2.1|YSK)))	Atrichopoda|evm_27.model.AmTr_v1.0_scaffold00082.27|SK)	(Rcommunis|29634.m002070|YSK	((((Fvesca|mrna17179.1-v1.0-hybrid|SK	Ppersica|Prupe.8G173200.1|SK)
((Klaxiflora|Kalax.1075s0007.1|KS	(Klaxiflora|Kalax.0178s0028.1|KS	((Kfedtschenkoi|Kaladp0098s0091.1|KS	(Klaxiflora|Kalax.0126s0002.1|KS	Klaxiflora|Kalax.0724s0004.1|KS))	Kfedtschenkoi|Kaladp0911s0009.1|KS)))	(((((Zmarina|Zosma440g00040.1|KS	((Macuminata|GSMUA_Achr4T22680_001|K to KS	Macuminata|GSMUA_Achr4T21460_001|KS)	(Mguttatus|Migut.J00768.1|KS	(((Zmays|GRMZM2G169372_T01|KS	ZmaysPH207|Zm00008a004788_T01|KS)	((ZmaysPH207|Zm00008a019720_T01|KS	Zmays|GRMZM2G448511_T01|KS)	((((Pvirgatum|Pavir.Ia01114.1|KS	((Sitalica|Seita.9G151800.1|KS	Sviridis|Sevir.9G150500.1|KS)	Pvirgatum|Pavir.Ib04153.1|KS))	Phallii|Pahal.I02369.1|KS)	Pvirgatum|Pavir.J31267.1|KS)	Sbicolor|Sobic.001G149500.1|KS)))	(Osativa|LOC_Os03g45280.1|KS	(Bstacei|Brast02G251900.1|KS	Bdistachyon|Bradi1g13330.1|KS))))))	(Atrichopoda|evm_27.model.AmTr_v1.0_scaffold00004.97|KS	(((Pabies|MA_10428426g0010|K	(Pabies|MA_67088g0010|K	Pabies|MA_5277138g0010|K))	Dcarota|DCAR_013481|KS)	Dcarota|DCAR_016964|KS)))	Csativus|Cucsa.338040.1|KS)	((((Lusitatissimum|Lus10020271|KS	Mguttatus|Migut.L01868.1|KS)	(Mesculenta|Manes.09G138100.1|KS	(Mtruncatula|Medtr7g086340.1|KS	Tcacao|Thecc1EG025860t1|KS)))	(((((Ptrichocarpa|Potri.013G062300.1|K	(Ptrichocarpa|Potri.013G062100.1|K	Ptrichocarpa|Potri.013G062200.1|K))	Ptrichocarpa|Potri.013G062400.1|KS)	((Spurpurea|SapurV1A.0564s0010.1|K	Spurpurea|SapurV1A.0564s0030.1|KS)	((Spurpurea|SapurV1A.0732s0100.1|K	(Spurpurea|SapurV1A.2014s0020.1|K	Spurpurea|SapurV1A.2659s0010.1|K))	Spurpurea|SapurV1A.2014s0030.1|K)))	(((Gbiloba|Gb_34999|K	Gbiloba|Gb_13997|K)	((((Acoerulea|Aqcoe5G186200.1|YK	(Mtruncatula|Medtr6g084640.1|YK
(Pvulgaris|Phvul.004G051100.1|KS	(((Mtruncatula|Medtr6g027810.1|KS	Tpratense|Tp57577_TGAC_v2_mRNA30898|KS)	Mesculenta|Manes.08G154500.1|KS)	((Gmax|Glyma.17G187600.1|KS	((Rcommunis|30072.m000963|KS	Cpapaya|evm.model.supercontig_161.14|KS)	(Gmax|Glyma.16G038000.1|KS	((Gmax|Glyma.16G037900.1|KS	Gmax|Glyma.19G114700.1|KS)	Pvulgaris|Phvul.001G114100.2|KS))))	((((((((Alyrata|AL1G64750.t1|KS	Athaliana|AT1G54410.1|KS)	(Bstricta|Bostr.13404s0009.1|KS	(Cgrandiflora|Cagra.27207s0001.1|KS	Crubella|Carubv10021201m|KS)))	Esalsugineum|Thhalv10023775m|KS)	BrapaFPsc|Brara.C04012.1|KS)	Boleraceacapitata|Bol042507|KS)	((((Cpapaya|evm.model.supercontig_79.59|K	((Tcacao|Thecc1EG016429t1|K	((Gmax|Glyma.05G216000.1|K	Rcommunis|30190.m010817|K)	Mesculenta|Manes.01G047100.1|K))	(Spurpurea|SapurV1A.0237s0260.1|K	Ptrichocarpa|Potri.003G138700.1|K)))	Csativus|Cucsa.338040.1|KS)	(((Klaxiflora|Kalax.1075s0007.1|KS	(Klaxiflora|Kalax.0178s0028.1|KS	((Kfedtschenkoi|Kaladp0098s0091.1|KS	(Klaxiflora|Kalax.0126s0002.1|KS	Klaxiflora|Kalax.0724s0004.1|KS))	Kfedtschenkoi|Kaladp0911s0009.1|KS)))	((Dcarota|DCAR_016964|KS	Mguttatus|Migut.J00768.1|KS)	(Zmarina|Zosma440g00040.1|KS	(Macuminata|GSMUA_Achr4T21460_001|KS	Macuminata|GSMUA_Achr4T22680_001|K to KS))))	((Zmays|GRMZM2G169372_T01|KS	ZmaysPH207|Zm00008a004788_T01|KS)	(Osativa|LOC_Os03g45280.1|KS	(((Sitalica|Seita.9G151800.1|KS	Sviridis|Sevir.9G150500.1|KS)	(Phallii|Pahal.I02369.1|KS	((Pvirgatum|Pavir.Ib04153.1|KS	Pvirgatum|Pavir.J31267.1|KS)	Pvirgatum|Pavir.Ia01114.1|KS)))	(((Bstacei|Brast02G251900.1|KS	Bdistachyon|Bradi1g13330.1|KS)	(ZmaysPH207|Zm00008a019720_T01|KS
((Mtruncatula|Medtr6g027810.1|KS	Tpratense|Tp57577_TGAC_v2_mRNA30898|KS)	(Mtruncatula|Medtr7g086340.1|KS	(((Lusitatissimum|Lus10020271|KS	((Rcommunis|30072.m000963|KS	Cpapaya|evm.model.supercontig_161.14|KS)	(Esalsugineum|Thhalv10023775m|KS	((BrapaFPsc|Brara.C04012.1|KS	Boleraceacapitata|Bol042507|KS)	((Alyrata|AL1G64750.t1|KS	Athaliana|AT1G54410.1|KS)	(Bstricta|Bostr.13404s0009.1|KS	(Cgrandiflora|Cagra.27207s0001.1|KS	Crubella|Carubv10021201m|KS)))))))	((((Klaxiflora|Kalax.1075s0007.1|KS	(Klaxiflora|Kalax.0178s0028.1|KS	((Klaxiflora|Kalax.0126s0002.1|KS	(Klaxiflora|Kalax.0724s0004.1|KS	Kfedtschenkoi|Kaladp0098s0091.1|KS))	Kfedtschenkoi|Kaladp0911s0009.1|KS)))	(Csativus|Cucsa.338040.1|KS	(((Atrichopoda|evm_27.model.AmTr_v1.0_scaffold00004.97|KS	(Mguttatus|Migut.L01868.1|KS	((Dcarota|DCAR_013481|KS	Dcarota|DCAR_016964|KS)	Mguttatus|Migut.J00768.1|KS)))	((Zmarina|Zosma440g00040.1|KS	Macuminata|GSMUA_Achr4T21460_001|KS)	Macuminata|GSMUA_Achr4T22680_001|K to KS))	((Zmays|GRMZM2G169372_T01|KS	ZmaysPH207|Zm00008a004788_T01|KS)	((Osativa|LOC_Os03g45280.1|KS	(Bstacei|Brast02G251900.1|KS	Bdistachyon|Bradi1g13330.1|KS))	((ZmaysPH207|Zm00008a019720_T01|KS	Zmays|GRMZM2G448511_T01|KS)	(Sbicolor|Sobic.001G149500.1|KS	((Phallii|Pahal.I02369.1|KS	((Pvirgatum|Pavir.Ib04153.1|KS	Pvirgatum|Pavir.Ia01114.1|KS)	Pvirgatum|Pavir.J31267.1|KS))	(Sitalica|Seita.9G151800.1|KS	Sviridis|Sevir.9G150500.1|KS)))))))))	((((((Ptrichocarpa|Potri.013G062100.1|K	Ptrichocarpa|Potri.013G062200.1|K)	(Ptrichocarpa|Potri.013G062300.1|K	Ptrichocarpa|Potri.013G062400.1|KS))	(Spurpurea|SapurV1A.0732s0100.1|K	(((Spurpurea|SapurV1A.0564s0030.1|KS	Spurpurea|SapurV1A.0564s0010.1|K)
(((Mesculenta|Manes.08G154500.1|KS	((Gmax|Glyma.16G038000.1|KS	Pvulgaris|Phvul.001G114100.2|KS)	(Gmax|Glyma.16G037900.1|KS	Gmax|Glyma.19G114700.1|KS)))	((Mtruncatula|Medtr7g086340.1|KS	((((((Pabies|MA_5277138g0010|K	Pabies|MA_67088g0010|K)	Pabies|MA_10428426g0010|K)	(Mdomestica|MDP0000689622|K	(((Mdomestica|MDP0000595270|K	((Cgrandiflora|Cagra.0926s0062.1|K	Crubella|Carubv10018039m|K)	((Athaliana|AT3G50970.1|K	(Alyrata|AL5G31370.t1|K	Alyrata|AL5G31390.t1|K))	Bstricta|Bostr.6864s0147.1|K)))	((Tpratense|Tp57577_TGAC_v2_mRNA36424|YK	Mtruncatula|Medtr6g084640.1|YK)	Acoerulea|Aqcoe5G186200.1|YK))	(((((Pabies|MA_43017g0010|K	Pabies|MA_4978040g0010|K)	(Pabies|MA_45025g0010|K	Pabies|MA_107783g0020|K))	(Pabies|MA_10430236g0010|K	(Pabies|MA_144878g0010|K	Pabies|MA_17462g0010|K)))	Pabies|MA_277039g0010|K)	(Ppersica|Prupe.7G161100.1|YK	Ppersica|Prupe.7G161000.1|YK)))))	((Pabies|MA_9646507g0010|K	((Mtruncatula|Medtr8g106140.1|K	(Tpratense|Tp57577_TGAC_v2_mRNA13232|K	(Gmax|Glyma.08G048900.1|YK	Pvulgaris|Phvul.002G324800.1|YK)))	((Gmax|Glyma.09G185500.1|YK	Gmax|Glyma.07G090400.1|YK)	Pvulgaris|Phvul.004G158800.1|YK)))	(((Atrichopoda|evm_27.model.AmTr_v1.0_scaffold00082.27|SK	((Slycopersicum|Solyc02g084850.2.1|YSK	Stuberosum|PGSC0003DMT400009069|SK)	((Slycopersicum|Solyc02g062390.2.1|YSK	Stuberosum|PGSC0003DMT400084487|YSK)	Stuberosum|PGSC0003DMT400040055|K)))	((Mdomestica|MDP0000698024|YSK	Vvinifera|GSVIVT01018878001|YSK)	((((Acomosus|Aco021124.1|SK	((Bdistachyon|Bradi2g47575.1|YSK	Bstacei|Brast01G171900.1|YSK)	(Osativa|LOC_Os01g50700.1|YSK
((Mtruncatula|Medtr7g086340.1|KS	((((((Rcommunis|30072.m000963|KS	Mesculenta|Manes.08G154500.1|KS)	((Pvulgaris|Phvul.001G114100.2|KS	((Gmax|Glyma.16G037900.1|KS	Gmax|Glyma.19G114700.1|KS)	Gmax|Glyma.16G038000.1|KS))	(Pvulgaris|Phvul.004G051100.1|KS	Gmax|Glyma.17G187600.1|KS)))	(Csativus|Cucsa.338040.1|KS	((Atrichopoda|evm_27.model.AmTr_v1.0_scaffold00004.97|KS	(Dcarota|DCAR_016964|KS	Dcarota|DCAR_013481|KS))	((Mguttatus|Migut.J00768.1|KS	(Macuminata|GSMUA_Achr4T21460_001|KS	Macuminata|GSMUA_Achr4T22680_001|K to KS))	((Zmarina|Zosma440g00040.1|KS	((Klaxiflora|Kalax.0126s0002.1|KS	(Klaxiflora|Kalax.0724s0004.1|KS	Kfedtschenkoi|Kaladp0098s0091.1|KS))	(Klaxiflora|Kalax.1075s0007.1|KS	(Klaxiflora|Kalax.0178s0028.1|KS	Kfedtschenkoi|Kaladp0911s0009.1|KS))))	(Osativa|LOC_Os03g45280.1|KS	(((ZmaysPH207|Zm00008a004788_T01|KS	Zmays|GRMZM2G169372_T01|KS)	((Zmays|GRMZM2G448511_T01|KS	ZmaysPH207|Zm00008a019720_T01|KS)	(((((Pvirgatum|Pavir.Ia01114.1|KS	Pvirgatum|Pavir.Ib04153.1|KS)	Phallii|Pahal.I02369.1|KS)	Pvirgatum|Pavir.J31267.1|KS)	(Sitalica|Seita.9G151800.1|KS	Sviridis|Sevir.9G150500.1|KS))	Sbicolor|Sobic.001G149500.1|KS)))	(Bstacei|Brast02G251900.1|KS	Bdistachyon|Bradi1g13330.1|KS))))))))	(Tcacao|Thecc1EG025860t1|KS	(Lusitatissimum|Lus10020271|KS	(Mguttatus|Migut.L01868.1|KS	(Cpapaya|evm.model.supercontig_161.14|KS	((BrapaFPsc|Brara.C04012.1|KS	Boleraceacapitata|Bol042507|KS)	(Esalsugineum|Thhalv10023775m|KS	((Crubella|Carubv10021201m|KS	Cgrandiflora|Cagra.27207s0001.1|KS)	((Athaliana|AT1G54410.1|KS	Alyrata|AL1G64750.t1|KS)	Bstricta|Bostr.13404s0009.1|KS)))))))))	Mesculenta|Manes.09G138100.1|KS)
(((((Tcacao|Thecc1EG025860t1|KS	Mtruncatula|Medtr7g086340.1|KS)	((((((Tpratense|Tp57577_TGAC_v2_mRNA36424|YK	Mtruncatula|Medtr6g084640.1|YK)	Acoerulea|Aqcoe5G186200.1|YK)	((((((Slycopersicum|Solyc02g084850.2.1|YSK	Stuberosum|PGSC0003DMT400009069|SK)	((Slycopersicum|Solyc02g062390.2.1|YSK	Stuberosum|PGSC0003DMT400084487|YSK)	Stuberosum|PGSC0003DMT400040055|K))	(Atrichopoda|evm_27.model.AmTr_v1.0_scaffold00082.27|SK	(((Ahypochondriacus|AHYPO_003625-RA|K to SK	(((((Gbiloba|Gb_34185|K	Gbiloba|Gb_01710|K)	(Ptrichocarpa|Potri.002G013200.1|K	Spurpurea|SapurV1A.0016s0910.1|K))	(Acoerulea|Aqcoe5G125200.1|K	Acoerulea|Aqcoe5G125000.1|SK))	((Esalsugineum|Thhalv10026303m|SK	(((Cgrandiflora|Cagra.1383s0028.1|SK	Crubella|Carubv10005866m|SK)	Bstricta|Bostr.25542s0027.1|SK)	((Alyrata|AL7G10280.t1|SK	Ahalleri|Araha.12526s0002.1|K)	Athaliana|AT4G38410.1|SK)))	(BrapaFPsc|Brara.H00486.1|SK	Boleraceacapitata|Bol033430|K to SK)))	(((Ahypochondriacus|AHYPO_007185-RA|SK	Dcarota|DCAR_009522|SK)	(((((((BrapaFPsc|Brara.G01101.1|SK	(BrapaFPsc|Brara.F01455.1|SK	Boleraceacapitata|Bol026959|SK))	(((((Alyrata|AL1G33380.t1|SK	Ahalleri|Araha.23419s0001.1|SK)	Athaliana|AT1G20450.1|SK)	((Crubella|Carubv10010037m|SK	Cgrandiflora|Cagra.25489s0002.1|SK)	Bstricta|Bostr.7128s0641.1|SK))	(Esalsugineum|Thhalv10008706m|SK	((Cgrandiflora|Cagra.25489s0001.1|SK	Crubella|Carubv10010040m|SK)	((Athaliana|AT1G20440.1|SK	(Alyrata|AL1G33370.t1|SK	Ahalleri|Araha.9031s0001.1|SK))	Bstricta|Bostr.7128s0640.1|SK))))	Esalsugineum|Thhalv10008313m|SK))	(Esalsugineum|Thhalv10019152m|SK	(((BrapaFPsc|Brara.G03414.1|SK	Boleraceacapitata|Bol027659|SK)	(BrapaFPsc|Brara.B02255.1|SK
(Cpapaya|evm.model.supercontig_161.14|KS	((Gmax|Glyma.17G187600.1|KS	((Pvulgaris|Phvul.004G051100.1|KS	(((Csativus|Cucsa.338040.1|KS	((Macuminata|GSMUA_Achr4T22680_001|K to KS	Macuminata|GSMUA_Achr4T21460_001|KS)	(((ZmaysPH207|Zm00008a004788_T01|KS	Zmays|GRMZM2G169372_T01|KS)	(((Bstacei|Brast02G251900.1|KS	Bdistachyon|Bradi1g13330.1|KS)	Osativa|LOC_Os03g45280.1|KS)	((Zmays|GRMZM2G448511_T01|KS	ZmaysPH207|Zm00008a019720_T01|KS)	(((Phallii|Pahal.I02369.1|KS	((Pvirgatum|Pavir.Ib04153.1|KS	(Sitalica|Seita.9G151800.1|KS	Sviridis|Sevir.9G150500.1|KS))	Pvirgatum|Pavir.Ia01114.1|KS))	Pvirgatum|Pavir.J31267.1|KS)	Sbicolor|Sobic.001G149500.1|KS))))	(Atrichopoda|evm_27.model.AmTr_v1.0_scaffold00004.97|KS	(Mguttatus|Migut.J00768.1|KS	Dcarota|DCAR_016964|KS)))))	(Klaxiflora|Kalax.1075s0007.1|KS	((Klaxiflora|Kalax.0178s0028.1|KS	Kfedtschenkoi|Kaladp0911s0009.1|KS)	(Klaxiflora|Kalax.0126s0002.1|KS	(Klaxiflora|Kalax.0724s0004.1|KS	Kfedtschenkoi|Kaladp0098s0091.1|KS)))))	((Tcacao|Thecc1EG025860t1|KS	Mtruncatula|Medtr7g086340.1|KS)	(((Lusitatissimum|Lus10020271|KS	Mguttatus|Migut.L01868.1|KS)	(Mesculenta|Manes.09G138100.1|KS	Rcommunis|30072.m000963|KS))	((((Ptrichocarpa|Potri.013G062400.1|KS	(Ptrichocarpa|Potri.013G062300.1|K	(Ptrichocarpa|Potri.013G062100.1|K	Ptrichocarpa|Potri.013G062200.1|K)))	(Spurpurea|SapurV1A.0564s0030.1|KS	(Spurpurea|SapurV1A.2014s0030.1|K	((Spurpurea|SapurV1A.0564s0010.1|K	Spurpurea|SapurV1A.0732s0100.1|K)	(Spurpurea|SapurV1A.2014s0020.1|K	Spurpurea|SapurV1A.2659s0010.1|K)))))	((((((((Dcarota|DCAR_021479|SK to YSK	(Dcarota|DCAR_017311|YSK	Dcarota|DCAR_017310|YSK))	(Lusitatissimum|Lus10025983|YSK	Lusitatissimum|Lus10014280|YSK))
(((Mesculenta|Manes.09G138100.1|KS	(((Zmarina|Zosma440g00040.1|KS	(((((Macuminata|GSMUA_Achr4T22680_001|K to KS	Macuminata|GSMUA_Achr4T21460_001|KS)	(((ZmaysPH207|Zm00008a004788_T01|KS	Zmays|GRMZM2G169372_T01|KS)	(((((Sitalica|Seita.9G151800.1|KS	Sviridis|Sevir.9G150500.1|KS)	Phallii|Pahal.I02369.1|KS)	(Pvirgatum|Pavir.Ia01114.1|KS	Pvirgatum|Pavir.Ib04153.1|KS))	Pvirgatum|Pavir.J31267.1|KS)	(Sbicolor|Sobic.001G149500.1|KS	((Bstacei|Brast02G251900.1|KS	Bdistachyon|Bradi1g13330.1|KS)	(Zmays|GRMZM2G448511_T01|KS	ZmaysPH207|Zm00008a019720_T01|KS)))))	Osativa|LOC_Os03g45280.1|KS))	(Mguttatus|Migut.J00768.1|KS	(Dcarota|DCAR_016964|KS	Dcarota|DCAR_013481|KS)))	Csativus|Cucsa.338040.1|KS)	(Klaxiflora|Kalax.1075s0007.1|KS	((Klaxiflora|Kalax.0178s0028.1|KS	Kfedtschenkoi|Kaladp0911s0009.1|KS)	(Klaxiflora|Kalax.0126s0002.1|KS	(Klaxiflora|Kalax.0724s0004.1|KS	Kfedtschenkoi|Kaladp0098s0091.1|KS))))))	Lusitatissimum|Lus10020271|KS)	((((Atrichopoda|evm_27.model.AmTr_v1.0_scaffold00004.97|KS	Rcommunis|30072.m000963|KS)	(((((Mtruncatula|Medtr6g027810.1|KS	Tpratense|Tp57577_TGAC_v2_mRNA30898|KS)	((Spolyrhiza|Spipo3G0086100|K	((Cpapaya|evm.model.supercontig_79.59|K	(((Ptrichocarpa|Potri.003G138700.1|K	Spurpurea|SapurV1A.0237s0260.1|K)	(Mesculenta|Manes.01G047100.1|K	Rcommunis|30190.m010817|K))	(Gmax|Glyma.05G216000.1|K	Tcacao|Thecc1EG016429t1|K)))	((Gbiloba|Gb_13997|K	Gbiloba|Gb_34999|K)	(((((((Sitalica|Seita.1G267200.1|SK	Sviridis|Sevir.1G271800.1|SK)	(Pvirgatum|Pavir.Aa00887.1|SK	(Phallii|Pahal.A02866.1|SK	Pvirgatum|Pavir.J04551.1|SK)))	((Zmays|GRMZM2G147014_T01|SK	ZmaysPH207|Zm00008a022587_T01|SK)
(((((Mesculenta|Manes.09G138100.1|KS	(((Spolyrhiza|Spipo3G0086100|K	(((Pabies|MA_67088g0010|K	(Pabies|MA_10428426g0010|K	Pabies|MA_5277138g0010|K))	((Ptrichocarpa|Potri.003G138700.1|K	Spurpurea|SapurV1A.0237s0260.1|K)	((Tcacao|Thecc1EG016429t1|K	(Mesculenta|Manes.01G047100.1|K	Rcommunis|30190.m010817|K))	(Gmax|Glyma.05G216000.1|K	Cpapaya|evm.model.supercontig_79.59|K))))	(((((((((Klaxiflora|Kalax.0374s0001.1|YSK	(Klaxiflora|Kalax.0361s0030.1|YSK	Kfedtschenkoi|Kaladp0040s0543.1|YSK))	((((Rcommunis|29634.m002071|YSK	Mesculenta|Manes.02G098200.1|YSK)	(Rcommunis|29634.m002070|YSK	((Graimondii|Gorai.007G199900.1|YSK	Tcacao|Thecc1EG000300t1|YSK)	Egrandis|Eucgr.J02380.1|YSK)))	(Cpapaya|evm.model.supercontig_6.176|YSK	Csativus|Cucsa.106380.1|YSK))	(Egrandis|Eucgr.I02395.1|YSK	Egrandis|Eucgr.I02392.1|YSK)))	((((Fvesca|mrna14934.1-v1.0-hybrid|YSK	Fvesca|mrna14935.1-v1.0-hybrid|K)	((Cclementina|Ciclev10026675m|YSK	Csinensis|orange1.1g046026m|YSK)	Csinensis|orange1.1g042612m|YSK))	(Mdomestica|MDP0000868045|SK	Mdomestica|MDP0000595271|K))	((Fvesca|mrna14940.1-v1.0-hybrid|YSK	Fvesca|mrna14938.1-v1.0-hybrid|YSK)	Ppersica|Prupe.7G161200.1|YSK)))	(((Stuberosum|PGSC0003DMT400009070|YSK	Slycopersicum|Solyc02g084840.2.1|YSK)	(((Vvinifera|GSVIVT01018878001|YSK	Acomosus|Aco021122.1|K to SK)	((((Mguttatus|Migut.B00209.1|YSK	Fvesca|mrna21840.1-v1.0-hybrid|YSK)	(((Klaxiflora|Kalax.0053s0123.1|YSK	Kfedtschenkoi|Kaladp0018s0236.1|YSK)	Klaxiflora|Kalax.0446s0024.1|YSK)	((Klaxiflora|Kalax.0057s0072.1|YSK	Klaxiflora|Kalax.1211s0006.1|YSK)	Kfedtschenkoi|Kaladp0047s0007.1|YSK)))	(((Athaliana|AT2G21490.1|YSK	(((Ahalleri|Araha.12988s0001.1|YSK	Alyrata|AL4G10674.t1|YSK)
(Mtruncatula|Medtr7g086340.1|KS	(((((Athaliana|AT1G54410.1|KS	Alyrata|AL1G64750.t1|KS)	(Bstricta|Bostr.13404s0009.1|KS	(Crubella|Carubv10021201m|KS	Cgrandiflora|Cagra.27207s0001.1|KS)))	((BrapaFPsc|Brara.C04012.1|KS	Boleraceacapitata|Bol042507|KS)	Esalsugineum|Thhalv10023775m|KS))	(Mtruncatula|Medtr6g027810.1|KS	Tpratense|Tp57577_TGAC_v2_mRNA30898|KS))	(((((((Dcarota|DCAR_013481|KS	Csativus|Cucsa.338040.1|KS)	((((Pabies|MA_5277138g0010|K	(Pabies|MA_67088g0010|K	Pabies|MA_10428426g0010|K))	Csinensis|orange1.1g036567m|K to KS)	((Macuminata|GSMUA_Achr4T21460_001|KS	((Mguttatus|Migut.J00768.1|KS	Dcarota|DCAR_016964|KS)	Macuminata|GSMUA_Achr4T22680_001|K to KS))	((((Sbicolor|Sobic.001G149500.1|KS	((Phallii|Pahal.I02369.1|KS	Pvirgatum|Pavir.Ia01114.1|KS)	((Pvirgatum|Pavir.J31267.1|KS	Pvirgatum|Pavir.Ib04153.1|KS)	(Sitalica|Seita.9G151800.1|KS	Sviridis|Sevir.9G150500.1|KS))))	(((Bstacei|Brast02G251900.1|KS	Bdistachyon|Bradi1g13330.1|KS)	(ZmaysPH207|Zm00008a004788_T01|KS	Zmays|GRMZM2G169372_T01|KS))	(Zmays|GRMZM2G448511_T01|KS	ZmaysPH207|Zm00008a019720_T01|KS)))	Osativa|LOC_Os03g45280.1|KS)	((Klaxiflora|Kalax.0126s0002.1|KS	(Klaxiflora|Kalax.0724s0004.1|KS	Kfedtschenkoi|Kaladp0098s0091.1|KS))	(Kfedtschenkoi|Kaladp0911s0009.1|KS	(Klaxiflora|Kalax.1075s0007.1|KS	Klaxiflora|Kalax.0178s0028.1|KS))))))	(Lusitatissimum|Lus10020271|KS	Mguttatus|Migut.L01868.1|KS)))	(((Pvulgaris|Phvul.004G051100.1|KS	Zmarina|Zosma440g00040.1|KS)	(Gmax|Glyma.17G187600.1|KS	((Gmax|Glyma.16G038000.1|KS	Pvulgaris|Phvul.001G114100.2|KS)	(Gmax|Glyma.16G037900.1|KS	Gmax|Glyma.19G114700.1|KS))))
(Mtruncatula|Medtr7g086340.1|KS	((((((((Tpratense|Tp57577_TGAC_v2_mRNA36424|YK	Mtruncatula|Medtr6g084640.1|YK)	(Acoerulea|Aqcoe5G186200.1|YK	((Mdomestica|MDP0000595270|K	(Bstricta|Bostr.6864s0147.1|K	((Cgrandiflora|Cagra.0926s0062.1|K	Crubella|Carubv10018039m|K)	(Athaliana|AT3G50970.1|K	(Alyrata|AL5G31390.t1|K	Alyrata|AL5G31370.t1|K)))))	(Ppersica|Prupe.7G161100.1|YK	Mdomestica|MDP0000689622|K))))	((Ppersica|Prupe.7G161000.1|YK	(Pvulgaris|Phvul.004G158800.1|YK	(Gmax|Glyma.09G185500.1|YK	Gmax|Glyma.07G090400.1|YK)))	((((((((Athaliana|AT2G21490.1|YSK	((Ahalleri|Araha.12988s0001.1|YSK	Alyrata|AL4G10674.t1|YSK)	((Esalsugineum|Thhalv10000340m|YSK	(Boleraceacapitata|Bol045867|YSK	BrapaFPsc|Brara.I04639.1|YSK))	(Crubella|Carubv10025232m|YSK	(((Athaliana|AT4G39130.1|YK	((Alyrata|AL7G11070.t1|YK	Ahalleri|Araha.12619s0007.1|YK)	(Bstricta|Bostr.25542s0101.1|YK	(Cgrandiflora|Cagra.2374s0005.1|YK	Crubella|Carubv10007469m|YK))))	(Boleraceacapitata|Bol028804|YK	Esalsugineum|Thhalv10026916m|YSK))	Bstricta|Bostr.5022s0083.1|YSK)))))	(Lusitatissimum|Lus10041969|YSK	Lusitatissimum|Lus10017977|YSK))	((Ppersica|Prupe.8G091000.1|YSK	Mdomestica|MDP0000629961|YSK)	((Vvinifera|GSVIVT01023824001|SK to YSK	(Stuberosum|PGSC0003DMT400079483|YSK	(Slycopersicum|Solyc01g065820.1.1|K	Slycopersicum|Solyc01g109920.2.1|YSK)))	(((Cpapaya|evm.model.supercontig_106.3|YSK	(Mesculenta|Manes.S051900.1|YSK	((Ptrichocarpa|Potri.004G158500.1|YK	(Spurpurea|SapurV1A.5492s0010.1|YK	Spurpurea|SapurV1A.0432s0100.1|YK))	Ptrichocarpa|Potri.009G120100.1|YSK)))	((Dcarota|DCAR_024077|K	Ahypochondriacus|AHYPO_004102-RA|YSK)	((Pvulgaris|Phvul.011G210300.1|YSK
((Mtruncatula|Medtr7g086340.1|KS	((((Csinensis|orange1.1g036567m|K to KS	Gmax|Glyma.16G038000.1|KS)	(Gmax|Glyma.16G037900.1|KS	Gmax|Glyma.19G114700.1|KS))	Pvulgaris|Phvul.001G114100.2|KS)	((Gmax|Glyma.17G187600.1|KS	((Mtruncatula|Medtr6g027810.1|KS	Tpratense|Tp57577_TGAC_v2_mRNA30898|KS)	(Cpapaya|evm.model.supercontig_161.14|KS	(BrapaFPsc|Brara.C04012.1|KS	(Boleraceacapitata|Bol042507|KS	(Esalsugineum|Thhalv10023775m|KS	((Crubella|Carubv10021201m|KS	Cgrandiflora|Cagra.27207s0001.1|KS)	((Athaliana|AT1G54410.1|KS	Alyrata|AL1G64750.t1|KS)	Bstricta|Bostr.13404s0009.1|KS))))))))	((Tcacao|Thecc1EG025860t1|KS	Pvulgaris|Phvul.004G051100.1|KS)	((((Mesculenta|Manes.08G154500.1|KS	Rcommunis|30072.m000963|KS)	Mesculenta|Manes.09G138100.1|KS)	Mguttatus|Migut.L01868.1|KS)	(((((Kfedtschenkoi|Kaladp0098s0091.1|KS	(Klaxiflora|Kalax.0126s0002.1|KS	Klaxiflora|Kalax.0724s0004.1|KS))	(Klaxiflora|Kalax.1075s0007.1|KS	(Klaxiflora|Kalax.0178s0028.1|KS	Kfedtschenkoi|Kaladp0911s0009.1|KS)))	(Dcarota|DCAR_013481|KS	((Spolyrhiza|Spipo3G0086100|K	((((((Bstacei|Brast04G110500.1|SK	((Bdistachyon|Bradi3g51200.1|SK	((((Sitalica|Seita.1G267200.1|SK	Sviridis|Sevir.1G271800.1|SK)	(Pvirgatum|Pavir.Aa00887.1|SK	(Phallii|Pahal.A02866.1|SK	Pvirgatum|Pavir.J04551.1|SK)))	(Sbicolor|Sobic.004G286600.1|SK	((Zmays|GRMZM2G147014_T01|SK	ZmaysPH207|Zm00008a022587_T01|SK)	(Zmays|GRMZM2G373522_T01|SK	ZmaysPH207|Zm00008a016925_T01|SK))))	Osativa|LOC_Os02g44870.1|SK))	(Bdistachyon|Bradi5g10860.1|SK	Bstacei|Brast09G089800.1|SK)))	(Ptrichocarpa|Potri.002G013200.1|K	Spurpurea|SapurV1A.0016s0910.1|K))	(Atrichopoda|evm_27.model.AmTr_v1.0_scaffold00082.27|SK
(Mtruncatula|Medtr7g086340.1|KS	((((Cpapaya|evm.model.supercontig_161.14|KS	(Mguttatus|Migut.L01868.1|KS	Lusitatissimum|Lus10020271|KS))	(((Rcommunis|30072.m000963|KS	Mesculenta|Manes.09G138100.1|KS)	((((((Gmax|Glyma.16G037900.1|KS	Gmax|Glyma.19G114700.1|KS)	(Pvulgaris|Phvul.001G114100.2|KS	Gmax|Glyma.16G038000.1|KS))	Gmax|Glyma.17G187600.1|KS)	Pvulgaris|Phvul.004G051100.1|KS)	(Mesculenta|Manes.08G154500.1|KS	(Dcarota|DCAR_013481|KS	((Tpratense|Tp57577_TGAC_v2_mRNA30898|KS	Mtruncatula|Medtr6g027810.1|KS)	(Esalsugineum|Thhalv10023775m|KS	(BrapaFPsc|Brara.C04012.1|KS	(Boleraceacapitata|Bol042507|KS	((Crubella|Carubv10021201m|KS	Cgrandiflora|Cagra.27207s0001.1|KS)	((Athaliana|AT1G54410.1|KS	Alyrata|AL1G64750.t1|KS)	Bstricta|Bostr.13404s0009.1|KS)))))))))	Csativus|Cucsa.338040.1|KS))	(((Spolyrhiza|Spipo3G0086100|K	((Gbiloba|Gb_13997|K	Gbiloba|Gb_34999|K)	(((((Pabies|MA_43017g0010|K	Pabies|MA_4978040g0010|K)	(Pabies|MA_45025g0010|K	Pabies|MA_107783g0020|K))	((Pabies|MA_144878g0010|K	Pabies|MA_17462g0010|K)	Pabies|MA_10430236g0010|K))	(Pabies|MA_9646507g0010|K	Pabies|MA_277039g0010|K))	((((((Ppersica|Prupe.7G161000.1|YK	Ppersica|Prupe.7G161100.1|YK)	Mdomestica|MDP0000689622|K)	(((Mdomestica|MDP0000595270|K	(Bstricta|Bostr.6864s0147.1|K	((Cgrandiflora|Cagra.0926s0062.1|K	Crubella|Carubv10018039m|K)	(Athaliana|AT3G50970.1|K	(Alyrata|AL5G31390.t1|K	Alyrata|AL5G31370.t1|K)))))	(Tpratense|Tp57577_TGAC_v2_mRNA36424|YK	Mtruncatula|Medtr6g084640.1|YK))	(Acoerulea|Aqcoe5G186200.1|YK
((Mtruncatula|Medtr6g027810.1|KS	Tpratense|Tp57577_TGAC_v2_mRNA30898|KS)	(Mesculenta|Manes.08G154500.1|KS	((Gmax|Glyma.17G187600.1|KS	(Gmax|Glyma.16G038000.1|KS	(Gmax|Glyma.19G114700.1|KS	(Pvulgaris|Phvul.001G114100.2|KS	Gmax|Glyma.16G037900.1|KS))))	(Pvulgaris|Phvul.004G051100.1|KS	(Csativus|Cucsa.338040.1|KS	((((Lusitatissimum|Lus10020271|KS	Mguttatus|Migut.L01868.1|KS)	(Mesculenta|Manes.09G138100.1|KS	(Csinensis|orange1.1g036567m|K to KS	Rcommunis|30072.m000963|KS)))	((Mtruncatula|Medtr7g086340.1|KS	(((Ptrichocarpa|Potri.013G062400.1|KS	(Ptrichocarpa|Potri.013G062100.1|K	(Ptrichocarpa|Potri.013G062200.1|K	Ptrichocarpa|Potri.013G062300.1|K)))	((Spurpurea|SapurV1A.0564s0010.1|K	Spurpurea|SapurV1A.0564s0030.1|KS)	(Spurpurea|SapurV1A.2014s0030.1|K	(Spurpurea|SapurV1A.0732s0100.1|K	(Spurpurea|SapurV1A.2014s0020.1|K	Spurpurea|SapurV1A.2659s0010.1|K)))))	((((Tcacao|Thecc1EG000300t1|YSK	((Stuberosum|PGSC0003DMT400040055|K	(Slycopersicum|Solyc02g062390.2.1|YSK	Stuberosum|PGSC0003DMT400084487|YSK))	(Slycopersicum|Solyc02g084850.2.1|YSK	Stuberosum|PGSC0003DMT400009069|SK)))	(((((Cclementina|Ciclev10026675m|YSK	Csinensis|orange1.1g046026m|YSK)	Csinensis|orange1.1g042612m|YSK)	(Lusitatissimum|Lus10014280|YSK	Lusitatissimum|Lus10025983|YSK))	((Mdomestica|MDP0000698024|YSK	(Acomosus|Aco021122.1|K to SK	Vvinifera|GSVIVT01018878001|YSK))	((Macuminata|GSMUA_Achr4T11310_001|SK to YSK	Graimondii|Gorai.007G199900.1|YSK)	((((Bdistachyon|Bradi2g47575.1|YSK	Bstacei|Brast01G171900.1|YSK)	(Osativa|LOC_Os01g50700.1|YSK	((((Sbicolor|Sobic.003G270200.1|YSK	ZmaysPH207|Zm00008a014047_T01|YSK)	(Sitalica|Seita.5G286000.1|YSK	Sviridis|Sevir.5G288800.1|YSK))	(Phallii|Pahal.E01980.1|YSK
((Mtruncatula|Medtr6g027810.1|KS	Tpratense|Tp57577_TGAC_v2_mRNA30898|KS)	(Mesculenta|Manes.08G154500.1|KS	(Pvulgaris|Phvul.004G051100.1|KS	(Gmax|Glyma.17G187600.1|KS	((Gmax|Glyma.16G038000.1|KS	(Gmax|Glyma.19G114700.1|KS	Gmax|Glyma.16G037900.1|KS))	(((Csinensis|orange1.1g036567m|K to KS	Cpapaya|evm.model.supercontig_161.14|KS)	(((Lusitatissimum|Lus10020271|KS	Mguttatus|Migut.L01868.1|KS)	Mesculenta|Manes.09G138100.1|KS)	((Mtruncatula|Medtr7g086340.1|KS	(((Ptrichocarpa|Potri.013G062400.1|KS	(Ptrichocarpa|Potri.013G062100.1|K	(Ptrichocarpa|Potri.013G062200.1|K	Ptrichocarpa|Potri.013G062300.1|K)))	(Spurpurea|SapurV1A.0564s0030.1|KS	(Spurpurea|SapurV1A.2014s0030.1|K	((Spurpurea|SapurV1A.0564s0010.1|K	Spurpurea|SapurV1A.0732s0100.1|K)	(Spurpurea|SapurV1A.2014s0020.1|K	Spurpurea|SapurV1A.2659s0010.1|K)))))	(Spolyrhiza|Spipo3G0086100|K	(((Lusitatissimum|Lus10003340|SK	Lusitatissimum|Lus10022643|SK)	((((Lusitatissimum|Lus10041969|YSK	Lusitatissimum|Lus10017977|YSK)	(((((Dcarota|DCAR_024077|K	Ahypochondriacus|AHYPO_004102-RA|YSK)	((Gmax|Glyma.13G201300.1|YSK	(Gmax|Glyma.12G235800.1|YSK	Pvulgaris|Phvul.011G210300.1|YSK))	((Mtruncatula|Medtr3g117190.1|YSK	Tpratense|Tp57577_TGAC_v2_mRNA33267|YSK)	(Gmax|Glyma.04G009900.1|YSK	Pvulgaris|Phvul.009G005300.1|YSK))))	((((Stuberosum|PGSC0003DMT400040055|K	(Slycopersicum|Solyc02g062390.2.1|YSK	Stuberosum|PGSC0003DMT400084487|YSK))	(Slycopersicum|Solyc02g084850.2.1|YSK	Stuberosum|PGSC0003DMT400009069|SK))	((Cclementina|Ciclev10026675m|YSK	Csinensis|orange1.1g046026m|YSK)	Csinensis|orange1.1g042612m|YSK))	(((Acoerulea|Aqcoe6G128700.1|YSK	(Ahypochondriacus|AHYPO_003168-RA|YSK	Ahypochondriacus|AHYPO_015880-RA|YK))	(Mdomestica|MDP0000698024|YSK
((((Boleraceacapitata|Bol042507|KS	BrapaFPsc|Brara.C04012.1|KS)	(Esalsugineum|Thhalv10023775m|KS	((Athaliana|AT1G54410.1|KS	(Bstricta|Bostr.13404s0009.1|KS	Alyrata|AL1G64750.t1|KS))	(Csinensis|orange1.1g036567m|K to KS	(Crubella|Carubv10021201m|KS	Cgrandiflora|Cagra.27207s0001.1|KS)))))	(Mtruncatula|Medtr6g027810.1|KS	Tpratense|Tp57577_TGAC_v2_mRNA30898|KS))	(((((((Ptrichocarpa|Potri.013G062100.1|K	((Ptrichocarpa|Potri.013G062200.1|K	Ptrichocarpa|Potri.013G062300.1|K)	Ptrichocarpa|Potri.013G062400.1|KS))	((Spurpurea|SapurV1A.0732s0100.1|K	(Spurpurea|SapurV1A.2014s0020.1|K	Spurpurea|SapurV1A.2659s0010.1|K))	((Spurpurea|SapurV1A.0564s0010.1|K	Spurpurea|SapurV1A.0564s0030.1|KS)	Spurpurea|SapurV1A.2014s0030.1|K)))	(((((((Vvinifera|GSVIVT01018878001|YSK	((Stuberosum|PGSC0003DMT400040055|K	(Slycopersicum|Solyc02g062390.2.1|YSK	Stuberosum|PGSC0003DMT400084487|YSK))	(Slycopersicum|Solyc02g084850.2.1|YSK	Stuberosum|PGSC0003DMT400009069|SK)))	((Egrandis|Eucgr.I02392.1|YSK	Egrandis|Eucgr.I02395.1|YSK)	(((Csativus|Cucsa.106380.1|YSK	(((((Graimondii|Gorai.007G199900.1|YSK	Tcacao|Thecc1EG000300t1|YSK)	Egrandis|Eucgr.J02380.1|YSK)	Cpapaya|evm.model.supercontig_6.176|YSK)	(Rcommunis|29634.m002071|YSK	Mesculenta|Manes.02G098200.1|YSK))	(Rcommunis|29634.m002070|YSK	(Slycopersicum|Solyc02g084840.2.1|YSK	Stuberosum|PGSC0003DMT400009070|YSK))))	(Kfedtschenkoi|Kaladp0040s0543.1|YSK	(Klaxiflora|Kalax.0374s0001.1|YSK	Klaxiflora|Kalax.0361s0030.1|YSK)))	(((((((Fvesca|mrna14934.1-v1.0-hybrid|YSK	Fvesca|mrna14935.1-v1.0-hybrid|K)	((Cclementina|Ciclev10026675m|YSK	Csinensis|orange1.1g046026m|YSK)	Csinensis|orange1.1g042612m|YSK))	((((Mdomestica|MDP0000689622|K	(Mdomestica|MDP0000595270|K	(Alyrata|AL5G31370.t1|K
(Mtruncatula|Medtr7g086340.1|KS	((Boleraceacapitata|Bol042507|KS	(BrapaFPsc|Brara.C04012.1|KS	(Esalsugineum|Thhalv10023775m|KS	((Bstricta|Bostr.13404s0009.1|KS	(Alyrata|AL1G64750.t1|KS	Athaliana|AT1G54410.1|KS))	(Crubella|Carubv10021201m|KS	Cgrandiflora|Cagra.27207s0001.1|KS)))))	((Tcacao|Thecc1EG025860t1|KS	((((((Ptrichocarpa|Potri.013G062100.1|K	(Ptrichocarpa|Potri.013G062200.1|K	Ptrichocarpa|Potri.013G062300.1|K))	Ptrichocarpa|Potri.013G062400.1|KS)	((Spurpurea|SapurV1A.0564s0010.1|K	Spurpurea|SapurV1A.0564s0030.1|KS)	(Spurpurea|SapurV1A.2014s0030.1|K	(Spurpurea|SapurV1A.0732s0100.1|K	(Spurpurea|SapurV1A.2014s0020.1|K	Spurpurea|SapurV1A.2659s0010.1|K)))))	((((((Macuminata|GSMUA_Achr4T11310_001|SK to YSK	((((Pabies|MA_67088g0010|K	(Pabies|MA_10428426g0010|K	Pabies|MA_5277138g0010|K))	(Pvulgaris|Phvul.004G158800.1|YK	(Gmax|Glyma.07G090400.1|YK	Gmax|Glyma.09G185500.1|YK)))	(Mguttatus|Migut.H02513.1|YSK	(Dcarota|DCAR_021479|SK to YSK	(Dcarota|DCAR_017310|YSK	Dcarota|DCAR_017311|YSK))))	((Vvinifera|GSVIVT01018878001|YSK	(Acoerulea|Aqcoe6G128700.1|YSK	(Ahypochondriacus|AHYPO_003168-RA|YSK	Ahypochondriacus|AHYPO_015880-RA|YK)))	(((((BrapaFPsc|Brara.I03437.1|YSK	((Bstricta|Bostr.6864s0146.1|YSK	(((Alyrata|AL5G31400.t1|SK	Ahalleri|Araha.41700s0001.1|K)	Athaliana|AT3G50980.1|YSK)	(Cgrandiflora|Cagra.0926s0063.1|YSK	Crubella|Carubv10018719m|YSK)))	Esalsugineum|Thhalv10010821m|YSK))	((BrapaFPsc|Brara.B03992.1|YSK	(Esalsugineum|Thhalv10004906m|YSK	((Alyrata|AL8G45130.t1|YSK	(Ahalleri|Araha.1084s0018.1|YSK	Athaliana|AT5G66400.1|YSK))	((Cgrandiflora|Cagra.2007s0059.1|SK to YSK	Crubella|Carubv10027206m|YSK)
(Mtruncatula|Medtr7g086340.1|KS	(((((Rcommunis|30072.m000963|KS	(Mesculenta|Manes.08G154500.1|KS	Atrichopoda|evm_27.model.AmTr_v1.0_scaffold00004.97|KS))	((Spurpurea|SapurV1A.2659s0010.1|K	(((Spurpurea|SapurV1A.0732s0100.1|K	Spurpurea|SapurV1A.0564s0030.1|KS)	(Spurpurea|SapurV1A.2014s0030.1|K	(((Ptrichocarpa|Potri.013G062100.1|K	(Ptrichocarpa|Potri.013G062200.1|K	Ptrichocarpa|Potri.013G062300.1|K))	Ptrichocarpa|Potri.013G062400.1|KS)	Spurpurea|SapurV1A.0564s0010.1|K)))	Spurpurea|SapurV1A.2014s0020.1|K))	(Spolyrhiza|Spipo3G0086100|K	((Gbiloba|Gb_34999|K	Gbiloba|Gb_13997|K)	((((Ptrichocarpa|Potri.002G013200.1|K	Spurpurea|SapurV1A.0016s0910.1|K)	((Pabies|MA_277039g0010|K	((Pabies|MA_17462g0010|K	Pabies|MA_144878g0010|K)	(((Pabies|MA_43017g0010|K	Pabies|MA_4978040g0010|K)	(Pabies|MA_107783g0020|K	Pabies|MA_45025g0010|K))	Pabies|MA_10430236g0010|K)))	Pabies|MA_9646507g0010|K))	Acoerulea|Aqcoe5G186200.1|YK)	((((((Acoerulea|Aqcoe5G125000.1|SK	Acoerulea|Aqcoe5G125200.1|K)	((Pabies|MA_816406g0020|K	Pabies|MA_95995g0010|K)	((Boleraceacapitata|Bol033430|K to SK	BrapaFPsc|Brara.H00486.1|SK)	(Esalsugineum|Thhalv10026303m|SK	(((Alyrata|AL7G10280.t1|SK	Ahalleri|Araha.12526s0002.1|K)	Athaliana|AT4G38410.1|SK)	((Crubella|Carubv10005866m|SK	Cgrandiflora|Cagra.1383s0028.1|SK)	Bstricta|Bostr.25542s0027.1|SK))))))	(((Zmarina|Zosma103g00290.1|SK	(Gmax|Glyma.04G009400.1|SK	Pvulgaris|Phvul.009G004400.1|SK))	((Tpratense|Tp57577_TGAC_v2_mRNA33276|SK	Mtruncatula|Medtr3g117290.1|SK)	(((((Cgrandiflora|Cagra.25489s0001.1|SK	Crubella|Carubv10010040m|SK)	(Bstricta|Bostr.7128s0640.1|SK
(Mtruncatula|Medtr7g086340.1|KS	((Mtruncatula|Medtr6g027810.1|KS	Tpratense|Tp57577_TGAC_v2_mRNA30898|KS)	(Gmax|Glyma.17G187600.1|KS	((((Mesculenta|Manes.08G154500.1|KS	(((Ptrichocarpa|Potri.013G062100.1|K	((Ptrichocarpa|Potri.013G062200.1|K	Ptrichocarpa|Potri.013G062300.1|K)	Ptrichocarpa|Potri.013G062400.1|KS))	((Spurpurea|SapurV1A.0564s0030.1|KS	Spurpurea|SapurV1A.0564s0010.1|K)	(((Spurpurea|SapurV1A.2014s0020.1|K	Spurpurea|SapurV1A.2659s0010.1|K)	Spurpurea|SapurV1A.0732s0100.1|K)	Spurpurea|SapurV1A.2014s0030.1|K)))	(((Gbiloba|Gb_01710|K	Gbiloba|Gb_34185|K)	(((Gbiloba|Gb_34999|K	Gbiloba|Gb_13997|K)	((Pabies|MA_277039g0010|K	(((Pabies|MA_43017g0010|K	Pabies|MA_4978040g0010|K)	(Pabies|MA_107783g0020|K	Pabies|MA_45025g0010|K))	(Pabies|MA_10430236g0010|K	(Pabies|MA_17462g0010|K	Pabies|MA_144878g0010|K))))	Pabies|MA_9646507g0010|K))	(((((((Klaxiflora|Kalax.0374s0001.1|YSK	(Klaxiflora|Kalax.0361s0030.1|YSK	Kfedtschenkoi|Kaladp0040s0543.1|YSK))	(((((((((Bstricta|Bostr.6864s0146.1|YSK	(((Alyrata|AL5G31400.t1|SK	Ahalleri|Araha.41700s0001.1|K)	Athaliana|AT3G50980.1|YSK)	(Cgrandiflora|Cagra.0926s0063.1|YSK	Crubella|Carubv10018719m|YSK)))	(Esalsugineum|Thhalv10010821m|YSK	BrapaFPsc|Brara.I03437.1|YSK))	(Boleraceacapitata|Bol019288|YSK	((BrapaFPsc|Brara.B03992.1|YSK	(Esalsugineum|Thhalv10004906m|YSK	((Alyrata|AL8G45130.t1|YSK	(Ahalleri|Araha.1084s0018.1|YSK	Athaliana|AT5G66400.1|YSK))	((Cgrandiflora|Cagra.2007s0059.1|SK to YSK	Crubella|Carubv10027206m|YSK)	Bstricta|Bostr.0568s0050.1|YSK))))	BrapaFPsc|Brara.I00913.1|YSK)))	Mdomestica|MDP0000698024|YSK)
(Mtruncatula|Medtr7g086340.1|KS	(((BrapaFPsc|Brara.C04012.1|KS	((((Alyrata|AL1G64750.t1|KS	((Crubella|Carubv10021201m|KS	Cgrandiflora|Cagra.27207s0001.1|KS)	Athaliana|AT1G54410.1|KS))	Bstricta|Bostr.13404s0009.1|KS)	Boleraceacapitata|Bol042507|KS)	Esalsugineum|Thhalv10023775m|KS))	(Mtruncatula|Medtr6g027810.1|KS	Tpratense|Tp57577_TGAC_v2_mRNA30898|KS))	(((Gmax|Glyma.17G187600.1|KS	(Pvulgaris|Phvul.001G114100.2|KS	(Gmax|Glyma.16G038000.1|KS	(Gmax|Glyma.19G114700.1|KS	Gmax|Glyma.16G037900.1|KS))))	(((((Ptrichocarpa|Potri.013G062100.1|K	(Ptrichocarpa|Potri.013G062200.1|K	Ptrichocarpa|Potri.013G062300.1|K))	Ptrichocarpa|Potri.013G062400.1|KS)	(Spurpurea|SapurV1A.0732s0100.1|K	((Spurpurea|SapurV1A.2014s0030.1|K	(Spurpurea|SapurV1A.0564s0030.1|KS	Spurpurea|SapurV1A.0564s0010.1|K))	(Spurpurea|SapurV1A.2014s0020.1|K	Spurpurea|SapurV1A.2659s0010.1|K))))	(((Pabies|MA_10428426g0010|K	(Pabies|MA_5277138g0010|K	Pabies|MA_67088g0010|K))	(((Gbiloba|Gb_01710|K	Gbiloba|Gb_34185|K)	((Pabies|MA_277039g0010|K	((Pabies|MA_43017g0010|K	(Pabies|MA_4978040g0010|K	(Pabies|MA_107783g0020|K	Pabies|MA_45025g0010|K)))	(Pabies|MA_10430236g0010|K	(Pabies|MA_17462g0010|K	Pabies|MA_144878g0010|K))))	(Pabies|MA_9646507g0010|K	(Gbiloba|Gb_34999|K	Gbiloba|Gb_13997|K))))	((((((((((Bstricta|Bostr.6864s0146.1|YSK	((Alyrata|AL5G31400.t1|SK	(Ahalleri|Araha.41700s0001.1|K	Athaliana|AT3G50980.1|YSK))	(Cgrandiflora|Cagra.0926s0063.1|YSK	Crubella|Carubv10018719m|YSK)))	(Esalsugineum|Thhalv10010821m|YSK	BrapaFPsc|Brara.I03437.1|YSK))
((Mtruncatula|Medtr7g086340.1|KS	((Mtruncatula|Medtr6g027810.1|KS	Tpratense|Tp57577_TGAC_v2_mRNA30898|KS)	(((((Pvulgaris|Phvul.004G051100.1|KS	(Gmax|Glyma.17G187600.1|KS	(Pvulgaris|Phvul.001G114100.2|KS	((Csinensis|orange1.1g036567m|K to KS	Gmax|Glyma.16G038000.1|KS)	(Gmax|Glyma.19G114700.1|KS	Gmax|Glyma.16G037900.1|KS)))))	(((Dcarota|DCAR_016964|KS	(((Osativa|LOC_Os03g45280.1|KS	((Bdistachyon|Bradi1g13330.1|KS	Bstacei|Brast02G251900.1|KS)	((Cpapaya|evm.model.supercontig_79.59|K	((Tcacao|Thecc1EG016429t1|K	(Rcommunis|30190.m010817|K	(Mesculenta|Manes.01G047100.1|K	(Ptrichocarpa|Potri.003G138700.1|K	Spurpurea|SapurV1A.0237s0260.1|K))))	Gmax|Glyma.05G216000.1|K))	((ZmaysPH207|Zm00008a004788_T01|KS	Zmays|GRMZM2G169372_T01|KS)	((Zmays|GRMZM2G448511_T01|KS	ZmaysPH207|Zm00008a019720_T01|KS)	(((Pvirgatum|Pavir.Ib04153.1|KS	Pvirgatum|Pavir.J31267.1|KS)	(Pvirgatum|Pavir.Ia01114.1|KS	((Sitalica|Seita.9G151800.1|KS	Sviridis|Sevir.9G150500.1|KS)	Phallii|Pahal.I02369.1|KS)))	Sbicolor|Sobic.001G149500.1|KS))))))	((Mguttatus|Migut.J00768.1|KS	(Zmarina|Zosma440g00040.1|KS	Macuminata|GSMUA_Achr4T21460_001|KS))	Macuminata|GSMUA_Achr4T22680_001|K to KS))	(((Bstricta|Bostr.13404s0009.1|KS	(Crubella|Carubv10021201m|KS	Cgrandiflora|Cagra.27207s0001.1|KS))	(Athaliana|AT1G54410.1|KS	Alyrata|AL1G64750.t1|KS))	(Esalsugineum|Thhalv10023775m|KS	(Boleraceacapitata|Bol042507|KS	BrapaFPsc|Brara.C04012.1|KS)))))	(Klaxiflora|Kalax.1075s0007.1|KS	((Klaxiflora|Kalax.0178s0028.1|KS	Kfedtschenkoi|Kaladp0911s0009.1|KS)	((Klaxiflora|Kalax.0724s0004.1|KS	Klaxiflora|Kalax.0126s0002.1|KS)	Kfedtschenkoi|Kaladp0098s0091.1|KS))))
((Mtruncatula|Medtr6g027810.1|KS	Tpratense|Tp57577_TGAC_v2_mRNA30898|KS)	(Mesculenta|Manes.08G154500.1|KS	(((((Dcarota|DCAR_013481|KS	Dcarota|DCAR_016964|KS)	((((Macuminata|GSMUA_Achr4T21460_001|KS	Macuminata|GSMUA_Achr4T22680_001|K to KS)	((Atrichopoda|evm_27.model.AmTr_v1.0_scaffold00004.97|KS	Zmarina|Zosma440g00040.1|KS)	(Osativa|LOC_Os03g45280.1|KS	(((ZmaysPH207|Zm00008a004788_T01|KS	Zmays|GRMZM2G169372_T01|KS)	((Zmays|GRMZM2G448511_T01|KS	ZmaysPH207|Zm00008a019720_T01|KS)	(((((Pvirgatum|Pavir.Ib04153.1|KS	Pvirgatum|Pavir.J31267.1|KS)	Phallii|Pahal.I02369.1|KS)	Pvirgatum|Pavir.Ia01114.1|KS)	(Sitalica|Seita.9G151800.1|KS	Sviridis|Sevir.9G150500.1|KS))	Sbicolor|Sobic.001G149500.1|KS)))	(Bdistachyon|Bradi1g13330.1|KS	Bstacei|Brast02G251900.1|KS)))))	Mguttatus|Migut.J00768.1|KS)	(((Cpapaya|evm.model.supercontig_79.59|K	((Tcacao|Thecc1EG016429t1|K	(Rcommunis|30190.m010817|K	(Mesculenta|Manes.01G047100.1|K	(Ptrichocarpa|Potri.003G138700.1|K	Spurpurea|SapurV1A.0237s0260.1|K))))	Gmax|Glyma.05G216000.1|K))	Csativus|Cucsa.338040.1|KS)	(((Klaxiflora|Kalax.1075s0007.1|KS	Klaxiflora|Kalax.0178s0028.1|KS)	(Klaxiflora|Kalax.0126s0002.1|KS	(Kfedtschenkoi|Kaladp0098s0091.1|KS	Klaxiflora|Kalax.0724s0004.1|KS)))	Kfedtschenkoi|Kaladp0911s0009.1|KS))))	(((Mesculenta|Manes.09G138100.1|KS	((((Ptrichocarpa|Potri.013G062300.1|K	(Ptrichocarpa|Potri.013G062100.1|K	Ptrichocarpa|Potri.013G062200.1|K))	Ptrichocarpa|Potri.013G062400.1|KS)	(Spurpurea|SapurV1A.0732s0100.1|K	((Spurpurea|SapurV1A.2014s0020.1|K	Spurpurea|SapurV1A.2659s0010.1|K)	(Spurpurea|SapurV1A.2014s0030.1|K	(Spurpurea|SapurV1A.0564s0030.1|KS	Spurpurea|SapurV1A.0564s0010.1|K)))))	(((((Atrichopoda|evm_27.model.AmTr_v1.0_scaffold00082.27|SK
(Mtruncatula|Medtr7g086340.1|KS	(((Zmarina|Zosma440g00040.1|KS	Tcacao|Thecc1EG025860t1|KS)	((Lusitatissimum|Lus10020271|KS	((((Csinensis|orange1.1g036567m|K to KS	(((Cpapaya|evm.model.supercontig_79.59|K	((Rcommunis|30190.m010817|K	(Mesculenta|Manes.01G047100.1|K	(Ptrichocarpa|Potri.003G138700.1|K	Spurpurea|SapurV1A.0237s0260.1|K)))	(Gmax|Glyma.05G216000.1|K	Tcacao|Thecc1EG016429t1|K)))	(Mtruncatula|Medtr6g027810.1|KS	Tpratense|Tp57577_TGAC_v2_mRNA30898|KS))	((((Athaliana|AT1G54410.1|KS	Alyrata|AL1G64750.t1|KS)	(Bstricta|Bostr.13404s0009.1|KS	(Crubella|Carubv10021201m|KS	Cgrandiflora|Cagra.27207s0001.1|KS)))	Esalsugineum|Thhalv10023775m|KS)	(Boleraceacapitata|Bol042507|KS	BrapaFPsc|Brara.C04012.1|KS))))	(((((Gmax|Glyma.16G037900.1|KS	Pvulgaris|Phvul.001G114100.2|KS)	Gmax|Glyma.19G114700.1|KS)	Gmax|Glyma.16G038000.1|KS)	(Pvulgaris|Phvul.004G051100.1|KS	Gmax|Glyma.17G187600.1|KS))	Cpapaya|evm.model.supercontig_161.14|KS))	(((Mguttatus|Migut.J00768.1|KS	Dcarota|DCAR_016964|KS)	((Macuminata|GSMUA_Achr4T21460_001|KS	Macuminata|GSMUA_Achr4T22680_001|K to KS)	(Osativa|LOC_Os03g45280.1|KS	(((ZmaysPH207|Zm00008a004788_T01|KS	Zmays|GRMZM2G169372_T01|KS)	((Zmays|GRMZM2G448511_T01|KS	ZmaysPH207|Zm00008a019720_T01|KS)	((((Phallii|Pahal.I02369.1|KS	Pvirgatum|Pavir.Ia01114.1|KS)	(Pvirgatum|Pavir.Ib04153.1|KS	Pvirgatum|Pavir.J31267.1|KS))	(Sitalica|Seita.9G151800.1|KS	Sviridis|Sevir.9G150500.1|KS))	Sbicolor|Sobic.001G149500.1|KS)))	(Bdistachyon|Bradi1g13330.1|KS	Bstacei|Brast02G251900.1|KS)))))	((Dcarota|DCAR_013481|KS	Csativus|Cucsa.338040.1|KS)	(((Klaxiflora|Kalax.0178s0028.1|KS
((Tpratense|Tp57577_TGAC_v2_mRNA30898|KS	Mtruncatula|Medtr6g027810.1|KS)	(Mtruncatula|Medtr7g086340.1|KS	(((((Csativus|Cucsa.338040.1|KS	(Mesculenta|Manes.08G154500.1|KS	Pvulgaris|Phvul.004G051100.1|KS))	(Gmax|Glyma.17G187600.1|KS	((Gmax|Glyma.16G038000.1|KS	Gmax|Glyma.19G114700.1|KS)	(Pvulgaris|Phvul.001G114100.2|KS	Gmax|Glyma.16G037900.1|KS))))	(((Mguttatus|Migut.L01868.1|KS	Lusitatissimum|Lus10020271|KS)	((((((Dcarota|DCAR_013481|KS	Dcarota|DCAR_016964|KS)	Mguttatus|Migut.J00768.1|KS)	(Klaxiflora|Kalax.1075s0007.1|KS	(Klaxiflora|Kalax.0178s0028.1|KS	((Kfedtschenkoi|Kaladp0098s0091.1|KS	(Klaxiflora|Kalax.0724s0004.1|KS	Klaxiflora|Kalax.0126s0002.1|KS))	Kfedtschenkoi|Kaladp0911s0009.1|KS))))	(((Macuminata|GSMUA_Achr4T21460_001|KS	Macuminata|GSMUA_Achr4T22680_001|K to KS)	((((Zmays|GRMZM2G169372_T01|KS	ZmaysPH207|Zm00008a004788_T01|KS)	(ZmaysPH207|Zm00008a019720_T01|KS	Zmays|GRMZM2G448511_T01|KS))	(Sbicolor|Sobic.001G149500.1|KS	((((Phallii|Pahal.I02369.1|KS	(Sitalica|Seita.9G151800.1|KS	Sviridis|Sevir.9G150500.1|KS))	Pvirgatum|Pavir.Ia01114.1|KS)	Pvirgatum|Pavir.Ib04153.1|KS)	Pvirgatum|Pavir.J31267.1|KS)))	((Bstacei|Brast02G251900.1|KS	Bdistachyon|Bradi1g13330.1|KS)	Osativa|LOC_Os03g45280.1|KS)))	(Zmarina|Zosma440g00040.1|KS	(Esalsugineum|Thhalv10023775m|KS	((BrapaFPsc|Brara.C04012.1|KS	Boleraceacapitata|Bol042507|KS)	(((Athaliana|AT1G54410.1|KS	(Cgrandiflora|Cagra.27207s0001.1|KS	Crubella|Carubv10021201m|KS))	Alyrata|AL1G64750.t1|KS)	Bstricta|Bostr.13404s0009.1|KS))))))	Atrichopoda|evm_27.model.AmTr_v1.0_scaffold00004.97|KS)	Tcacao|Thecc1EG025860t1|KS))	(Mesculenta|Manes.09G138100.1|KS
(((Spolyrhiza|Spipo3G0086100|K	(((((Cpapaya|evm.model.supercontig_79.59|K	Gmax|Glyma.05G216000.1|K)	((Rcommunis|30190.m010817|K	((Spurpurea|SapurV1A.0237s0260.1|K	Ptrichocarpa|Potri.003G138700.1|K)	Mesculenta|Manes.01G047100.1|K))	Tcacao|Thecc1EG016429t1|K))	(Pabies|MA_10428426g0010|K	(Pabies|MA_5277138g0010|K	Pabies|MA_67088g0010|K)))	(((Acoerulea|Aqcoe5G186200.1|YK	((Mtruncatula|Medtr6g084640.1|YK	Tpratense|Tp57577_TGAC_v2_mRNA36424|YK)	(Mdomestica|MDP0000595270|K	((Cgrandiflora|Cagra.0926s0062.1|K	Crubella|Carubv10018039m|K)	(Bstricta|Bostr.6864s0147.1|K	(Athaliana|AT3G50970.1|K	(Alyrata|AL5G31390.t1|K	Alyrata|AL5G31370.t1|K)))))))	(Ppersica|Prupe.7G161100.1|YK	Mdomestica|MDP0000689622|K))	((Pabies|MA_9646507g0010|K	((Pabies|MA_45025g0010|K	(Pabies|MA_107783g0020|K	(Pabies|MA_43017g0010|K	Pabies|MA_4978040g0010|K)))	(Pabies|MA_10430236g0010|K	(Pabies|MA_277039g0010|K	(Pabies|MA_17462g0010|K	Pabies|MA_144878g0010|K)))))	(((Mtruncatula|Medtr8g106140.1|K	Tpratense|Tp57577_TGAC_v2_mRNA13232|K)	(Pvulgaris|Phvul.002G324800.1|YK	Gmax|Glyma.08G048900.1|YK))	(Gbiloba|Gb_34999|K	Gbiloba|Gb_13997|K)))))	((Dcarota|DCAR_016753|SK	((((((Ptrichocarpa|Potri.002G013200.1|K	Spurpurea|SapurV1A.0016s0910.1|K)	(Acoerulea|Aqcoe5G125000.1|SK	Acoerulea|Aqcoe5G125200.1|K))	(((Bstricta|Bostr.25542s0027.1|SK	(Crubella|Carubv10005866m|SK	Cgrandiflora|Cagra.1383s0028.1|SK))	(Esalsugineum|Thhalv10026303m|SK	(Athaliana|AT4G38410.1|SK	(Ahalleri|Araha.12526s0002.1|K	Alyrata|AL7G10280.t1|SK))))
((Tpratense|Tp57577_TGAC_v2_mRNA30898|KS	Mtruncatula|Medtr6g027810.1|KS)	(Mtruncatula|Medtr7g086340.1|KS	(Cpapaya|evm.model.supercontig_161.14|KS	(Gmax|Glyma.17G187600.1|KS	((Gmax|Glyma.16G038000.1|KS	(Pvulgaris|Phvul.001G114100.2|KS	(Gmax|Glyma.19G114700.1|KS	Gmax|Glyma.16G037900.1|KS)))	(((((((Atrichopoda|evm_27.model.AmTr_v1.0_scaffold00004.97|KS	(Macuminata|GSMUA_Achr4T21460_001|KS	Mguttatus|Migut.J00768.1|KS))	((((Bstacei|Brast02G251900.1|KS	Bdistachyon|Bradi1g13330.1|KS)	(Osativa|LOC_Os03g45280.1|KS	(((Zmays|GRMZM2G169372_T01|KS	ZmaysPH207|Zm00008a004788_T01|KS)	(ZmaysPH207|Zm00008a019720_T01|KS	Zmays|GRMZM2G448511_T01|KS))	(Sbicolor|Sobic.001G149500.1|KS	((((Sitalica|Seita.9G151800.1|KS	Sviridis|Sevir.9G150500.1|KS)	(Pvirgatum|Pavir.Ia01114.1|KS	Pvirgatum|Pavir.Ib04153.1|KS))	Phallii|Pahal.I02369.1|KS)	Pvirgatum|Pavir.J31267.1|KS)))))	Dcarota|DCAR_016964|KS)	Macuminata|GSMUA_Achr4T22680_001|K to KS))	(Csativus|Cucsa.338040.1|KS	((((Klaxiflora|Kalax.1075s0007.1|KS	(Klaxiflora|Kalax.0178s0028.1|KS	Kfedtschenkoi|Kaladp0911s0009.1|KS))	(Kfedtschenkoi|Kaladp0098s0091.1|KS	(Klaxiflora|Kalax.0724s0004.1|KS	Klaxiflora|Kalax.0126s0002.1|KS)))	Lusitatissimum|Lus10020271|KS)	Dcarota|DCAR_013481|KS)))	(Tcacao|Thecc1EG025860t1|KS	Pvulgaris|Phvul.004G051100.1|KS))	(Mesculenta|Manes.09G138100.1|KS	(Rcommunis|30072.m000963|KS	(Mesculenta|Manes.08G154500.1|KS	(Mguttatus|Migut.L01868.1|KS	(Zmarina|Zosma440g00040.1|KS	(Esalsugineum|Thhalv10023775m|KS	((BrapaFPsc|Brara.C04012.1|KS	Boleraceacapitata|Bol042507|KS)	((Cgrandiflora|Cagra.27207s0001.1|KS	Crubella|Carubv10021201m|KS)	((Alyrata|AL1G64750.t1|KS
(Mtruncatula|Medtr7g086340.1|KS	(((((Csinensis|orange1.1g036567m|K to KS	(((Cpapaya|evm.model.supercontig_161.14|KS	(Zmarina|Zosma440g00040.1|KS	(Esalsugineum|Thhalv10023775m|KS	((BrapaFPsc|Brara.C04012.1|KS	Boleraceacapitata|Bol042507|KS)	((Alyrata|AL1G64750.t1|KS	Athaliana|AT1G54410.1|KS)	(Bstricta|Bostr.13404s0009.1|KS	(Cgrandiflora|Cagra.27207s0001.1|KS	Crubella|Carubv10021201m|KS)))))))	((Mguttatus|Migut.L01868.1|KS	Lusitatissimum|Lus10020271|KS)	(Dcarota|DCAR_013481|KS	(Csativus|Cucsa.338040.1|KS	(((Klaxiflora|Kalax.1075s0007.1|KS	(Klaxiflora|Kalax.0178s0028.1|KS	Kfedtschenkoi|Kaladp0911s0009.1|KS))	(Klaxiflora|Kalax.0126s0002.1|KS	(Kfedtschenkoi|Kaladp0098s0091.1|KS	Klaxiflora|Kalax.0724s0004.1|KS)))	((Macuminata|GSMUA_Achr4T21460_001|KS	Macuminata|GSMUA_Achr4T22680_001|K to KS)	((((Zmays|GRMZM2G169372_T01|KS	ZmaysPH207|Zm00008a004788_T01|KS)	((ZmaysPH207|Zm00008a019720_T01|KS	Zmays|GRMZM2G448511_T01|KS)	(Sbicolor|Sobic.001G149500.1|KS	((Phallii|Pahal.I02369.1|KS	((Sitalica|Seita.9G151800.1|KS	Sviridis|Sevir.9G150500.1|KS)	(Pvirgatum|Pavir.Ia01114.1|KS	Pvirgatum|Pavir.Ib04153.1|KS)))	Pvirgatum|Pavir.J31267.1|KS))))	((Bstacei|Brast02G251900.1|KS	Bdistachyon|Bradi1g13330.1|KS)	Osativa|LOC_Os03g45280.1|KS))	(Mguttatus|Migut.J00768.1|KS	Dcarota|DCAR_016964|KS))))))))	Mesculenta|Manes.09G138100.1|KS))	((Pvulgaris|Phvul.004G051100.1|KS	Gmax|Glyma.17G187600.1|KS)	(Pvulgaris|Phvul.001G114100.2|KS	((Gmax|Glyma.16G038000.1|KS	Gmax|Glyma.19G114700.1|KS)	Gmax|Glyma.16G037900.1|KS))))	((((((Pabies|MA_9646507g0010|K	Dcarota|DCAR_016753|SK)	(((Gbiloba|Gb_34185|K
((Tpratense|Tp57577_TGAC_v2_mRNA30898|KS	Mtruncatula|Medtr6g027810.1|KS)	((Mesculenta|Manes.08G154500.1|KS	((Gmax|Glyma.16G038000.1|KS	Gmax|Glyma.19G114700.1|KS)	Gmax|Glyma.16G037900.1|KS))	((Pvulgaris|Phvul.004G051100.1|KS	Gmax|Glyma.17G187600.1|KS)	((((((Spolyrhiza|Spipo3G0086100|K	((Gbiloba|Gb_34999|K	Gbiloba|Gb_13997|K)	(((Ptrichocarpa|Potri.002G013200.1|K	Spurpurea|SapurV1A.0016s0910.1|K)	((((((Pabies|MA_104214g0010|SK	Ptaeda|PITA_000050018-RA|SK)	(((Pabies|MA_187114g0010|SK	(Pabies|MA_120345g0010|SK	(Pabies|MA_9972323g0010|SK	Pabies|MA_151075g0010|SK)))	((((Ptaeda|PITA_000078888-RA|SK	((((Ptaeda|PITA_000083386-RA|K	Ptaeda|PITA_000064607-RA|K)	Ptaeda|PITA_000094784-RA|K)	Ptaeda|PITA_000087634-RA|SK)	Ptaeda|PITA_000000200-RA|SK))	Ptaeda|PITA_000008704-RA|SK)	(Ptaeda|PITA_000086992-RA|SK	Ptaeda|PITA_000008706-RA|SK))	(Ptaeda|PITA_000000201-RA|SK	(Ptaeda|PITA_000008703-RA|SK	Ptaeda|PITA_000008705-RA|SK))))	Pabies|MA_130855g0010|SK))	Pabies|MA_86965g0010|SK)	(Pabies|MA_10257300g0010|K	(Pabies|MA_816406g0020|K	Pabies|MA_95995g0010|K)))	(((Gbiloba|Gb_07622|SK	Gbiloba|Gb_07623|SK)	Gbiloba|Gb_07599|SK)	Gbiloba|Gb_07598|SK))	(((Gbiloba|Gb_34185|K	Gbiloba|Gb_01710|K)	(((((((Bstricta|Bostr.20129s0054.1|SK	(Cgrandiflora|Cagra.0799s0088.1|SK	Crubella|Carubv10020984m|SK))	(Ahalleri|Araha.3199s0027.1|SK	(Alyrata|AL2G36240.t1|SK	Athaliana|AT1G76180.1|SK)))	((Boleraceacapitata|Bol039869|SK	BrapaFPsc|Brara.G02195.1|SK)
((Tpratense|Tp57577_TGAC_v2_mRNA30898|KS	Mtruncatula|Medtr6g027810.1|KS)	(((Gmax|Glyma.17G187600.1|KS	((Gmax|Glyma.19G114700.1|KS	Gmax|Glyma.16G037900.1|KS)	(Gmax|Glyma.16G038000.1|KS	Pvulgaris|Phvul.001G114100.2|KS)))	((Pvulgaris|Phvul.004G051100.1|KS	Mesculenta|Manes.08G154500.1|KS)	(((Mesculenta|Manes.09G138100.1|KS	(Mtruncatula|Medtr7g086340.1|KS	((((Csativus|Cucsa.338040.1|KS	(Pabies|MA_5277138g0010|K	(Pabies|MA_67088g0010|K	Pabies|MA_10428426g0010|K)))	((((Kfedtschenkoi|Kaladp0911s0009.1|KS	(Klaxiflora|Kalax.1075s0007.1|KS	Klaxiflora|Kalax.0178s0028.1|KS))	((Klaxiflora|Kalax.0724s0004.1|KS	Kfedtschenkoi|Kaladp0098s0091.1|KS)	Klaxiflora|Kalax.0126s0002.1|KS))	((Osativa|LOC_Os03g45280.1|KS	(((Zmays|GRMZM2G169372_T01|KS	ZmaysPH207|Zm00008a004788_T01|KS)	((ZmaysPH207|Zm00008a019720_T01|KS	Zmays|GRMZM2G448511_T01|KS)	(Sbicolor|Sobic.001G149500.1|KS	((((Sitalica|Seita.9G151800.1|KS	Sviridis|Sevir.9G150500.1|KS)	(Pvirgatum|Pavir.Ib04153.1|KS	Pvirgatum|Pavir.Ia01114.1|KS))	Phallii|Pahal.I02369.1|KS)	Pvirgatum|Pavir.J31267.1|KS))))	(Bstacei|Brast02G251900.1|KS	Bdistachyon|Bradi1g13330.1|KS)))	(Macuminata|GSMUA_Achr4T22680_001|K to KS	((Mguttatus|Migut.J00768.1|KS	Zmarina|Zosma440g00040.1|KS)	Macuminata|GSMUA_Achr4T21460_001|KS))))	(Dcarota|DCAR_013481|KS	(Dcarota|DCAR_016964|KS	Atrichopoda|evm_27.model.AmTr_v1.0_scaffold00004.97|KS))))	(Mguttatus|Migut.L01868.1|KS	Lusitatissimum|Lus10020271|KS))	Tcacao|Thecc1EG025860t1|KS)))	(((Gbiloba|Gb_34999|K	Gbiloba|Gb_13997|K)	((((Ptrichocarpa|Potri.002G013200.1|K	Spurpurea|SapurV1A.0016s0910.1|K)	(((((((((Stuberosum|PGSC0003DMT400025812|SK
((Tpratense|Tp57577_TGAC_v2_mRNA30898|KS	Mtruncatula|Medtr6g027810.1|KS)	(((Mesculenta|Manes.08G154500.1|KS	(Pvulgaris|Phvul.001G114100.2|KS	((Gmax|Glyma.19G114700.1|KS	Gmax|Glyma.16G037900.1|KS)	Gmax|Glyma.16G038000.1|KS)))	(Gmax|Glyma.17G187600.1|KS	Pvulgaris|Phvul.004G051100.1|KS))	((((Mesculenta|Manes.09G138100.1|KS	Rcommunis|30072.m000963|KS)	(((((Esalsugineum|Thhalv10023775m|KS	(BrapaFPsc|Brara.C04012.1|KS	(((Cgrandiflora|Cagra.27207s0001.1|KS	Crubella|Carubv10021201m|KS)	((Alyrata|AL1G64750.t1|KS	Athaliana|AT1G54410.1|KS)	Bstricta|Bostr.13404s0009.1|KS))	Boleraceacapitata|Bol042507|KS)))	Cpapaya|evm.model.supercontig_161.14|KS)	Csinensis|orange1.1g036567m|K to KS)	(Mguttatus|Migut.L01868.1|KS	Lusitatissimum|Lus10020271|KS))	(((((Klaxiflora|Kalax.0178s0028.1|KS	(((Klaxiflora|Kalax.0724s0004.1|KS	Kfedtschenkoi|Kaladp0098s0091.1|KS)	Klaxiflora|Kalax.0126s0002.1|KS)	Kfedtschenkoi|Kaladp0911s0009.1|KS))	Klaxiflora|Kalax.1075s0007.1|KS)	((Mguttatus|Migut.J00768.1|KS	(Osativa|LOC_Os03g45280.1|KS	(((Sbicolor|Sobic.001G149500.1|KS	((((Pvirgatum|Pavir.Ib04153.1|KS	Pvirgatum|Pavir.Ia01114.1|KS)	Phallii|Pahal.I02369.1|KS)	Pvirgatum|Pavir.J31267.1|KS)	(Sitalica|Seita.9G151800.1|KS	Sviridis|Sevir.9G150500.1|KS)))	((Zmays|GRMZM2G169372_T01|KS	ZmaysPH207|Zm00008a004788_T01|KS)	(ZmaysPH207|Zm00008a019720_T01|KS	Zmays|GRMZM2G448511_T01|KS)))	(Bstacei|Brast02G251900.1|KS	Bdistachyon|Bradi1g13330.1|KS))))	(Zmarina|Zosma440g00040.1|KS	(Macuminata|GSMUA_Achr4T21460_001|KS	Macuminata|GSMUA_Achr4T22680_001|K to KS))))	(Csativus|Cucsa.338040.1|KS	(Dcarota|DCAR_013481|KS	Dcarota|DCAR_016964|KS)))
((Tpratense|Tp57577_TGAC_v2_mRNA30898|KS	Mtruncatula|Medtr6g027810.1|KS)	((Gmax|Glyma.17G187600.1|KS	Pvulgaris|Phvul.004G051100.1|KS)	((Mesculenta|Manes.08G154500.1|KS	(((Csinensis|orange1.1g036567m|K to KS	(((Gbiloba|Gb_34999|K	Gbiloba|Gb_13997|K)	(((((((((Fvesca|mrna14938.1-v1.0-hybrid|YSK	Fvesca|mrna14940.1-v1.0-hybrid|YSK)	(Fvesca|mrna14934.1-v1.0-hybrid|YSK	Fvesca|mrna14935.1-v1.0-hybrid|K))	(Ppersica|Prupe.7G161200.1|YSK	(Mdomestica|MDP0000595271|K	Mdomestica|MDP0000868045|SK)))	((Lusitatissimum|Lus10014280|YSK	Lusitatissimum|Lus10025983|YSK)	((Dcarota|DCAR_017311|YSK	Dcarota|DCAR_017310|YSK)	(Mguttatus|Migut.H02513.1|YSK	Dcarota|DCAR_021479|SK to YSK))))	(((((Macuminata|GSMUA_Achr4T11310_001|SK to YSK	(((Mguttatus|Migut.B00209.1|YSK	((Klaxiflora|Kalax.0446s0024.1|YSK	(Kfedtschenkoi|Kaladp0018s0236.1|YSK	Klaxiflora|Kalax.0053s0123.1|YSK))	((Klaxiflora|Kalax.0057s0072.1|YSK	Klaxiflora|Kalax.1211s0006.1|YSK)	Kfedtschenkoi|Kaladp0047s0007.1|YSK)))	(Mdomestica|MDP0000129775|SK	Fvesca|mrna21840.1-v1.0-hybrid|YSK))	(((Acomosus|Aco021122.1|K to SK	(((BrapaFPsc|Brara.I04639.1|YSK	Boleraceacapitata|Bol045867|YSK)	(((Athaliana|AT2G21490.1|YSK	(Ahalleri|Araha.12988s0001.1|YSK	Alyrata|AL4G10674.t1|YSK))	(Bstricta|Bostr.5022s0083.1|YSK	Crubella|Carubv10025232m|YSK))	Esalsugineum|Thhalv10000340m|YSK))	(((Bstricta|Bostr.25542s0101.1|YK	(Cgrandiflora|Cagra.2374s0005.1|YK	Crubella|Carubv10007469m|YK))	(Athaliana|AT4G39130.1|YK	(Ahalleri|Araha.12619s0007.1|YK	Alyrata|AL7G11070.t1|YK)))	(Esalsugineum|Thhalv10026916m|YSK	Boleraceacapitata|Bol028804|YK))))	((((Pvulgaris|Phvul.011G210300.1|YSK	(Gmax|Glyma.13G201300.1|YSK
(Mtruncatula|Medtr7g086340.1|KS	((((Mesculenta|Manes.08G154500.1|KS	(Tcacao|Thecc1EG025860t1|KS	(((Atrichopoda|evm_27.model.AmTr_v1.0_scaffold00004.97|KS	(((Gbiloba|Gb_34999|K	Gbiloba|Gb_13997|K)	(((Mdomestica|MDP0000689622|K	(Mdomestica|MDP0000595270|K	(Alyrata|AL5G31370.t1|K	((((Cgrandiflora|Cagra.0926s0062.1|K	Crubella|Carubv10018039m|K)	Bstricta|Bostr.6864s0147.1|K)	Athaliana|AT3G50970.1|K)	Alyrata|AL5G31390.t1|K))))	(((((((((Stuberosum|PGSC0003DMT400084487|YSK	Slycopersicum|Solyc02g062390.2.1|YSK)	Stuberosum|PGSC0003DMT400040055|K)	(Stuberosum|PGSC0003DMT400009069|SK	Slycopersicum|Solyc02g084850.2.1|YSK))	(Atrichopoda|evm_27.model.AmTr_v1.0_scaffold00082.27|SK	Dcarota|DCAR_024077|K))	(Dcarota|DCAR_021479|SK to YSK	(Dcarota|DCAR_017311|YSK	Dcarota|DCAR_017310|YSK)))	Mguttatus|Migut.H02513.1|YSK)	(Rcommunis|29634.m002070|YSK	(Lusitatissimum|Lus10014280|YSK	Lusitatissimum|Lus10025983|YSK)))	(((((Fvesca|mrna14938.1-v1.0-hybrid|YSK	Fvesca|mrna14940.1-v1.0-hybrid|YSK)	(Fvesca|mrna14934.1-v1.0-hybrid|YSK	Fvesca|mrna14935.1-v1.0-hybrid|K))	(((Tcacao|Thecc1EG000300t1|YSK	Graimondii|Gorai.007G199900.1|YSK)	((Cclementina|Ciclev10026675m|YSK	Csinensis|orange1.1g046026m|YSK)	Csinensis|orange1.1g042612m|YSK))	(Ppersica|Prupe.7G161200.1|YSK	(Mdomestica|MDP0000595271|K	Mdomestica|MDP0000868045|SK))))	((Slycopersicum|Solyc02g084840.2.1|YSK	Stuberosum|PGSC0003DMT400009070|YSK)	(((Egrandis|Eucgr.J02380.1|YSK	Cpapaya|evm.model.supercontig_6.176|YSK)	(((Mtruncatula|Medtr8g106140.1|K	(Tpratense|Tp57577_TGAC_v2_mRNA13232|K	(Pvulgaris|Phvul.002G324800.1|YK	Gmax|Glyma.08G048900.1|YK)))	Rcommunis|29634.m002071|YSK)	Mesculenta|Manes.02G098200.1|YSK))
(Mtruncatula|Medtr7g086340.1|KS	(((((((Tpratense|Tp57577_TGAC_v2_mRNA30898|KS	Mtruncatula|Medtr6g027810.1|KS)	(((Boleraceacapitata|Bol042507|KS	(Esalsugineum|Thhalv10023775m|KS	((Cgrandiflora|Cagra.27207s0001.1|KS	Crubella|Carubv10021201m|KS)	((Alyrata|AL1G64750.t1|KS	Athaliana|AT1G54410.1|KS)	Bstricta|Bostr.13404s0009.1|KS))))	BrapaFPsc|Brara.C04012.1|KS)	Cpapaya|evm.model.supercontig_161.14|KS))	Gmax|Glyma.17G187600.1|KS)	(Gmax|Glyma.16G038000.1|KS	(Gmax|Glyma.19G114700.1|KS	(Pvulgaris|Phvul.001G114100.2|KS	Gmax|Glyma.16G037900.1|KS))))	(Mesculenta|Manes.08G154500.1|KS	Pvulgaris|Phvul.004G051100.1|KS))	(Csinensis|orange1.1g036567m|K to KS	(((Ptrichocarpa|Potri.013G062400.1|KS	(Ptrichocarpa|Potri.013G062100.1|K	(Ptrichocarpa|Potri.013G062300.1|K	Ptrichocarpa|Potri.013G062200.1|K)))	((Spurpurea|SapurV1A.0564s0010.1|K	Spurpurea|SapurV1A.0564s0030.1|KS)	(((Spurpurea|SapurV1A.2659s0010.1|K	Spurpurea|SapurV1A.2014s0020.1|K)	Spurpurea|SapurV1A.0732s0100.1|K)	Spurpurea|SapurV1A.2014s0030.1|K)))	((((((((Pabies|MA_107783g0020|K	((Pabies|MA_43017g0010|K	Pabies|MA_4978040g0010|K)	Pabies|MA_45025g0010|K))	(Pabies|MA_10430236g0010|K	(Pabies|MA_17462g0010|K	Pabies|MA_144878g0010|K)))	Pabies|MA_9646507g0010|K)	Pabies|MA_277039g0010|K)	((Mdomestica|MDP0000689622|K	(Mdomestica|MDP0000595270|K	(Bstricta|Bostr.6864s0147.1|K	((Athaliana|AT3G50970.1|K	(Alyrata|AL5G31390.t1|K	Alyrata|AL5G31370.t1|K))	(Cgrandiflora|Cagra.0926s0062.1|K	Crubella|Carubv10018039m|K)))))	Ppersica|Prupe.7G161100.1|YK))	(((Pabies|MA_10428426g0010|K	(Pabies|MA_5277138g0010|K
(((Mtruncatula|Medtr6g027810.1|KS	Tpratense|Tp57577_TGAC_v2_mRNA30898|KS)	Csativus|Cucsa.338040.1|KS)	((((Gmax|Glyma.17G187600.1|KS	(Gmax|Glyma.16G038000.1|KS	(Gmax|Glyma.19G114700.1|KS	(Gmax|Glyma.16G037900.1|KS	Pvulgaris|Phvul.001G114100.2|KS))))	(((((((Pabies|MA_67088g0010|K	(Pabies|MA_10428426g0010|K	Pabies|MA_5277138g0010|K))	((((((Pabies|MA_17462g0010|K	Pabies|MA_144878g0010|K)	(((Pabies|MA_43017g0010|K	Pabies|MA_4978040g0010|K)	(Pabies|MA_45025g0010|K	Pabies|MA_107783g0020|K))	Pabies|MA_10430236g0010|K))	Pabies|MA_9646507g0010|K)	Pabies|MA_277039g0010|K)	((Gbiloba|Gb_13997|K	Gbiloba|Gb_34999|K)	(Pvulgaris|Phvul.002G324800.1|YK	((Mtruncatula|Medtr8g106140.1|K	Tpratense|Tp57577_TGAC_v2_mRNA13232|K)	Gmax|Glyma.08G048900.1|YK))))	(((Mdomestica|MDP0000595270|K	(Alyrata|AL5G31370.t1|K	((Athaliana|AT3G50970.1|K	(Bstricta|Bostr.6864s0147.1|K	(Cgrandiflora|Cagra.0926s0062.1|K	Crubella|Carubv10018039m|K)))	Alyrata|AL5G31390.t1|K)))	(Acoerulea|Aqcoe5G186200.1|YK	(Mtruncatula|Medtr6g084640.1|YK	Tpratense|Tp57577_TGAC_v2_mRNA36424|YK)))	(((((((Slycopersicum|Solyc02g084850.2.1|YSK	Stuberosum|PGSC0003DMT400009069|SK)	(Stuberosum|PGSC0003DMT400040055|K	(Slycopersicum|Solyc02g062390.2.1|YSK	Stuberosum|PGSC0003DMT400084487|YSK)))	(Mguttatus|Migut.H02513.1|YSK	((Dcarota|DCAR_021479|SK to YSK	(Dcarota|DCAR_017310|YSK	Dcarota|DCAR_017311|YSK))	(Lusitatissimum|Lus10025983|YSK	Lusitatissimum|Lus10014280|YSK))))	(((((Athaliana|AT5G66400.1|YSK	(Ahalleri|Araha.1084s0018.1|YSK	((((Crubella|Carubv10027206m|YSK
(Mtruncatula|Medtr7g086340.1|KS	((((Cpapaya|evm.model.supercontig_161.14|KS	((Lusitatissimum|Lus10020271|KS	Mguttatus|Migut.L01868.1|KS)	(((((Cpapaya|evm.model.supercontig_79.59|K	(Tcacao|Thecc1EG016429t1|K	(((Ptrichocarpa|Potri.003G138700.1|K	Spurpurea|SapurV1A.0237s0260.1|K)	(Rcommunis|30190.m010817|K	Mesculenta|Manes.01G047100.1|K))	Gmax|Glyma.05G216000.1|K)))	Atrichopoda|evm_27.model.AmTr_v1.0_scaffold00004.97|KS)	Zmarina|Zosma440g00040.1|KS)	(((Macuminata|GSMUA_Achr4T22680_001|K to KS	((Dcarota|DCAR_016964|KS	Mguttatus|Migut.J00768.1|KS)	Macuminata|GSMUA_Achr4T21460_001|KS))	Csinensis|orange1.1g036567m|K to KS)	((ZmaysPH207|Zm00008a019720_T01|KS	Zmays|GRMZM2G448511_T01|KS)	((Sbicolor|Sobic.001G149500.1|KS	(((((Klaxiflora|Kalax.0178s0028.1|KS	Kfedtschenkoi|Kaladp0911s0009.1|KS)	Klaxiflora|Kalax.1075s0007.1|KS)	(Klaxiflora|Kalax.0126s0002.1|KS	(Kfedtschenkoi|Kaladp0098s0091.1|KS	Klaxiflora|Kalax.0724s0004.1|KS)))	(ZmaysPH207|Zm00008a004788_T01|KS	Zmays|GRMZM2G169372_T01|KS))	((Phallii|Pahal.I02369.1|KS	((Pvirgatum|Pavir.Ib04153.1|KS	Pvirgatum|Pavir.Ia01114.1|KS)	Pvirgatum|Pavir.J31267.1|KS))	(Sitalica|Seita.9G151800.1|KS	Sviridis|Sevir.9G150500.1|KS))))	(Osativa|LOC_Os03g45280.1|KS	(Bdistachyon|Bradi1g13330.1|KS	Bstacei|Brast02G251900.1|KS))))))	(((Pvulgaris|Phvul.004G051100.1|KS	Mesculenta|Manes.08G154500.1|KS)	(Gmax|Glyma.17G187600.1|KS	(((Mtruncatula|Medtr6g027810.1|KS	Tpratense|Tp57577_TGAC_v2_mRNA30898|KS)	(BrapaFPsc|Brara.C04012.1|KS	((Boleraceacapitata|Bol042507|KS	((Athaliana|AT1G54410.1|KS	(Cgrandiflora|Cagra.27207s0001.1|KS	Crubella|Carubv10021201m|KS))	(Alyrata|AL1G64750.t1|KS	Bstricta|Bostr.13404s0009.1|KS)))
((((Pvulgaris|Phvul.001G114100.2|KS	((Gmax|Glyma.19G114700.1|KS	Gmax|Glyma.16G037900.1|KS)	Gmax|Glyma.16G038000.1|KS))	((Pvulgaris|Phvul.004G051100.1|KS	(((Cpapaya|evm.model.supercontig_79.59|K	((Tcacao|Thecc1EG016429t1|K	((Rcommunis|30190.m010817|K	Mesculenta|Manes.01G047100.1|K)	(Ptrichocarpa|Potri.003G138700.1|K	Spurpurea|SapurV1A.0237s0260.1|K)))	Gmax|Glyma.05G216000.1|K))	Csinensis|orange1.1g036567m|K to KS)	(((Atrichopoda|evm_27.model.AmTr_v1.0_scaffold00004.97|KS	(((Klaxiflora|Kalax.1075s0007.1|KS	(Klaxiflora|Kalax.0178s0028.1|KS	((Klaxiflora|Kalax.0724s0004.1|KS	(Klaxiflora|Kalax.0126s0002.1|KS	Kfedtschenkoi|Kaladp0098s0091.1|KS))	Kfedtschenkoi|Kaladp0911s0009.1|KS)))	(((Zmarina|Zosma440g00040.1|KS	Macuminata|GSMUA_Achr4T21460_001|KS)	Mguttatus|Migut.J00768.1|KS)	Macuminata|GSMUA_Achr4T22680_001|K to KS))	((ZmaysPH207|Zm00008a004788_T01|KS	Zmays|GRMZM2G169372_T01|KS)	(((((Sitalica|Seita.9G151800.1|KS	Sviridis|Sevir.9G150500.1|KS)	(Pvirgatum|Pavir.Ia01114.1|KS	(Pvirgatum|Pavir.J31267.1|KS	Pvirgatum|Pavir.Ib04153.1|KS)))	Phallii|Pahal.I02369.1|KS)	Sbicolor|Sobic.001G149500.1|KS)	((Osativa|LOC_Os03g45280.1|KS	(Bdistachyon|Bradi1g13330.1|KS	Bstacei|Brast02G251900.1|KS))	(ZmaysPH207|Zm00008a019720_T01|KS	Zmays|GRMZM2G448511_T01|KS))))))	((Lusitatissimum|Lus10020271|KS	Mguttatus|Migut.L01868.1|KS)	(((Esalsugineum|Thhalv10023775m|KS	((Boleraceacapitata|Bol042507|KS	BrapaFPsc|Brara.C04012.1|KS)	(Bstricta|Bostr.13404s0009.1|KS	((Athaliana|AT1G54410.1|KS	(Cgrandiflora|Cagra.27207s0001.1|KS	Crubella|Carubv10021201m|KS))	Alyrata|AL1G64750.t1|KS))))	(Dcarota|DCAR_016964|KS	Dcarota|DCAR_013481|KS))
((Klaxiflora|Kalax.1075s0007.1|KS	(Klaxiflora|Kalax.0178s0028.1|KS	((Klaxiflora|Kalax.0724s0004.1|KS	(Klaxiflora|Kalax.0126s0002.1|KS	Kfedtschenkoi|Kaladp0098s0091.1|KS))	Kfedtschenkoi|Kaladp0911s0009.1|KS)))	((((Pvulgaris|Phvul.004G051100.1|KS	(((((Lusitatissimum|Lus10020271|KS	Mguttatus|Migut.L01868.1|KS)	Tcacao|Thecc1EG025860t1|KS)	(Rcommunis|30072.m000963|KS	Cpapaya|evm.model.supercontig_161.14|KS))	((((((((Bdistachyon|Bradi3g51200.1|SK	(Bstacei|Brast04G110500.1|SK	(Bstacei|Brast09G089800.1|SK	Bdistachyon|Bradi5g10860.1|SK)))	((((Sitalica|Seita.1G267200.1|SK	Sviridis|Sevir.1G271800.1|SK)	(Pvirgatum|Pavir.Aa00887.1|SK	(Pvirgatum|Pavir.J04551.1|SK	Phallii|Pahal.A02866.1|SK)))	(Sbicolor|Sobic.004G286600.1|SK	((Zmays|GRMZM2G147014_T01|SK	ZmaysPH207|Zm00008a022587_T01|SK)	(Zmays|GRMZM2G373522_T01|SK	ZmaysPH207|Zm00008a016925_T01|SK))))	Osativa|LOC_Os02g44870.1|SK))	(Dcarota|DCAR_016753|SK	(((((Klaxiflora|Kalax.0183s0046.1|SK	(Klaxiflora|Kalax.0575s0021.1|SK	Kfedtschenkoi|Kaladp0040s0609.1|SK))	(Klaxiflora|Kalax.0772s0013.1|SK	(Klaxiflora|Kalax.0457s0006.1|SK	Kfedtschenkoi|Kaladp0477s0002.1|SK)))	(((Tpratense|Tp57577_TGAC_v2_mRNA33276|SK	Mtruncatula|Medtr3g117290.1|SK)	(Gmax|Glyma.04G009400.1|SK	Pvulgaris|Phvul.009G004400.1|SK))	((((((Lusitatissimum|Lus10021827|SK	Lusitatissimum|Lus10034568|SK)	(Lusitatissimum|Lus10021240|SK	Lusitatissimum|Lus10005652|SK))	((Acoerulea|Aqcoe6G197600.1|SK	Dcarota|DCAR_009522|SK)	((((((Athaliana|AT1G20440.1|SK	(Ahalleri|Araha.9031s0001.1|SK	Alyrata|AL1G33370.t1|SK))	(Bstricta|Bostr.7128s0640.1|SK	(Cgrandiflora|Cagra.25489s0001.1|SK	Crubella|Carubv10010040m|SK)))
(Mesculenta|Manes.08G154500.1|KS	(Pvulgaris|Phvul.004G051100.1|KS	((((((Esalsugineum|Thhalv10023775m|KS	((Boleraceacapitata|Bol042507|KS	BrapaFPsc|Brara.C04012.1|KS)	((Cgrandiflora|Cagra.27207s0001.1|KS	Crubella|Carubv10021201m|KS)	((Alyrata|AL1G64750.t1|KS	Athaliana|AT1G54410.1|KS)	Bstricta|Bostr.13404s0009.1|KS))))	((Zmarina|Zosma440g00040.1|KS	((Macuminata|GSMUA_Achr4T21460_001|KS	Macuminata|GSMUA_Achr4T22680_001|K to KS)	((Kfedtschenkoi|Kaladp0911s0009.1|KS	((Klaxiflora|Kalax.1075s0007.1|KS	Klaxiflora|Kalax.0178s0028.1|KS)	(Klaxiflora|Kalax.0724s0004.1|KS	(Klaxiflora|Kalax.0126s0002.1|KS	Kfedtschenkoi|Kaladp0098s0091.1|KS))))	(Dcarota|DCAR_016964|KS	Mguttatus|Migut.J00768.1|KS))))	(((ZmaysPH207|Zm00008a004788_T01|KS	Zmays|GRMZM2G169372_T01|KS)	((ZmaysPH207|Zm00008a019720_T01|KS	Zmays|GRMZM2G448511_T01|KS)	((((Sitalica|Seita.9G151800.1|KS	Sviridis|Sevir.9G150500.1|KS)	(Phallii|Pahal.I02369.1|KS	(Pvirgatum|Pavir.Ia01114.1|KS	(Pvirgatum|Pavir.J31267.1|KS	Pvirgatum|Pavir.Ib04153.1|KS))))	Sbicolor|Sobic.001G149500.1|KS)	(Osativa|LOC_Os03g45280.1|KS	(Bdistachyon|Bradi1g13330.1|KS	Bstacei|Brast02G251900.1|KS)))))	Atrichopoda|evm_27.model.AmTr_v1.0_scaffold00004.97|KS)))	Dcarota|DCAR_013481|KS)	Csativus|Cucsa.338040.1|KS)	((((((((((((Sitalica|Seita.1G267200.1|SK	Sviridis|Sevir.1G271800.1|SK)	(Pvirgatum|Pavir.Aa00887.1|SK	(Pvirgatum|Pavir.J04551.1|SK	Phallii|Pahal.A02866.1|SK)))	((Zmays|GRMZM2G147014_T01|SK	ZmaysPH207|Zm00008a022587_T01|SK)	((Zmays|GRMZM2G373522_T01|SK	ZmaysPH207|Zm00008a016925_T01|SK)	Sbicolor|Sobic.004G286600.1|SK)))	(Osativa|LOC_Os02g44870.1|SK	(Bdistachyon|Bradi3g51200.1|SK
((Mtruncatula|Medtr7g086340.1|KS	((Mesculenta|Manes.09G138100.1|KS	((Spurpurea|SapurV1A.2659s0010.1|K	(Spurpurea|SapurV1A.2014s0020.1|K	(Spurpurea|SapurV1A.0732s0100.1|K	(Spurpurea|SapurV1A.2014s0030.1|K	((Ptrichocarpa|Potri.013G062400.1|KS	(Ptrichocarpa|Potri.013G062100.1|K	(Ptrichocarpa|Potri.013G062300.1|K	Ptrichocarpa|Potri.013G062200.1|K)))	(Spurpurea|SapurV1A.0564s0030.1|KS	Spurpurea|SapurV1A.0564s0010.1|K))))))	(Rcommunis|30072.m000963|KS	Cpapaya|evm.model.supercontig_161.14|KS)))	((Tcacao|Thecc1EG025860t1|KS	((((Gmax|Glyma.17G187600.1|KS	(Gmax|Glyma.16G038000.1|KS	((Pvulgaris|Phvul.001G114100.2|KS	Gmax|Glyma.16G037900.1|KS)	Gmax|Glyma.19G114700.1|KS)))	(Pvulgaris|Phvul.004G051100.1|KS	Mesculenta|Manes.08G154500.1|KS))	((((Esalsugineum|Thhalv10023775m|KS	((Boleraceacapitata|Bol042507|KS	BrapaFPsc|Brara.C04012.1|KS)	((Cgrandiflora|Cagra.27207s0001.1|KS	Crubella|Carubv10021201m|KS)	((Alyrata|AL1G64750.t1|KS	Athaliana|AT1G54410.1|KS)	Bstricta|Bostr.13404s0009.1|KS))))	((Dcarota|DCAR_016964|KS	Mguttatus|Migut.J00768.1|KS)	(((Osativa|LOC_Os03g45280.1|KS	((Bdistachyon|Bradi1g13330.1|KS	Bstacei|Brast02G251900.1|KS)	((Sbicolor|Sobic.001G149500.1|KS	(ZmaysPH207|Zm00008a019720_T01|KS	Zmays|GRMZM2G448511_T01|KS))	((ZmaysPH207|Zm00008a004788_T01|KS	Zmays|GRMZM2G169372_T01|KS)	(((Pvirgatum|Pavir.Ia01114.1|KS	(Pvirgatum|Pavir.J31267.1|KS	Pvirgatum|Pavir.Ib04153.1|KS))	Phallii|Pahal.I02369.1|KS)	(Sitalica|Seita.9G151800.1|KS	Sviridis|Sevir.9G150500.1|KS))))))	((Atrichopoda|evm_27.model.AmTr_v1.0_scaffold00004.97|KS	Zmarina|Zosma440g00040.1|KS)	(Macuminata|GSMUA_Achr4T21460_001|KS	Macuminata|GSMUA_Achr4T22680_001|K to KS)))
(Mtruncatula|Medtr7g086340.1|KS	(Csinensis|orange1.1g036567m|K to KS	(((((((Gbiloba|Gb_13997|K	Gbiloba|Gb_34999|K)	((((Bdistachyon|Bradi3g51200.1|SK	(Bstacei|Brast04G110500.1|SK	(Bstacei|Brast09G089800.1|SK	Bdistachyon|Bradi5g10860.1|SK)))	((((Sitalica|Seita.1G267200.1|SK	Sviridis|Sevir.1G271800.1|SK)	(Pvirgatum|Pavir.Aa00887.1|SK	(Pvirgatum|Pavir.J04551.1|SK	Phallii|Pahal.A02866.1|SK)))	((Zmays|GRMZM2G147014_T01|SK	ZmaysPH207|Zm00008a022587_T01|SK)	((Zmays|GRMZM2G373522_T01|SK	ZmaysPH207|Zm00008a016925_T01|SK)	Sbicolor|Sobic.004G286600.1|SK)))	Osativa|LOC_Os02g44870.1|SK))	(((Macuminata|GSMUA_Achr4T11310_001|SK to YSK	(((((((Graimondii|Gorai.005G245900.1|YSK	(Graimondii|Gorai.012G154800.1|YSK	(Tcacao|Thecc1EG006835t1|YSK	Graimondii|Gorai.008G030800.1|YSK)))	(((((Ptrichocarpa|Potri.009G120100.1|YSK	(Ptrichocarpa|Potri.004G158500.1|YK	(Spurpurea|SapurV1A.0432s0100.1|YK	Spurpurea|SapurV1A.5492s0010.1|YK)))	Mesculenta|Manes.S051900.1|YSK)	Mesculenta|Manes.11G091500.1|YSK)	Rcommunis|30131.m007082|YSK)	((((Mtruncatula|Medtr3g117190.1|YSK	Tpratense|Tp57577_TGAC_v2_mRNA33267|YSK)	(Gmax|Glyma.04G009900.1|YSK	Pvulgaris|Phvul.009G005300.1|YSK))	(Pvulgaris|Phvul.011G210300.1|YSK	(Gmax|Glyma.12G235800.1|YSK	Gmax|Glyma.13G201300.1|YSK)))	(Dcarota|DCAR_024077|K	Ahypochondriacus|AHYPO_004102-RA|YSK))))	((Vvinifera|GSVIVT01023824001|SK to YSK	(Stuberosum|PGSC0003DMT400079483|YSK	(Slycopersicum|Solyc01g065820.1.1|K	Slycopersicum|Solyc01g109920.2.1|YSK)))	(Csinensis|orange1.1g028210m|YSK	Cclementina|Ciclev10029285m|YSK)))	(Cpapaya|evm.model.supercontig_106.3|YSK	(Dcarota|DCAR_028967|YSK	(Ppersica|Prupe.8G091000.1|YSK	Mdomestica|MDP0000629961|YSK))))
(Mtruncatula|Medtr7g086340.1|KS	((Mesculenta|Manes.09G138100.1|KS	(((Lusitatissimum|Lus10020271|KS	(Dcarota|DCAR_013481|KS	Mguttatus|Migut.L01868.1|KS))	((((Atrichopoda|evm_27.model.AmTr_v1.0_scaffold00004.97|KS	Dcarota|DCAR_016964|KS)	Mguttatus|Migut.J00768.1|KS)	(((((Sbicolor|Sobic.001G149500.1|KS	(((Sitalica|Seita.9G151800.1|KS	Sviridis|Sevir.9G150500.1|KS)	Phallii|Pahal.I02369.1|KS)	((Pvirgatum|Pavir.J31267.1|KS	Pvirgatum|Pavir.Ib04153.1|KS)	Pvirgatum|Pavir.Ia01114.1|KS)))	((ZmaysPH207|Zm00008a019720_T01|KS	Zmays|GRMZM2G448511_T01|KS)	(ZmaysPH207|Zm00008a004788_T01|KS	Zmays|GRMZM2G169372_T01|KS)))	(Osativa|LOC_Os03g45280.1|KS	(Bdistachyon|Bradi1g13330.1|KS	Bstacei|Brast02G251900.1|KS)))	((Klaxiflora|Kalax.1075s0007.1|KS	(((Kfedtschenkoi|Kaladp0098s0091.1|KS	(Klaxiflora|Kalax.0126s0002.1|KS	Klaxiflora|Kalax.0724s0004.1|KS))	Klaxiflora|Kalax.0178s0028.1|KS)	Kfedtschenkoi|Kaladp0911s0009.1|KS))	Zmarina|Zosma440g00040.1|KS))	(Macuminata|GSMUA_Achr4T21460_001|KS	Macuminata|GSMUA_Achr4T22680_001|K to KS)))	Csativus|Cucsa.338040.1|KS))	(Csinensis|orange1.1g036567m|K to KS	((Gmax|Glyma.17G187600.1|KS	(((Rcommunis|30072.m000963|KS	((Mtruncatula|Medtr6g027810.1|KS	Tpratense|Tp57577_TGAC_v2_mRNA30898|KS)	(((((Cgrandiflora|Cagra.27207s0001.1|KS	Crubella|Carubv10021201m|KS)	((Alyrata|AL1G64750.t1|KS	Athaliana|AT1G54410.1|KS)	Bstricta|Bostr.13404s0009.1|KS))	Esalsugineum|Thhalv10023775m|KS)	BrapaFPsc|Brara.C04012.1|KS)	Boleraceacapitata|Bol042507|KS)))	Cpapaya|evm.model.supercontig_161.14|KS)	(((Pvulgaris|Phvul.001G114100.2|KS	Gmax|Glyma.16G037900.1|KS)	Gmax|Glyma.19G114700.1|KS)	Gmax|Glyma.16G038000.1|KS)))
(((Mtruncatula|Medtr6g027810.1|KS	Tpratense|Tp57577_TGAC_v2_mRNA30898|KS)	((((Cgrandiflora|Cagra.27207s0001.1|KS	Crubella|Carubv10021201m|KS)	((Alyrata|AL1G64750.t1|KS	Athaliana|AT1G54410.1|KS)	Bstricta|Bostr.13404s0009.1|KS))	Esalsugineum|Thhalv10023775m|KS)	(BrapaFPsc|Brara.C04012.1|KS	Boleraceacapitata|Bol042507|KS)))	(Mesculenta|Manes.08G154500.1|KS	((((Mesculenta|Manes.09G138100.1|KS	((Lusitatissimum|Lus10020271|KS	Mguttatus|Migut.L01868.1|KS)	((((((Gbiloba|Gb_13997|K	Gbiloba|Gb_34999|K)	((((Macuminata|GSMUA_Achr11T16760_001|SK	Acomosus|Aco011968.1|SK)	((((Atrichopoda|evm_27.model.AmTr_v1.0_scaffold00001.295|SK	(Ppersica|Prupe.1G356400.1|SK	(Mdomestica|MDP0000529003|SK	(Mdomestica|MDP0000126135|SK	Mdomestica|MDP0000770493|SK))))	(((Acoerulea|Aqcoe5G125200.1|K	Acoerulea|Aqcoe5G125000.1|SK)	(Ahypochondriacus|AHYPO_003625-RA|K to SK	(((Boleraceacapitata|Bol033430|K to SK	BrapaFPsc|Brara.H00486.1|SK)	((Bstricta|Bostr.25542s0027.1|SK	(Crubella|Carubv10005866m|SK	Cgrandiflora|Cagra.1383s0028.1|SK))	(Esalsugineum|Thhalv10026303m|SK	(Athaliana|AT4G38410.1|SK	(Ahalleri|Araha.12526s0002.1|K	Alyrata|AL7G10280.t1|SK)))))	(Fvesca|mrna17179.1-v1.0-hybrid|SK	Ppersica|Prupe.8G173200.1|SK))))	((((Boleraceacapitata|Bol026959|SK	BrapaFPsc|Brara.F01455.1|SK)	BrapaFPsc|Brara.G01101.1|SK)	(Esalsugineum|Thhalv10008313m|SK	((Bstricta|Bostr.7128s0641.1|SK	((Cgrandiflora|Cagra.25489s0002.1|SK	Crubella|Carubv10010037m|SK)	(Athaliana|AT1G20450.1|SK	(Ahalleri|Araha.23419s0001.1|SK	Alyrata|AL1G33380.t1|SK))))	(Esalsugineum|Thhalv10008706m|SK	((Cgrandiflora|Cagra.25489s0001.1|SK	Crubella|Carubv10010040m|SK)
(Pvulgaris|Phvul.001G114100.2|KS	(((Gmax|Glyma.19G114700.1|KS	Gmax|Glyma.16G037900.1|KS)	(((Gmax|Glyma.17G187600.1|KS	(((((Gbiloba|Gb_13997|K	Gbiloba|Gb_34999|K)	((((Bdistachyon|Bradi3g51200.1|SK	(Bstacei|Brast04G110500.1|SK	(Bstacei|Brast09G089800.1|SK	Bdistachyon|Bradi5g10860.1|SK)))	(((((Zmays|GRMZM2G373522_T01|SK	ZmaysPH207|Zm00008a016925_T01|SK)	(Zmays|GRMZM2G147014_T01|SK	ZmaysPH207|Zm00008a022587_T01|SK))	((Sitalica|Seita.1G267200.1|SK	Sviridis|Sevir.1G271800.1|SK)	(Phallii|Pahal.A02866.1|SK	(Pvirgatum|Pavir.Aa00887.1|SK	Pvirgatum|Pavir.J04551.1|SK))))	Sbicolor|Sobic.004G286600.1|SK)	Osativa|LOC_Os02g44870.1|SK))	((((((((((Gbiloba|Gb_01710|K	Gbiloba|Gb_34185|K)	Acoerulea|Aqcoe5G186200.1|YK)	((Gmax|Glyma.07G090400.1|YK	Gmax|Glyma.09G185500.1|YK)	Pvulgaris|Phvul.004G158800.1|YK))	((((Cpapaya|evm.model.supercontig_79.59|K	((Ptrichocarpa|Potri.003G138700.1|K	Spurpurea|SapurV1A.0237s0260.1|K)	((Gmax|Glyma.05G216000.1|K	Tcacao|Thecc1EG016429t1|K)	(Mesculenta|Manes.01G047100.1|K	Rcommunis|30190.m010817|K))))	(Pabies|MA_67088g0010|K	(Pabies|MA_10428426g0010|K	Pabies|MA_5277138g0010|K)))	(Mdomestica|MDP0000689622|K	((((Cgrandiflora|Cagra.0926s0062.1|K	Crubella|Carubv10018039m|K)	(Bstricta|Bostr.6864s0147.1|K	(Athaliana|AT3G50970.1|K	(Alyrata|AL5G31390.t1|K	Alyrata|AL5G31370.t1|K))))	Mdomestica|MDP0000595270|K)	((Mtruncatula|Medtr6g084640.1|YK	Tpratense|Tp57577_TGAC_v2_mRNA36424|YK)	(Pabies|MA_9646507g0010|K	(Pabies|MA_277039g0010|K	(((Pabies|MA_10430236g0010|K
[truncated: 376 more columns]
