# Supplementary material for: Evolution of the modular, disordered stress proteins known as dehydrins
Source: PLoS One. 2019 Feb 6;14(2):e0211813. doi: 10.1371/journal.pone.0211813 (PMC6364937; doi:10.1371/journal.pone.0211813)
Supplement: S6 File — (FASTA) [file pone.0211813.s015.fasta]

>Acomosus|Aco021122.1|K -> SK
MAPQYSNENNGSRVPVVVVHHGNLTTSHADGHGSLLRKDPYGTPVERAAAVAAGAGHEHRHGILHRSGSSSSSSSSSSSSSEGGGQGRGRKNSSLKSKIKEKLPGGRKNGVGHAAKPSGGVEHTEAWGTTTTTTTATANGGPREKKGFMEKIKEKLPGHN
>Acomosus|Aco021124.1|SK
MATTAAERAAATATEGGRHETTKERHGIVLHRSGSSSSSSSSSSSSEDDGQGGRRKKKKSLKDKIKEKLPGGHKNVDEHHQPTPTTATGEHGVAHTAPGATTTAATATAEGHHEKKGFMEKIKEKLPGHH
>Ahypochondriacus|AHYPO_003625-RA|K -> SK
MSNPYQSEITETDAKERGLFDCFGKKDEAPKEDVVVEDKEKLQRSNSSSSSSIKRKKKKGLTDKIKEKLPGHKDDEAAAVHENDHNNNHHQQAENPEEKKGFLEKIKEKLPGHHKDEAVPPQPPVAPHCGGVQEPQEKKGFLEKIKEKLPGGHKDADETKKDH
>Bdistachyon|Bradi2g47575.1|YSK
MADYSGEYGHPYPRVDQYGNPVPPVDQYGNPIPRELGLLPTYSSEGIGDMVVAPADYGAGMASTAYPHEGVILGGGGAVSPNGATEAYTHDEGALSGGSLAPGETTAYAYDEGVVGSGIIAGDQLQSSREKEEHTTLGETLRRSGSSSSSSSSEDDGQGGRQRRKKSIKEKIKEKFPGSNNSNKQEEHKGAGHAVPAAAGTGTHAAATHEKKGIMQKIKEKLPGHH
>Boleraceacapitata|Bol033430|K -> SK
MADHPRSSEQQEADDAASKGCGMFDFLKKKPEDEHVYVTDATKEKKEEETPSLAARLHRSGSSSDEEVDENGEKKKRKGLKEKVFGHKDEDHVSEDHQYTTEEKKGVTEKIMLKVHAGKGTHEQANKHEHEDGEKKGFMEKMKEKLPAAGGHHDQANKPEHQEDGKEKGFMEKIKGKLPAPGGHHDQANKHEHHEDGKEKGFMDKIKEKIPGVHNGKPEVEPRHENGKEKVFMEKIKEKLPGHIKHDDSDEKKKET
>Bstacei|Brast01G171900.1|YSK
MADYSGEYGHPYPRVDQYGNPVPPVDQYGNPIPREPGLLPAYSSGGMGDAAVAPADIYGAVSPNGAEAYAHDEGAVSGSLAPGETTAYAYDEGIVGGGISAGDRLQSRSEKEEHTTLGETLRRSGSSTSSSSSEEDDGQGGRQRRKKSIKEKIKEKLPGSNGNKHEEQYKGTGHAVPAAGTGTHAAATHEKKGIMQKIKEKLPGHH
>Cclementina|Ciclev10029952m|K -> SK
MADHQQQGNEAKGCGMFDFLKNKNEEKSQDAAMVDVETKEEKPAFVENLQQAHSNSSSSSEEEIEGADGEKKRKKKKGLKEKIQEKISSEKEENAVEKNDEIASAEATHLEEKKGFLEKIKDKLPGQHKKAEEGAACAGCCPNEHLAEGDEKEKKGILEKIKEKLPGYHSEDEKAKHKDN
>Cpapaya|evm.model.supercontig_106.3|YSK
MADLKDEHGNPIKLTDPEGNPVQLTDEFGNPIQLKGTVATTHHPETGTVSAPAVFGHETAGTAPATTETGGTQTEPHEGEKEIERSSSSSSSTSSEDDGQGGRRKKKGLKQKIKEKLTGGSKDKDKEEHKETTTTTATATAEESHHEHEKKSVMEKIKEKLPGHHAH
>Cpapaya|evm.model.supercontig_79.59|K
MASMQCQKPAGGACHGHEHSSLGKKVSELVSGLGFKSSHDENKHKESGQQGYTTVGTQCYSKTQYYDNGTTKTQSCYSEKLVAPVPLGGHEKEQKFDGQQHHGVRCHGEKRGERKKKGLFERIKDRISGDSSSSESESDDDHCGEKKVSIY
>Dcarota|DCAR_021479|SK -> YSK
MASYGGGYGQQQQPTDAYGNPVRQTDEYGNPVQHTTGGTMGEYGSGGHMGTGATGTHGMHGSGATGTHGTGLSTGTYGQGQGQLHRSGSSSSSSEDDGMGGRRKKGMKEKIKEKLPGGHKQEQQGYSTTTPGGGYGTTGGYGEQTHEKKGMLDKIKEKLPGTGHH
>Dcarota|DCAR_028967|YSK
MADLRDEKGNPIQLTDQHGNPVQLTDEYGNPVHITGVATTGATTGHHDHGVGGASHGGVGSTGLGGVAGAAGLAGATAAAATHGGSHGGTGTHGVGPTGVGAAHGGTGTTTGLGTGTGTTGQTHGMGPTGIGGTHGVGSTGIGGAHGGTGVLGQTHGMGPTGTGAAHGGLGTGQSGLGSSYATHGGLGTGIGTGSAPASAGSHAHAPGKKTALGEQLHRSSSSSSSSEDDGQGGRRKKGFTTKIKEKLGGGKHKKDEHTTVATTKTTTAAHPGGAAVAVEHHEHEKKSMLDKIKDKLPGHHSPTSH
>Egrandis|Eucgr.F01726.1|SK
MDHESKTTHECETPVVQEGTMETRDRWLFDFMGKKKEEEGETKQEEVMAAEFQEKVKVEECVVEEEDKEKEKKHGHLKELYRSIIGSSSLSIISSSSSHKEDTTVPMEKCDEPGVPADEKKGFLDMRKEKLPGGHKEADEVSSPPPPPPPAECAPVEPPCQDGSPKEKKGLLEKIKEKLPGYHPRGDEEMEKEKKKESLRGRMTEREHRLCSFSLRVVLLCRGGCCD
>Esalsugineum|Thhalv10008313m|SK
MAEEYKNASEEFKNVPEHETTPKISTTEEPSAEVKDRGFFDFLGKKKEEVKPQETTTPLESEFEHKAQISEPPAFVAKHEEEQETKENKPTLVEQLHQKHVEEEENKPSLFDKLHRSSSSSSSSSDEEGEDGEKRKKKKEKKKTVEGEDKTEEENKGVMDKIKEKFPHAKKTEDDHAPVVTGVPETEKIGMTEKIKEKLPGHGKKPEDSPVVDTAPVVETATPITAEHSAEHPAEKKGFLEKIKEKLPGHHAKGTEEMEKKEKESDA
>Fvesca|mrna14935.1-v1.0-hybrid|K
MAHQSENGRDTTADESGNPIRRTEDPVHHQGVTEATTGNGTHDTITGYGTHETTGTGHKTHGTTGTGNGTHETTETGHKTHGTTGTGNGTHGRAARATGPTGFAATTAGGQGLLHHRSDGSSSSSEDDGYGGRRKKEEKEKEGLEEKIKEKLPGGNSDHSGTNNTPPSDTIPHEKKGMMDKIKEKLPGHHEIDHSSTIDICT
>Kfedtschenkoi|Kaladp0040s0543.1|YSK
MASYQDQYGNQAGRQTDEYGNPINPTETMMGGAGGHHDPQRTMHHDQHAGRHGGGVLHRSGSSSSSSSESDGEGGRRKKGLKEKIKEKLPGGHSQEQQQQQAGIYGGGMGMGMGQQHEEKGMMDKIKEKLPGRH
>Klaxiflora|Kalax.0053s0123.1|YSK
MSDLRDEYGNPIQLTDEFGNPVQLRDEHGNPMHLTGVATAPHAGHGGGVADTDVAGGGAGHHAPKEELPRSGSSSSSSSSEDDGQGGRRKKGLKKKIKEKLGGGKEEDRPTATGADKHGAAAATTTPGAVHGEHEKKSMMEKIKQKLPGHHAH
>Klaxiflora|Kalax.0446s0024.1|YSK
MSDLRDEYGNPIQLTDEFGNPVQLRDEHGNPMHLTGVATAPHAGHGGGVADTDVAGGGAGHHAPKEELPRSGSSSSSSSSEDDGQGGRRKKGLKQKIKEKLGGGKEEDRPTATGADKHGAAATTTTPGAVHGEHEKKSMMDKIKQKLPGHHAH
>Macuminata|GSMUA_Achr4T11310_001|SK -> YSK
MEYSRDEHGKPIPMTDTYGNPIQTDEYGNPMPATQGYGVGAGAAGKEQHHGGGGITGMLHRSGSSSSSSSEDDGQGGRRKKKGLKQKIKEKLPGGHKEHESSVEKQHEKKGFVEKVKEKMPGHHKE
>Macuminata|GSMUA_Achr4T22680_001|K -> KS
MAGIIHKIEEKLHIGGEHKQEEHKEEGHHKEEEKHHTEEGHHKEEEKHHKEEEHHKEGGGGGIVEKVKEKIHGGEEHGEKKKEKKKKKEKKHGEEHHGDSSSSSDSD
>Mdomestica|MDP0000629961|YSK
MAQIRDEYGNPVQLTDEHGNPVKLTDELGNPIHLTGVATTGGTGTEAHTGAAPHVPGSGTTGGYGEHGGAAGVTGGHGMFGGKQTSDQSPGYGVGVGVVEHRQQQPHGSLGSELRRSGSSSSSSSSEDDGQGGRRKKGLKEKIKDKLGGGKHKDDQQQAKTQGHGHETEVVQTTRVTTEPEKKSMMEKIKDKLPGHHSHQ
>Mesculenta|Manes.01G047100.1|K
MASIQCSKPAEQTCNQGQQSHSLGQKMSEMVTSVFKKEQTHQGHTTAQCHCQTTEYKTQTHSSGQTLSHGMTKTQTVCAVQTNGQEAHGPGLGLATTNSAKSRRNSRSGEHRRRGLLQKIKDGISGHSDSGSSSSESDSDDEKCGRKKASVVLIIS
>Osativa|LOC_Os01g50700.1|YSK
MAEHATGVYGHPYPRVDQYGNPVPPVDQYGNPVPDEPAPRDTAAGYVAPPDPAVSTGDYGLAGAEAPHPHESAVMSGAAAAAVAPGGEAYTRDGGGVVPPAGEKTFAYEGTVSAAGVTGASGQLQPTTREEGHTTLGETLRRSGKSSSSSSSSSEDDGQGGRRKKKSIKEKIKEKLPGSHKQEEQKQAGHTAPAAGTGTGTGTHAAGKHEKKGIVEKIKEKLPGHGHH
>Ptrichocarpa|Potri.003G138700.1|K
MASCQCSKPVEHPCNQDQKSHSSGQKVEKQAEGGVVKTGTRSSSQSHSPGSTNGMTPAPACNANKRGERKKGLFQRIKDGISGHSDGGGSSSSSESESDDEKCGKRKASTVPIILLTNIYWHSRMRPHGHTY
>Rcommunis|30190.m010817|K
MASAQCCKPVEKTCSQGQQQNHSLGQKVSEMVGSVFKKDQTHCSGQTTISSGTNNGHGKAKNHTTCNRQEGQGHAHELSGTATCDTNCNRKTRRHNGEHKRRGLLQKIKDGISGNSDSDSSCSESDSDDEKCGRKKASSVITF
>Slycopersicum|Solyc02g084840.2.1|YSK
MAHYENQYSAGQALQTDEYGNPVRQTDEYGNPIQQTGGTMGEYGTTGTGYGTQAGHTTGVLGGTGTGYGTQAGHTSGVLGGEQRQHGTLGGMLHRSGSSSSSSSSEDDGHGGRRKKKGIKDKVKEKLPGGHRDDQAHSTATTTTTGYGMEGTHEKKGIMEKIKEKLPGHHGPGHH
>Spurpurea|SapurV1A.0564s0030.1|KS
MAGILHKIEGAFGGKKEEQGKGEPHAGQQGHNPQGGYGQQGHNPQGGHNPQGGYGQQGHNPQGGHNPQGGYGQQGHNPQGGYGQEGHNPQGGYGQEGHNAQGERKEGFVEKFKEKIPGMGGAGGAGAGGDRKKKDKKDRKKKSDGGHSSSSDSD
>Spurpurea|SapurV1A.2014s0030.1|K
MAGIMQKIEETFGGKKEEQRKGESQAGLGQQGHNTQGGYGQQGQQGYNAQGECKEGFVDNMKDKLPGGVGGVSGGVGGVGMHKGETQGGYGQQGHNTQGAYGQQGQQGYNAQGERKEGFVDNIKDKLPGGGGVGSGGMRKGETQGAYGQQGHNTQGGYGQQGHKAQGERKEGLVDKIKHKIPGCGGGGVDGGGERKK
>Tcacao|Thecc1EG016429t1|K
MASVQCCKPAEKSCCHQGHQDHSLSQKVSGMASSIFKGHGSHHSDGQPTECCGQTQGHCPHHTTSHTSQNQCMSQTNGHKTQHDASGTAMACQGKTKKRGEHKKRGLLQKIKDGISGDDSSSSSDSESDDDKCGTKKASC
>Vvinifera|GSVIVT01023824001|SK -> YSK
MADLRDEHGNPIQLTDQHGNPVQLTDEHGNPMHLTGVASTHPITTTTAPVHDADALKTTGESHPPTSGHGIADQAVHGGAPVAAEPAEGGGGEVHHEKRESSSSSSSSEDDGQGGRRKKGLKEKIKEKLTGGKHKEEQGHAPTTGVAITTTTTTTGSATTPVTVQHHHEQHEKKGMLEKIKDKLPGHHTSH
>ZmaysPH207|Zm00008a019720_T01|KS
MSGIIDKIQETLHIGGDHKEEHEHKKGEEHHKKDDGEHKEGIVEKIKDKITGEHGDKSGDHKDKDHKEKKDKKKKKEKKHGEGHDHGDGDGHSSSSSDSD
